# Supplementary material for: Prefusion structure, evasion and neutralization of HSV-1 glycoprotein B
Source: Nat Microbiol. 2025 Oct 31;10(11):2966–80. doi: 10.1038/s41564-025-02153-x (PMC12578645; doi:10.1038/s41564-025-02153-x)
Supplement: Supplementary file 3 — Source numerical data. [file 41564_2025_2153_MOESM3_ESM.xlsx]

## Sheet: Fig 2
RMSD (Å) between aligned preF and postF domains
	DI	DII	DIII	DIV	DV
	0.94	0.64	2.32	0.45	13.72
% Residues with >2.5 Å RMSD in aligned preF and postF domains
	DI	DII	DIII	DIV	DV
	11.86	19.53	38.46	1	69.23
Rotations and Translation for domain movements
	DI	DII	DIII	DIV	DV
X-axis (°)	-164	-173	-61	28	-147
Y-axis (°)	47.3	-8	73	41	41
Z-axis (°)	-142	2.4	1.8	-165	-108
Translation (Å)	128	43	6.2	0.03	89

## Sheet: Fig 3
Balb/c mice, preF-immunized		ELISA binding to preF gB
plasma dilution	L01	L02	L03	L04	L05	L06	L07	L08	L09	L10	animal IDs
20	3.26	3.38	3.37	3.35	3.36	3.45	3.42	3.54	3.42	3.52
100	3.37	3.35	3.34	3.35	3.4	3.48	3.5	3.46	3.48	3.49
500	3.38	3.42	3.37	3.29	3.4	3.46	3.53	3.47	3.46	3.49
2500	3.24	3.4	3.28	3.37	3.32	3.48	3.5	3.38	3.31	3.4
12500	2.69	3.31	2.46	2.98	2.85	3.35	3.43	2.36	2.04	2.73
62500	0.69	2.74	0.67	0.98	0.84	1.99	2.52	0.82	0.63	0.97
312500	0.09	0.8	0.03	0.11	0.12	0.57	0.9	0.22	0.14	0.2
Balb/c mice, preF-immunized		ELISA binding to postF gB
plasma dilution	L01	L02	L03	L04	L05	L06	L07	L08	L09	L10	animal IDs
20	3.45	3.34	3.27	3.34	3.34	3.45	3.43	3.46	3.44	3.5
100	3.34	3.37	3.41	3.38	3.43	3.51	3.52	3.53	3.49	3.5
500	3.49	3.38	3.37	3.4	3.39	3.51	3.53	3.46	3.46	3.51
2500	3.26	3.34	3.34	3.32	3.36	3.49	3.52	3.47	3.36	3.44
12500	3.25	3.26	3.2	3.25	3.21	3.5	3.44	3.25	2.47	3.33
62500	1.67	2.16	1.64	1.79	1.6	2.78	2.88	1.71	0.82	2.08
312500	0.35	0.49	0.4	0.38	0.41	1.09	1.12	0.49	0.18	0.56
BL/6 mice, preF-immunized		ELISA binding to preF gB
plasma dilution	412	418R	432NT	440	447	477	478	479	480	animal IDs
100	3.6273	3.6498	3.5465	3.4681	3.6377	3.3318	3.6468	3.6922	3.5284
500	3.3328	3.4082	2.7117	2.9238	3.2254	2.1358	2.9712	3.3112	3.0431
2500	1.5851	1.9526	0.907	1.2882	1.5563	0.6607	1.2399	1.8771	1.2581
12500	0.3934	0.5065	0.1902	0.3248	0.3969	0.1453	0.2803	0.5426	0.2981
62500	0.0898	0.1248	0.0439	0.0689	0.0839	0.0324	0.062	0.116	0.0635
312500	0.0214	0.0859	0.0151	0.0171	0.0202	0.0125	0.0176	0.0256	0.2123
1562500	0.0107	0.0126	0.0048	0.0089	0.007	0.0096	0.0079	0.0377	0.0512
7812500	0.009	0.0103	0.0064	0.0086	0.0081	0.0081	0.0076	0.0071	0.0049
BL/6 mice, preF-immunized		ELISA binding to postF gB
plasma dilution	412	418R	432NT	440	447	477	478	479	480	animal IDs
100	3.6341	3.6018	3.5999	3.5282	3.4531	3.211	3.4592	3.534	3.5662
500	3.2268	3.1862	2.8363	2.7814	2.1536	1.9733	2.5253	3.087	2.8487
2500	1.3648	1.5075	0.939	1.1853	0.626	0.5458	0.8577	1.5281	0.992
12500	0.3309	0.3582	0.1987	0.2802	0.1431	0.1082	0.1686	0.4042	0.2008
62500	0.0766	0.0874	0.0432	0.0584	0.0292	0.0285	0.0343	0.0808	0.0414
312500	0.0331	0.0226	0.0164	0.0157	0.009	0.0143	0.0108	0.0377	0.0179
1562500	0.0064	0.0065	0.0063	0.0062	0.005	0.0049	0.0095	0.0158	0.0049
7812500	0.0079	0.0079	0.0116	0.007	0.0063	0.009	0.0064	0.0095	0.0086
BL/6 mice, postF-immunized		ELISA binding to preF gB
plasma dilution	405	416	439	466	470	481	701	702	703	704	animal IDs
100	3.7084	3.6301	3.7398	3.6997	3.6198	3.6497	3.5933	3.5388	3.5534	3.5078
500	3.6425	3.5029	3.656	3.5932	3.4586	3.6055	3.4869	3.3725	3.4137	3.3588
2500	3.0454	2.5096	3.3623	3.0384	2.6012	3.4287	3.1264	2.5472	3.1871	2.7169
12500	1.3932	0.8101	2.1937	1.6061	0.9193	2.4687	1.8395	1.0753	2.5423	1.2963
62500	0.3463	0.2027	0.602	0.4446	0.2534	0.8247	0.5426	0.2694	1.2795	0.4214
312500	0.0845	0.0721	0.1298	0.1013	0.0485	0.1928	0.1203	0.0626	0.3231	0.0933
1562500	0.0239	0.0119	0.0365	0.0298	0.015	0.0426	0.0306	0.0196	0.0667	0.0204
7812500	0.0126	0.0092	0.0152	0.0104	0.0147	0.0174	0.0129	0.0116	0.025	0.009
BL/6 mice, postF-immunized		ELISA binding to postF gB
plasma dilution	405	416	439	466	470	481	701	702	703	704	animal IDs
100	3.6695	3.6061	3.6602	3.6263	3.6684	3.6123	3.6133	3.4817	3.5428	3.4568
500	3.5476	3.2742	3.6739	3.4807	3.3761	3.4748	3.4778	3.2398	3.4309	3.3605
2500	2.3145	1.6814	3.3058	2.5933	2.4062	3.2051	3.132	2.4784	3.1408	2.8665
12500	0.7128	0.4419	2.0621	1.0522	0.981	1.927	2.1082	1.1923	2.5555	1.6448
62500	0.1585	0.1169	0.5848	0.2528	0.3208	0.5522	0.707	0.304	1.2917	0.5503
312500	0.0384	0.0281	0.1264	0.0584	0.0814	0.1274	0.1556	0.0589	0.3032	0.1212
1562500	0.0115	0.0079	0.0383	0.0165	0.0122	0.0283	0.0339	0.0154	0.0616	0.0346
7812500	0.0092	0.0081	0.0139	0.0064	0.0102	0.013	0.0144	0.0088	0.0172	0.0117
Monoclonal antibodies		ELISA binding to preF gB
mAb conc (ug/mL)	D48	hu2c	VRC01	mAb IDs
5	2.445	2.4235	0.5071
1	2.4867	2.4867	0.1724
0.2	2.5379	2.5379	0.0775
0.04	2.3106	2.3106	0.0548
0.008	1.5028	1.5028	0.0545
0.0016	0.716	0.5608	0.0469
0.00032	0.2328	0.2328	0.0596
Monoclonal antibodies		ELISA binding to postF gB
mAb conc (ug/mL)	D48	hu2c	VRC01	mAb IDs
5	2.3485	2.3485	0.5939
1	2.4677	2.4677	0.1432
0.2	2.4614	2.4614	0.0509
0.04	2.2473	2.2473	0.0364
0.008	1.4828	1.4828	0.0203
0.0016	0.5785	0.5785	0.0188
0.00032	0.2307	0.2307	0.0196
Monoclonal antibodies		% Neutralization of HSV-1
mAb conc (ug/mL)	D48			hu2c			VRC01			mAb IDs
50	100	100	100	100	100	100	0	12.5	0
10	100	100	100	85	87.5	100	0	0	0
2	100	100	100	62.5	50	50	0	0	0
0.4	75	62.5	87.5	25	12.5	25	0	0	0
0.08	37.5	37.5	25	0	12.5	12.5	0	0	0
0.016	0	12.5	0	0	12.5	0	0	0	0

## Sheet: Fig 4
11-residue sliding window RMSD for preF and postF HSV-1 gB
gB domain	Residue number	RMSD (Å)
4	104	0.645865
4	105	0.889121
4	106	1.55909
4	107	1.88439
4	108	2.04732
4	109	1.90683
4	110	1.84982
4	111	1.76756
4	112	1.70964
4	113	1.6889
4	114	1.69926
4	115	0.937786
4	116	1.07505
3	117	1.12108
3	118	1.31083
3	119	1.46924
3	120	1.56302
3	121	1.58384
3	122	1.54264
3	123	1.57884
3	124	1.6988
3	125	1.76963
3	126	1.42674
3	127	1.24958
3	128	1.13531
3	129	1.03202
3	130	0.84589
3	131	1.16066
3	132	1.84142
3	133	2.87585
linker	134	3.61229
linker	135	4.19581
linker	136	4.49966
linker	137	4.73967
linker	138	4.87147
linker	139	4.36775
linker	140	3.67526
linker	141	3.12773
2	142	2.72995
2	143	2.25006
2	144	1.62707
2	145	1.17933
2	146	1.04052
2	147	0.90379
2	148	0.705974
2	149	0.717243
2	150	0.885011
2	151	1.16181
2	152	1.73085
2	153	2.07568
1	154	2.2556
1	155	2.37809
1	156	2.43872
1	157	2.12338
1	158	1.551
1	159	1.19766
1	160	1.04649
1	161	0.803861
1	162	0.77986
1	163	0.77966
1	164	0.707446
1	165	0.596162
1	166	0.530446
1	167	0.910113
1	168	1.30118
1	169	1.34331
1	170	1.39023
1	171	1.4342
1	172	1.45242
1	173	1.47529
1	174	1.40983
1	175	1.28122
1	176	0.701725
1	177	0.431806
1	178	0.0478947
1	180	0.3827
1	181	1.02191
1	182	0.973603
1	183	1.01149
1	184	1.00803
1	185	0.978787
1	186	0.927082
1	187	0.874434
1	188	0.851817
1	189	0.861484
1	190	0.857772
1	191	0.60692
1	192	0.556571
1	193	0.571075
1	194	0.527705
1	195	0.456117
1	196	0.33506
1	197	0.330365
1	198	0.34974
1	199	0.347206
1	200	0.411496
1	201	0.439201
1	202	0.464065
1	203	0.483665
1	204	0.492456
1	205	0.54057
1	206	0.587604
1	207	0.832559
1	208	1.14089
1	209	1.32784
1	210	1.36195
1	211	1.24024
1	212	0.925739
1	213	0.814407
1	214	0.736402
1	215	0.72535
1	216	0.85333
1	217	0.780698
1	218	0.880846
1	219	0.925486
1	220	0.982139
1	221	0.926658
1	222	0.726969
1	223	0.616568
1	224	0.567633
1	225	0.54364
1	226	0.669885
1	227	0.660679
1	228	0.599606
1	229	0.607836
1	230	0.592433
1	231	0.531073
1	232	0.617432
1	233	1.00733
1	234	1.43674
1	235	1.92886
1	236	2.01871
1	237	2.2901
1	238	2.33968
1	239	2.33868
1	240	2.14399
1	241	1.94931
1	242	2.03954
1	243	1.94257
1	244	1.84469
1	245	1.72094
1	246	1.90363
1	247	1.63487
1	248	1.38959
1	249	0.664173
1	250	0.382462
1	251	0.377675
1	252	0.385788
1	253	0.384037
1	254	0.328766
1	255	0.123168
1	256	0.108302
1	262	0.0573854
1	263	0.195976
1	264	0.240747
1	265	0.381921
1	266	0.506997
1	267	0.475267
1	268	0.46971
1	269	0.523823
1	270	0.585872
1	271	0.576979
1	272	0.583988
1	273	0.645522
1	274	0.671468
1	275	0.646642
1	276	0.633262
1	277	0.790761
1	278	0.931996
1	279	0.943713
1	280	0.911237
1	281	0.806421
1	282	0.818454
1	283	0.824975
1	284	0.818143
1	285	0.841143
1	286	0.822216
1	287	0.799083
1	288	0.532552
1	289	0.550666
1	290	0.533763
1	291	0.536987
1	292	0.563533
1	293	0.596031
1	294	0.572607
1	295	0.560882
1	296	0.531808
1	297	0.687878
1	298	0.700129
1	299	1.01049
1	300	1.13526
1	301	1.40282
1	302	1.57637
1	303	1.86784
1	304	2.29338
1	305	2.60869
1	306	2.6299
1	307	2.65082
1	308	2.66473
1	309	2.66145
1	310	2.39705
1	311	2.23624
1	312	2.07819
1	313	1.87066
1	314	1.17952
1	315	0.831205
1	316	0.636201
1	317	0.64548
1	318	0.686631
1	319	0.648832
1	320	0.635936
1	321	0.736296
1	322	0.693773
1	323	0.677606
1	324	0.648576
1	325	0.643996
1	326	0.657998
1	327	0.677435
1	328	0.703009
1	329	0.748733
1	330	0.875689
1	331	1.21961
1	332	1.32828
1	333	1.3227
1	334	1.31541
1	335	1.32081
1	336	1.33864
1	337	1.29555
1	338	1.34042
1	339	1.34468
1	340	1.3411
1	341	1.28143
1	342	0.798954
1	343	0.700014
1	344	0.675149
1	345	0.63249
1	346	0.530569
1	347	0.457009
1	348	0.386513
1	349	0.366573
1	350	0.374811
1	351	0.399767
1	352	0.405169
1	353	0.420263
1	354	0.431222
1	355	0.777993
1	356	1.32693
1	357	2.29373
1	358	2.78003
1	359	3.00109
1	360	3.00827
1	361	3.1409
1	362	3.35717
1	363	3.38619
2	364	3.27271
2	365	3.12776
2	366	2.72731
2	367	2.19965
2	368	1.39871
2	369	0.821138
2	370	0.805028
2	371	0.750935
2	372	0.617004
2	373	0.593105
2	374	0.621977
2	375	0.658536
2	376	0.605686
2	377	0.614071
2	378	0.606352
2	379	0.586585
2	380	0.597104
2	381	0.630231
2	382	0.637639
2	383	0.701547
2	384	0.900392
2	385	1.10102
2	386	1.16194
2	387	1.1546
2	388	1.17924
2	389	1.12723
2	390	1.13263
2	391	1.17115
2	392	1.1876
2	393	1.23966
2	394	1.03424
2	395	1.02456
2	396	0.996729
2	397	0.865694
2	398	0.841525
2	399	0.795055
2	400	0.844576
2	401	0.926507
2	402	1.27821
2	403	1.3996
2	404	1.78564
2	405	1.82772
2	406	1.88518
2	407	1.93152
2	408	1.93622
2	409	1.96915
2	410	1.98229
2	411	1.90117
2	412	1.79205
2	413	1.58432
2	414	1.45779
2	415	1.09843
2	416	0.5995
2	417	0.403174
2	418	0.364564
2	419	0.3683
2	420	0.36192
2	421	0.377728
2	422	0.35356
2	423	0.313283
2	424	0.435206
2	425	0.472475
2	426	0.489071
2	427	0.515541
2	428	0.517007
2	429	0.510089
2	430	0.496103
2	431	0.502641
2	432	0.513741
2	433	0.488274
2	434	0.484873
2	435	0.452223
2	436	0.476289
2	437	0.483647
2	438	0.456632
2	439	0.442892
2	440	0.524163
2	441	0.546157
2	442	0.552785
2	443	0.581773
2	444	0.574482
2	445	0.558591
2	446	0.557776
2	447	0.520431
2	448	0.537341
2	449	0.541694
2	450	0.533915
2	451	0.56029
2	452	0.612259
2	453	0.645313
2	454	0.675316
2	455	0.652457
2	456	0.646817
2	457	1.13676
2	458	1.61807
2	459	1.78946
2	460	1.97609
2	461	2.25278
2	462	2.32279
2	463	2.27119
2	464	2.07048
2	465	1.55866
2	466	1.47203
2	467	1.20882
2	468	0.703271
2	469	0.583353
2	470	0.499759
2	471	0.479049
2	472	0.474692
2	473	0.4842
2	474	0.513254
linker	475	0.549593
linker	476	0.610202
linker	477	0.664709
linker	478	0.689134
linker	496	0.104998
linker	497	0.73393
linker	498	1.01465
linker	499	1.59088
3	500	1.75326
3	501	1.7065
3	502	1.70144
3	503	2.16077
3	504	2.22897
3	505	2.34225
3	506	2.70626
3	507	2.78517
3	508	3.02832
3	509	3.09112
3	510	2.87372
3	511	2.99868
3	512	3.19239
3	513	2.85161
3	514	1.78152
3	515	0.77364
3	516	0.657822
3	517	0.633321
3	518	0.530952
3	519	0.489482
3	520	0.503188
3	521	0.487256
3	522	0.46486
3	523	0.456103
3	524	0.436139
3	525	0.365876
3	526	0.290916
3	527	0.277354
3	528	0.291728
3	529	0.315477
3	530	0.374835
3	531	0.637255
3	532	1.02116
3	533	1.13789
3	534	1.09879
3	535	0.965861
3	536	0.968598
3	537	0.982259
3	538	0.923368
3	539	0.665744
3	540	0.434
3	541	0.447589
3	542	0.502212
3	543	0.5038
3	544	0.519337
3	545	0.524378
3	546	0.524811
3	547	0.504021
3	548	0.502341
3	549	0.476554
3	550	0.501354
3	551	0.506962
3	552	0.487352
3	553	0.497019
3	554	0.533281
3	555	0.526596
3	556	0.499009
3	557	0.56306
3	558	0.643628
3	559	0.767854
3	560	0.776101
3	561	0.660999
3	562	0.626847
3	563	0.523301
3	564	0.470827
3	565	0.534415
3	566	0.512433
3	567	0.543611
3	568	0.601914
3	569	0.664869
3	570	0.635565
3	571	0.541501
3	572	0.503045
4	573	0.509387
4	574	0.506589
4	575	0.500568
4	576	0.493934
4	577	0.5281
4	578	0.510362
4	579	0.465051
4	580	0.540235
4	581	0.554735
4	582	0.628003
4	583	0.665012
4	584	0.720129
4	585	0.716822
4	586	0.68731
4	587	0.681465
4	588	0.718053
4	589	0.703752
4	590	0.668772
4	591	0.663804
4	592	0.645949
4	593	0.633055
4	594	0.606249
4	595	0.555348
4	596	0.583494
4	597	0.582152
4	598	0.613006
4	599	0.670526
4	600	0.681559
4	601	0.560039
4	602	0.476137
4	603	0.423815
4	604	0.477848
4	605	0.474068
4	606	0.454121
4	607	0.382174
4	608	0.366831
4	609	0.394783
4	610	0.402904
4	611	0.451965
4	612	0.425432
4	613	0.410849
4	614	0.430887
4	615	0.422531
4	616	0.455813
4	617	0.482811
4	618	0.510331
4	619	0.471025
4	620	0.509644
4	621	0.507849
4	622	0.52145
4	623	0.578204
4	624	0.591507
4	625	0.563109
4	626	0.52582
4	627	0.506141
4	628	0.542744
4	629	0.559131
4	630	0.623926
4	631	0.625663
4	632	0.66105
4	633	0.680439
4	634	0.656049
4	635	0.654858
4	636	0.682942
4	637	0.697919
4	638	0.696168
4	639	0.577443
4	640	0.71666
4	641	0.614864
4	642	0.548738
4	643	0.510158
4	644	0.497364
4	645	0.495178
4	646	0.493576
4	647	0.488826
4	648	0.494279
4	649	0.487725
4	650	0.449021
4	651	0.3575
4	652	0.417679
4	653	0.383722
4	654	0.340724
4	655	0.337003
4	656	0.36656
4	657	0.428111
4	658	0.433047
4	659	0.49004
4	660	0.700877
3	661	0.798339
3	662	0.970748
3	663	1.21566
3	664	1.59906
3	665	2.24179
3	666	2.86792
3	667	3.36872
3	668	3.535
3	669	4.48648
5	670	5.10148
5	671	4.93822
5	672	4.70452
5	673	4.24225
5	674	3.80028
5	675	3.67399
5	676	3.60817
5	677	3.29859
5	678	2.71351
5	679	2.29358
5	680	2.17695
5	681	2.04357
5	682	2.32826
5	683	2.72198
5	684	2.77946
5	685	2.98729
5	686	3.46402
5	687	3.73832
5	688	4.09321
5	689	5.01667
5	690	5.47327
5	691	4.90446
5	692	4.57061
5	693	4.50155
5	694	4.50317
5	695	4.70484
5	696	4.66779
5	697	4.20472
5	698	3.68504
5	699	3.316
5	700	2.69798
5	701	2.08832
5	702	2.01429
5	703	1.80669
5	704	1.25255
5	705	1.10804
5	706	0.646271
5	707	0.537713
5	708	0.910549
5	709	1.05507
5	710	1.25011
5	711	1.3851
5	712	1.47711
5	713	2.0665
5	714	3.08092
5	715	3.25848
5	716	3.38079
5	717	3.40027
5	718	3.37603
5	719	3.48646
5	720	3.15346
5	721	2.72152
5	722	2.00365
5	723	0.932802
5	724	0.747798
5	725	0.883341
5	726	0.390617

## Sheet: Fig 5
Quantification of glycan coverage per gB residue from molecular dynamics simulations of the prefusion HSV-1 gB glycan shield
gB Residue	Chain in model	Residue position	Glycan atom count
('THR',	'A',	'109')	38
('ASP',	'A',	'110')	32
('ALA',	'A',	'111')	6.5
('ASN',	'A',	'112')	11.33
('TYR',	'A',	'114')	4
('PRO',	'A',	'117')	0
('PRO',	'A',	'118')	0
('VAL',	'A',	'124')	1
('GLU',	'A',	'128')	0.17
('GLN',	'A',	'129')	0.33
('PRO',	'A',	'130')	1
('ARG',	'A',	'131')	7.83
('ARG',	'A',	'132')	39
('PRO',	'A',	'134')	30.5
('THR',	'A',	'135')	64
('ARG',	'A',	'136')	74
('GLU',	'A',	'138')	76
('GLN',	'A',	'140')	71.67
('ASN',	'A',	'141')	58.33
('GLU',	'A',	'144')	1.83
('LYS',	'A',	'151')	25
('GLU',	'A',	'152')	42.33
('ILE',	'A',	'154')	27
('PRO',	'A',	'156')	29.83
('LYS',	'A',	'158')	20.17
('LYS',	'A',	'160')	1.5
('THR',	'A',	'169')	0
('SER',	'A',	'171')	0
('GLN',	'A',	'172')	0
('VAL',	'A',	'173')	0
('ILE',	'A',	'185')	0
('PHE',	'A',	'186')	0
('PRO',	'A',	'191')	0
('PRO',	'A',	'193')	0
('PHE',	'A',	'194')	0
('GLU',	'A',	'195')	0
('ILE',	'A',	'198')	0
('ASP',	'A',	'199')	0
('ALA',	'A',	'203')	0
('LYS',	'A',	'204')	0
('ARG',	'A',	'208')	0
('LYS',	'A',	'212')	0
('VAL',	'A',	'214')	0
('ARG',	'A',	'215')	0
('ASN',	'A',	'216')	0
('ASN',	'A',	'217')	0
('LEU',	'A',	'218')	0
('GLU',	'A',	'219')	0
('THR',	'A',	'220')	0
('THR',	'A',	'221')	0
('PHE',	'A',	'223')	0
('ARG',	'A',	'225')	0
('ASP',	'A',	'226')	0
('ASP',	'A',	'227')	0
('HIS',	'A',	'228')	0
('GLU',	'A',	'229')	0
('THR',	'A',	'230')	0
('ASP',	'A',	'231')	0
('MET',	'A',	'232')	0
('GLU',	'A',	'233')	0
('LYS',	'A',	'235')	0
('PRO',	'A',	'236')	0
('ALA',	'A',	'237')	0
('ASN',	'A',	'238')	0
('CYS',	'A',	'240')	0
('THR',	'A',	'241')	0
('ARG',	'A',	'242')	0
('THR',	'A',	'243')	0
('ARG',	'A',	'245')	0
('THR',	'A',	'250')	0
('ASP',	'A',	'251')	0
('THR',	'A',	'267')	0
('THR',	'A',	'268')	0
('GLU',	'A',	'275')	0.33
('VAL',	'A',	'281')	13.67
('TYR',	'A',	'282')	33.5
('PRO',	'A',	'283')	24.17
('TYR',	'A',	'284')	13
('ASP',	'A',	'285')	18.17
('GLU',	'A',	'286')	3.67
('PHE',	'A',	'294')	0.67
('TYR',	'A',	'296')	0.33
('TYR',	'A',	'301')	3.67
('TYR',	'A',	'303')	1.17
('ARG',	'A',	'304')	0.33
('GLU',	'A',	'305')	2
('GLY',	'A',	'306')	2.33
('SER',	'A',	'307')	3.67
('HIS',	'A',	'308')	15.83
('THR',	'A',	'309')	0.67
('GLU',	'A',	'310')	14.5
('HIS',	'A',	'311')	8.67
('THR',	'A',	'312')	0.33
('SER',	'A',	'313')	0.17
('TYR',	'A',	'314')	0
('ALA',	'A',	'315')	0
('ALA',	'A',	'316')	0
('ASP',	'A',	'317')	0
('ARG',	'A',	'318')	0
('LYS',	'A',	'320')	0.17
('VAL',	'A',	'322')	0.17
('ASP',	'A',	'323')	0
('GLY',	'A',	'324')	0
('TYR',	'A',	'326')	0
('ALA',	'A',	'327')	0
('ARG',	'A',	'328')	0
('ASP',	'A',	'329')	0
('THR',	'A',	'331')	0
('THR',	'A',	'332')	0
('LYS',	'A',	'333')	0
('ALA',	'A',	'334')	0
('ARG',	'A',	'335')	0
('ALA',	'A',	'336')	0
('THR',	'A',	'337')	0
('ALA',	'A',	'338')	0.17
('PRO',	'A',	'339')	0.33
('THR',	'A',	'340')	1.33
('PRO',	'A',	'348')	0
('LYS',	'A',	'349')	0
('ASP',	'A',	'355')	3
('VAL',	'A',	'357')	7.83
('PRO',	'A',	'358')	7.5
('LYS',	'A',	'359')	14
('ARG',	'A',	'360')	15.83
('PRO',	'A',	'361')	18.83
('SER',	'A',	'362')	20.5
('VAL',	'A',	'363')	35.67
('CYS',	'A',	'364')	29.83
('THR',	'A',	'365')	32.67
('THR',	'A',	'367')	35.83
('LYS',	'A',	'368')	41.83
('TRP',	'A',	'369')	27
('GLN',	'A',	'370')	19.67
('GLU',	'A',	'371')	32.33
('GLU',	'A',	'374')	0.33
('GLU',	'A',	'379')	78.17
('TYR',	'A',	'380')	86.83
('GLY',	'A',	'381')	66
('GLY',	'A',	'382')	75.17
('ARG',	'A',	'385')	32.5
('ASP',	'A',	'389')	0
('ALA',	'A',	'390')	1.67
('THR',	'A',	'393')	2.83
('THR',	'A',	'394')	14
('THR',	'A',	'396')	37.67
('ASN',	'A',	'398')	84.5
('LEU',	'A',	'399')	78.83
('THR',	'A',	'400')	72.67
('GLU',	'A',	'401')	65
('TYR',	'A',	'402')	51.17
('PRO',	'A',	'403')	37.83
('SER',	'A',	'405')	5
('ARG',	'A',	'406')	38.17
('VAL',	'A',	'407')	40
('LEU',	'A',	'409')	9.33
('ASP',	'A',	'411')	17.83
('CYS',	'A',	'412')	25.67
('LYS',	'A',	'415')	55.17
('ASP',	'A',	'416')	38.5
('ARG',	'A',	'418')	50.5
('ASP',	'A',	'419')	61
('ASP',	'A',	'422')	64.17
('ARG',	'A',	'423')	59.67
('ALA',	'A',	'426')	47
('ARG',	'A',	'427')	19.5
('ARG',	'A',	'428')	4.83
('TYR',	'A',	'429')	15.17
('ASN',	'A',	'430')	42.17
('ALA',	'A',	'431')	11.33
('THR',	'A',	'432')	11
('ILE',	'A',	'434')	24.67
('LYS',	'A',	'435')	44.17
('GLY',	'A',	'437')	21.17
('GLN',	'A',	'438')	46.17
('GLN',	'A',	'440')	28.17
('TYR',	'A',	'441')	19.67
('LEU',	'A',	'443')	51.17
('ASN',	'A',	'445')	42.67
('GLY',	'A',	'446')	36.83
('GLY',	'A',	'447')	38.33
('ASN',	'A',	'458')	12.33
('THR',	'A',	'459')	7.83
('GLU',	'A',	'462')	7.33
('LEU',	'A',	'463')	16.67
('VAL',	'A',	'465')	0.83
('ARG',	'A',	'466')	12.5
('HIS',	'A',	'468')	6.17
('LEU',	'A',	'469')	1
('ARG',	'A',	'470')	13.5
('GLU',	'A',	'471')	22.83
('GLN',	'A',	'472')	3.5
('SER',	'A',	'473')	3
('ILE',	'A',	'501')	16.67
('GLU',	'A',	'502')	7.33
('PHE',	'A',	'503')	16.83
('ALA',	'A',	'504')	16.5
('ARG',	'A',	'505')	48.17
('PHE',	'A',	'508')	52.67
('THR',	'A',	'509')	49.83
('TYR',	'A',	'510')	38.83
('ASN',	'A',	'511')	63
('HIS',	'A',	'512')	41.67
('ARG',	'A',	'515')	72.17
('PRO',	'A',	'516')	30.83
('ASP',	'A',	'519')	38.67
('MET',	'A',	'520')	5.17
('ARG',	'A',	'523')	33.5
('VAL',	'A',	'524')	0
('ALA',	'A',	'527')	0.17
('TRP',	'A',	'528')	0
('GLU',	'A',	'530')	13
('GLU',	'A',	'531')	0
('GLU',	'A',	'535')	0
('LYS',	'A',	'544')	0
('ASN',	'A',	'548')	0
('ALA',	'A',	'549')	0
('GLY',	'A',	'556')	11.83
('ARG',	'A',	'557')	31
('ARG',	'A',	'558')	0.67
('THR',	'A',	'572')	7
('VAL',	'A',	'574')	0
('PRO',	'A',	'575')	1.67
('ALA',	'A',	'577')	3.5
('ASP',	'A',	'579')	13.17
('ILE',	'A',	'582')	2.67
('GLN',	'A',	'584')	0
('ASN',	'A',	'585')	0.33
('SER',	'A',	'586')	0
('ARG',	'A',	'588')	0
('ILE',	'A',	'589')	0
('SER',	'A',	'590')	0
('SER',	'A',	'591')	0
('ARG',	'A',	'592')	0
('PRO',	'A',	'593')	0
('GLY',	'A',	'594')	0
('ARG',	'A',	'605')	1
('TYR',	'A',	'606')	0
('ASP',	'A',	'608')	3.33
('GLN',	'A',	'609')	0
('PRO',	'A',	'611')	0
('LEU',	'A',	'612')	0.17
('VAL',	'A',	'613')	0
('GLU',	'A',	'614')	0
('GLU',	'A',	'619')	0
('ASN',	'A',	'620')	0
('GLU',	'A',	'622')	0
('ARG',	'A',	'624')	0
('LEU',	'A',	'625')	0
('THR',	'A',	'626')	0
('ARG',	'A',	'627')	0
('ASP',	'A',	'628')	0
('PRO',	'A',	'632')	0
('VAL',	'A',	'635')	0
('GLY',	'A',	'636')	0
('GLU',	'A',	'651')	0
('GLU',	'A',	'652')	0
('ALA',	'A',	'654')	0
('TYR',	'A',	'655')	1.17
('SER',	'A',	'656')	0
('HIS',	'A',	'657')	0.5
('GLN',	'A',	'658')	13.17
('SER',	'A',	'660')	31.5
('ARG',	'A',	'661')	8.67
('ALA',	'A',	'662')	28.33
('ASP',	'A',	'663')	26
('THR',	'A',	'665')	8.17
('PHE',	'A',	'670')	1.17
('ILE',	'A',	'671')	17.5
('LEU',	'A',	'673')	49.17
('ASN',	'A',	'674')	40.5
('THR',	'A',	'676')	26.33
('GLU',	'A',	'679')	1.5
('HIS',	'A',	'681')	0
('GLU',	'A',	'682')	0
('PHE',	'A',	'683')	0
('VAL',	'A',	'684')	0
('GLU',	'A',	'687')	0
('TYR',	'A',	'689')	0
('THR',	'A',	'690')	0
('ARG',	'A',	'691')	0
('HIS',	'A',	'692')	0
('GLU',	'A',	'693')	0
('ILE',	'A',	'694')	0
('LYS',	'A',	'695')	0
('SER',	'A',	'697')	0
('LEU',	'A',	'699')	0
('GLU',	'A',	'704')	0
('ARG',	'A',	'707')	0
('ARG',	'A',	'708')	0
('LEU',	'A',	'711')	0
('ARG',	'A',	'715')	0
('ALA',	'A',	'717')	0
('ASP',	'A',	'718')	0
('ILE',	'A',	'719')	0
('ASP',	'A',	'720')	0
('THR',	'A',	'721')	0
('THR',	'B',	'109')	38.5
('ASP',	'B',	'110')	32.17
('ALA',	'B',	'111')	7
('ASN',	'B',	'112')	10.67
('TYR',	'B',	'114')	4
('PRO',	'B',	'117')	0
('PRO',	'B',	'118')	0
('GLN',	'B',	'129')	0.67
('PRO',	'B',	'130')	2.33
('ARG',	'B',	'131')	8
('ARG',	'B',	'132')	37.33
('PRO',	'B',	'134')	30.67
('THR',	'B',	'135')	58.33
('ARG',	'B',	'136')	70
('GLU',	'B',	'138')	71.83
('GLN',	'B',	'140')	69.33
('ASN',	'B',	'141')	59.83
('GLU',	'B',	'144')	4
('LYS',	'B',	'151')	22.33
('GLU',	'B',	'152')	38.33
('ILE',	'B',	'154')	24.67
('PRO',	'B',	'156')	27.5
('LYS',	'B',	'158')	21.5
('LYS',	'B',	'160')	0
('THR',	'B',	'169')	0
('SER',	'B',	'171')	0
('GLN',	'B',	'172')	0
('VAL',	'B',	'173')	0
('ILE',	'B',	'185')	0
('PHE',	'B',	'186')	0
('PRO',	'B',	'191')	0
('PRO',	'B',	'193')	0
('PHE',	'B',	'194')	0
('GLU',	'B',	'195')	0
('ILE',	'B',	'198')	0
('ASP',	'B',	'199')	0
('LYS',	'B',	'200')	0
('ALA',	'B',	'203')	0
('LYS',	'B',	'204')	0
('ARG',	'B',	'208')	0
('LYS',	'B',	'212')	0
('VAL',	'B',	'214')	0
('ARG',	'B',	'215')	0
('ASN',	'B',	'216')	0
('ASN',	'B',	'217')	0
('LEU',	'B',	'218')	0
('GLU',	'B',	'219')	0
('THR',	'B',	'220')	0
('THR',	'B',	'221')	0
('PHE',	'B',	'223')	0
('ARG',	'B',	'225')	0
('ASP',	'B',	'226')	0
('ASP',	'B',	'227')	0
('HIS',	'B',	'228')	0
('GLU',	'B',	'229')	0
('THR',	'B',	'230')	0
('ASP',	'B',	'231')	0
('MET',	'B',	'232')	0
('GLU',	'B',	'233')	0
('LYS',	'B',	'235')	0
('PRO',	'B',	'236')	0
('ALA',	'B',	'237')	0
('ASN',	'B',	'238')	0
('CYS',	'B',	'240')	0
('THR',	'B',	'241')	0
('ARG',	'B',	'242')	0
('THR',	'B',	'243')	1
('ARG',	'B',	'245')	0
('THR',	'B',	'250')	0
('ASP',	'B',	'251')	0
('THR',	'B',	'267')	0
('THR',	'B',	'268')	0
('GLU',	'B',	'275')	0
('ARG',	'B',	'279')	9.5
('VAL',	'B',	'281')	4
('TYR',	'B',	'282')	25.67
('PRO',	'B',	'283')	22.33
('TYR',	'B',	'284')	8.83
('ASP',	'B',	'285')	16.33
('GLU',	'B',	'286')	1.5
('ASP',	'B',	'293')	0
('PHE',	'B',	'294')	0
('TYR',	'B',	'296')	0
('TYR',	'B',	'301')	0
('TYR',	'B',	'303')	0
('ARG',	'B',	'304')	0
('GLU',	'B',	'305')	0
('GLY',	'B',	'306')	0
('SER',	'B',	'307')	0.33
('HIS',	'B',	'308')	11.67
('THR',	'B',	'309')	0
('GLU',	'B',	'310')	13.67
('HIS',	'B',	'311')	11
('THR',	'B',	'312')	0.17
('SER',	'B',	'313')	0
('TYR',	'B',	'314')	0
('ALA',	'B',	'315')	0
('ALA',	'B',	'316')	0
('ASP',	'B',	'317')	0
('ARG',	'B',	'318')	0
('LYS',	'B',	'320')	0
('VAL',	'B',	'322')	0
('ASP',	'B',	'323')	0
('GLY',	'B',	'324')	0
('TYR',	'B',	'326')	0
('ALA',	'B',	'327')	0
('ARG',	'B',	'328')	0
('ASP',	'B',	'329')	0
('THR',	'B',	'331')	0
('THR',	'B',	'332')	0
('LYS',	'B',	'333')	0
('ALA',	'B',	'334')	0
('ARG',	'B',	'335')	0
('ALA',	'B',	'336')	0
('THR',	'B',	'337')	0
('ALA',	'B',	'338')	0
('PRO',	'B',	'339')	0
('THR',	'B',	'340')	0
('PRO',	'B',	'348')	0
('LYS',	'B',	'349')	0
('ASP',	'B',	'355')	0
('VAL',	'B',	'357')	0.17
('PRO',	'B',	'358')	0
('LYS',	'B',	'359')	5.67
('ARG',	'B',	'360')	6
('PRO',	'B',	'361')	10.17
('SER',	'B',	'362')	13.83
('VAL',	'B',	'363')	33
('CYS',	'B',	'364')	28.67
('THR',	'B',	'365')	29.83
('MET',	'B',	'366')	43.67
('THR',	'B',	'367')	37.17
('LYS',	'B',	'368')	43.17
('GLN',	'B',	'370')	25.67
('GLU',	'B',	'371')	38.67
('GLU',	'B',	'374')	0.67
('GLU',	'B',	'379')	75.33
('TYR',	'B',	'380')	82.33
('GLY',	'B',	'381')	57.33
('GLY',	'B',	'382')	65.5
('ARG',	'B',	'385')	25.67
('ASP',	'B',	'389')	0
('ALA',	'B',	'390')	0.5
('THR',	'B',	'393')	3
('THR',	'B',	'394')	12.33
('THR',	'B',	'396')	36.67
('ASN',	'B',	'398')	89
('LEU',	'B',	'399')	77.5
('THR',	'B',	'400')	74.17
('GLU',	'B',	'401')	65.5
('TYR',	'B',	'402')	52.83
('PRO',	'B',	'403')	36.17
('SER',	'B',	'405')	10.33
('ARG',	'B',	'406')	37.83
('VAL',	'B',	'407')	40.67
('LEU',	'B',	'409')	14.5
('ASP',	'B',	'411')	23.33
('CYS',	'B',	'412')	25.17
('LYS',	'B',	'415')	60.33
('ASP',	'B',	'416')	43.17
('ARG',	'B',	'418')	55.33
('ASP',	'B',	'419')	71.33
('ASP',	'B',	'422')	65.5
('ARG',	'B',	'423')	72.83
('ALA',	'B',	'426')	42.17
('ARG',	'B',	'427')	24.17
('ARG',	'B',	'428')	6.17
('TYR',	'B',	'429')	15.83
('ASN',	'B',	'430')	40.83
('ALA',	'B',	'431')	9.67
('THR',	'B',	'432')	11.83
('ILE',	'B',	'434')	27.67
('LYS',	'B',	'435')	52.83
('GLY',	'B',	'437')	30.33
('GLN',	'B',	'438')	56.67
('GLN',	'B',	'440')	29.83
('TYR',	'B',	'441')	30.83
('LEU',	'B',	'443')	54.5
('ASN',	'B',	'445')	43.83
('GLY',	'B',	'446')	37.5
('GLY',	'B',	'447')	39
('ASN',	'B',	'458')	14.67
('THR',	'B',	'459')	10
('LEU',	'B',	'460')	6.17
('GLU',	'B',	'462')	6.67
('LEU',	'B',	'463')	20.5
('VAL',	'B',	'465')	0.67
('ARG',	'B',	'466')	16.67
('HIS',	'B',	'468')	6.67
('LEU',	'B',	'469')	1.67
('ARG',	'B',	'470')	17.17
('GLU',	'B',	'471')	24.33
('GLN',	'B',	'472')	4.67
('SER',	'B',	'473')	2
('ILE',	'B',	'501')	17.5
('GLU',	'B',	'502')	8.83
('PHE',	'B',	'503')	22.67
('ALA',	'B',	'504')	23.83
('ARG',	'B',	'505')	49.33
('PHE',	'B',	'508')	54
('THR',	'B',	'509')	53.17
('TYR',	'B',	'510')	40.5
('ASN',	'B',	'511')	65
('HIS',	'B',	'512')	53.67
('ARG',	'B',	'515')	76.17
('PRO',	'B',	'516')	35.67
('ASP',	'B',	'519')	42.5
('MET',	'B',	'520')	9.17
('ARG',	'B',	'523')	28.33
('VAL',	'B',	'524')	0.33
('ALA',	'B',	'527')	0
('TRP',	'B',	'528')	0.17
('GLU',	'B',	'530')	10
('GLU',	'B',	'531')	0
('GLU',	'B',	'535')	0
('LYS',	'B',	'544')	0
('ASN',	'B',	'548')	0
('ALA',	'B',	'549')	0
('GLY',	'B',	'556')	13.33
('ARG',	'B',	'557')	40.67
('ARG',	'B',	'558')	1.67
('THR',	'B',	'572')	12
('VAL',	'B',	'574')	0
('PRO',	'B',	'575')	2.5
('ALA',	'B',	'577')	3.33
('ASP',	'B',	'579')	11.5
('ILE',	'B',	'582')	2.67
('GLN',	'B',	'584')	0
('ASN',	'B',	'585')	0.33
('SER',	'B',	'586')	0
('ARG',	'B',	'588')	0
('ILE',	'B',	'589')	0
('SER',	'B',	'590')	0
('SER',	'B',	'591')	0
('ARG',	'B',	'592')	0
('PRO',	'B',	'593')	0
('GLY',	'B',	'594')	0
('ARG',	'B',	'605')	1
('TYR',	'B',	'606')	0
('CYS',	'B',	'607')	0.33
('ASP',	'B',	'608')	4.83
('GLN',	'B',	'609')	0
('PRO',	'B',	'611')	0
('LEU',	'B',	'612')	0.33
('VAL',	'B',	'613')	0
('GLU',	'B',	'614')	0
('GLU',	'B',	'619')	0
('ASN',	'B',	'620')	0
('GLU',	'B',	'622')	0
('ARG',	'B',	'624')	0
('LEU',	'B',	'625')	0
('THR',	'B',	'626')	0
('ARG',	'B',	'627')	0
('ASP',	'B',	'628')	0
('PRO',	'B',	'632')	0
('CYS',	'B',	'633')	0
('GLU',	'B',	'651')	0
('GLU',	'B',	'652')	0
('ALA',	'B',	'654')	0
('TYR',	'B',	'655')	0.83
('SER',	'B',	'656')	0
('HIS',	'B',	'657')	0.33
('GLN',	'B',	'658')	13
('SER',	'B',	'660')	31.83
('ARG',	'B',	'661')	13
('ALA',	'B',	'662')	29.67
('ASP',	'B',	'663')	25.33
('THR',	'B',	'665')	8
('PHE',	'B',	'670')	0.83
('ILE',	'B',	'671')	16.17
('LEU',	'B',	'673')	40.5
('ASN',	'B',	'674')	36.67
('THR',	'B',	'676')	23
('GLU',	'B',	'679')	0.17
('HIS',	'B',	'681')	0
('GLU',	'B',	'682')	0
('PHE',	'B',	'683')	0
('VAL',	'B',	'684')	0
('GLU',	'B',	'687')	0
('TYR',	'B',	'689')	0
('THR',	'B',	'690')	0
('ARG',	'B',	'691')	0
('HIS',	'B',	'692')	0
('GLU',	'B',	'693')	0
('ILE',	'B',	'694')	0
('LYS',	'B',	'695')	0
('SER',	'B',	'697')	0
('LEU',	'B',	'699')	0
('ARG',	'B',	'707')	0
('ARG',	'B',	'708')	0
('LEU',	'B',	'711')	0
('ARG',	'B',	'715')	0
('ALA',	'B',	'717')	0
('ASP',	'B',	'718')	0
('ILE',	'B',	'719')	0
('ASP',	'B',	'720')	0
('THR',	'B',	'721')	0
('THR',	'C',	'109')	37.83
('ASP',	'C',	'110')	32.17
('ALA',	'C',	'111')	5.67
('ASN',	'C',	'112')	10.33
('TYR',	'C',	'114')	3
('PRO',	'C',	'117')	0
('PRO',	'C',	'118')	0
('VAL',	'C',	'124')	1.67
('GLN',	'C',	'129')	2.67
('PRO',	'C',	'130')	1.33
('ARG',	'C',	'131')	7.33
('ARG',	'C',	'132')	32.17
('PRO',	'C',	'134')	26.83
('THR',	'C',	'135')	49.17
('ARG',	'C',	'136')	58
('GLU',	'C',	'138')	49
('GLN',	'C',	'140')	59.67
('ASN',	'C',	'141')	57.5
('GLU',	'C',	'144')	0.5
('LYS',	'C',	'151')	22.83
('GLU',	'C',	'152')	42.33
('ILE',	'C',	'154')	25.67
('PRO',	'C',	'156')	28.83
('LYS',	'C',	'158')	26
('LYS',	'C',	'160')	2.33
('THR',	'C',	'169')	0
('SER',	'C',	'171')	0
('GLN',	'C',	'172')	0
('VAL',	'C',	'173')	0
('ILE',	'C',	'185')	0
('PHE',	'C',	'186')	0
('PRO',	'C',	'191')	0
('PRO',	'C',	'193')	0
('PHE',	'C',	'194')	0
('GLU',	'C',	'195')	0
('ILE',	'C',	'198')	0
('ASP',	'C',	'199')	0
('LYS',	'C',	'200')	0
('ALA',	'C',	'203')	0
('LYS',	'C',	'204')	0
('ARG',	'C',	'208')	0
('LYS',	'C',	'212')	0
('VAL',	'C',	'214')	0
('ARG',	'C',	'215')	0
('ASN',	'C',	'216')	0
('ASN',	'C',	'217')	0
('LEU',	'C',	'218')	0
('GLU',	'C',	'219')	0
('THR',	'C',	'220')	0
('THR',	'C',	'221')	0
('PHE',	'C',	'223')	0
('ARG',	'C',	'225')	0
('ASP',	'C',	'226')	0
('ASP',	'C',	'227')	0
('HIS',	'C',	'228')	0
('GLU',	'C',	'229')	0
('THR',	'C',	'230')	0
('ASP',	'C',	'231')	0
('MET',	'C',	'232')	0
('GLU',	'C',	'233')	0
('LYS',	'C',	'235')	0
('PRO',	'C',	'236')	0
('ALA',	'C',	'237')	0
('ASN',	'C',	'238')	0
('ALA',	'C',	'239')	0
('CYS',	'C',	'240')	0
('THR',	'C',	'241')	0
('ARG',	'C',	'242')	0
('THR',	'C',	'243')	0.33
('ARG',	'C',	'245')	0
('THR',	'C',	'250')	0
('ASP',	'C',	'251')	0
('THR',	'C',	'267')	0
('THR',	'C',	'268')	0
('GLU',	'C',	'275')	0.83
('VAL',	'C',	'281')	12.83
('TYR',	'C',	'282')	32.33
('PRO',	'C',	'283')	24.67
('TYR',	'C',	'284')	14.5
('ASP',	'C',	'285')	18.5
('GLU',	'C',	'286')	4
('PHE',	'C',	'294')	0.33
('TYR',	'C',	'296')	0
('TYR',	'C',	'301')	3.17
('TYR',	'C',	'303')	0.83
('ARG',	'C',	'304')	0.17
('GLU',	'C',	'305')	1.67
('GLY',	'C',	'306')	2
('SER',	'C',	'307')	4.33
('THR',	'C',	'309')	1.33
('GLU',	'C',	'310')	14.17
('HIS',	'C',	'311')	9.83
('THR',	'C',	'312')	0.5
('SER',	'C',	'313')	0
('TYR',	'C',	'314')	0.33
('ALA',	'C',	'315')	0
('ALA',	'C',	'316')	0
('ASP',	'C',	'317')	0
('ARG',	'C',	'318')	0
('LYS',	'C',	'320')	0.33
('VAL',	'C',	'322')	0.33
('ASP',	'C',	'323')	0
('GLY',	'C',	'324')	0
('TYR',	'C',	'326')	0
('ALA',	'C',	'327')	0
('ASP',	'C',	'329')	0
('THR',	'C',	'331')	0
('THR',	'C',	'332')	0
('LYS',	'C',	'333')	0
('ALA',	'C',	'334')	0
('ARG',	'C',	'335')	0
('ALA',	'C',	'336')	0
('THR',	'C',	'337')	0
('ALA',	'C',	'338')	0.17
('PRO',	'C',	'339')	0.83
('THR',	'C',	'340')	1.33
('PRO',	'C',	'348')	0
('LYS',	'C',	'349')	0
('ASP',	'C',	'355')	3
('VAL',	'C',	'357')	8.33
('PRO',	'C',	'358')	5.33
('LYS',	'C',	'359')	13.83
('ARG',	'C',	'360')	12.17
('PRO',	'C',	'361')	11.17
('SER',	'C',	'362')	13.17
('VAL',	'C',	'363')	31.67
('CYS',	'C',	'364')	24
('THR',	'C',	'365')	27.67
('THR',	'C',	'367')	35.17
('LYS',	'C',	'368')	42.5
('TRP',	'C',	'369')	28.17
('GLN',	'C',	'370')	21
('GLU',	'C',	'371')	37.33
('GLU',	'C',	'374')	0
('GLU',	'C',	'379')	76.17
('TYR',	'C',	'380')	76.17
('GLY',	'C',	'381')	47.17
('GLY',	'C',	'382')	60.33
('ARG',	'C',	'385')	28
('ASP',	'C',	'389')	0
('ALA',	'C',	'390')	1.83
('THR',	'C',	'393')	3.67
('THR',	'C',	'394')	13
('THR',	'C',	'396')	34.83
('ASN',	'C',	'398')	82.5
('LEU',	'C',	'399')	70
('THR',	'C',	'400')	74
('GLU',	'C',	'401')	56.67
('TYR',	'C',	'402')	49.5
('PRO',	'C',	'403')	31.83
('SER',	'C',	'405')	4.17
('ARG',	'C',	'406')	36.5
('VAL',	'C',	'407')	36.67
('ASP',	'C',	'408')	28.5
('LEU',	'C',	'409')	5.5
('ASP',	'C',	'411')	8
('CYS',	'C',	'412')	19.67
('LYS',	'C',	'415')	49.33
('ASP',	'C',	'416')	40.5
('ARG',	'C',	'418')	45.5
('ASP',	'C',	'419')	61.67
('ASP',	'C',	'422')	63.67
('ARG',	'C',	'423')	68.33
('ALA',	'C',	'426')	48.67
('ARG',	'C',	'427')	25.67
('ARG',	'C',	'428')	6.67
('TYR',	'C',	'429')	15
('ASN',	'C',	'430')	41.83
('ALA',	'C',	'431')	8.67
('THR',	'C',	'432')	6.5
('ILE',	'C',	'434')	25.33
('LYS',	'C',	'435')	41.5
('GLY',	'C',	'437')	18.83
('GLN',	'C',	'438')	43.33
('GLN',	'C',	'440')	22.5
('TYR',	'C',	'441')	16.83
('LEU',	'C',	'443')	50.83
('ASN',	'C',	'445')	42.17
('GLY',	'C',	'446')	36.33
('GLY',	'C',	'447')	36.83
('ASN',	'C',	'458')	12.83
('THR',	'C',	'459')	8.33
('GLU',	'C',	'462')	6.33
('LEU',	'C',	'463')	17.67
('VAL',	'C',	'465')	0.33
('ARG',	'C',	'466')	14.17
('HIS',	'C',	'468')	4.33
('LEU',	'C',	'469')	1.33
('ARG',	'C',	'470')	14.5
('GLU',	'C',	'471')	20.67
('GLN',	'C',	'472')	3.5
('SER',	'C',	'473')	2.83
('ILE',	'C',	'501')	14.67
('GLU',	'C',	'502')	4.83
('PHE',	'C',	'503')	18.83
('ALA',	'C',	'504')	17.83
('ARG',	'C',	'505')	43.33
('PHE',	'C',	'508')	50.67
('THR',	'C',	'509')	47.67
('TYR',	'C',	'510')	26.33
('ASN',	'C',	'511')	56.83
('HIS',	'C',	'512')	44.5
('ARG',	'C',	'515')	61
('PRO',	'C',	'516')	30.17
('ASP',	'C',	'519')	35.17
('MET',	'C',	'520')	4.5
('ARG',	'C',	'523')	24.83
('VAL',	'C',	'524')	0
('ALA',	'C',	'527')	1.33
('TRP',	'C',	'528')	0
('GLU',	'C',	'530')	10.67
('GLU',	'C',	'531')	0
('GLU',	'C',	'535')	0
('LEU',	'C',	'536')	0
('ASN',	'C',	'540')	0
('LYS',	'C',	'544')	0
('ASN',	'C',	'548')	0
('ALA',	'C',	'549')	0
('GLY',	'C',	'556')	24.5
('ARG',	'C',	'557')	39.17
('ARG',	'C',	'558')	3
('THR',	'C',	'572')	8.33
('VAL',	'C',	'574')	0
('PRO',	'C',	'575')	1.33
('ALA',	'C',	'577')	3
('ASP',	'C',	'579')	11.67
('ILE',	'C',	'582')	2.83
('GLN',	'C',	'584')	0
('ASN',	'C',	'585')	0.33
('SER',	'C',	'586')	0
('ARG',	'C',	'588')	0
('ILE',	'C',	'589')	0
('SER',	'C',	'590')	0
('SER',	'C',	'591')	0
('ARG',	'C',	'592')	0
('PRO',	'C',	'593')	0
('GLY',	'C',	'594')	0
('ARG',	'C',	'605')	1
('TYR',	'C',	'606')	0
('CYS',	'C',	'607')	0.17
('ASP',	'C',	'608')	4.33
('GLN',	'C',	'609')	0
('PRO',	'C',	'611')	0
('LEU',	'C',	'612')	0.17
('VAL',	'C',	'613')	0
('GLU',	'C',	'614')	0
('GLU',	'C',	'619')	0
('ASN',	'C',	'620')	0
('GLU',	'C',	'622')	0
('ARG',	'C',	'624')	0
('LEU',	'C',	'625')	0
('THR',	'C',	'626')	0
('ARG',	'C',	'627')	0
('ASP',	'C',	'628')	0
('PRO',	'C',	'632')	0
('GLU',	'C',	'651')	0
('GLU',	'C',	'652')	0
('ALA',	'C',	'654')	0
('TYR',	'C',	'655')	1.5
('SER',	'C',	'656')	0
('HIS',	'C',	'657')	0.83
('GLN',	'C',	'658')	13.17
('SER',	'C',	'660')	32.83
('ARG',	'C',	'661')	8.5
('ALA',	'C',	'662')	31.5
('ASP',	'C',	'663')	25
('THR',	'C',	'665')	7.83
('PHE',	'C',	'670')	1.67
('ILE',	'C',	'671')	19.83
('LEU',	'C',	'673')	52
('ASN',	'C',	'674')	41.67
('THR',	'C',	'676')	27.5
('GLU',	'C',	'679')	0
('HIS',	'C',	'681')	0
('GLU',	'C',	'682')	0
('PHE',	'C',	'683')	0
('VAL',	'C',	'684')	0
('GLU',	'C',	'687')	0
('TYR',	'C',	'689')	0
('THR',	'C',	'690')	0
('ARG',	'C',	'691')	0
('HIS',	'C',	'692')	0
('GLU',	'C',	'693')	0
('ILE',	'C',	'694')	0
('LYS',	'C',	'695')	0
('SER',	'C',	'697')	0
('LEU',	'C',	'699')	0
('GLU',	'C',	'704')	0
('ARG',	'C',	'708')	0
('LEU',	'C',	'711')	0
('ARG',	'C',	'715')	0
('ALA',	'C',	'717')	0
('ASP',	'C',	'718')	0
('ILE',	'C',	'719')	0
('ASP',	'C',	'720')	0
('THR',	'C',	'721')	0

## Sheet: ED Fig 3
Balb/c mice, preF-immunized group
preF gB EC50 titers	26431	81624	23923	36392	30563	60809	73123	19672	15846	27367
postF gB EC50 titers	51657	69994	51510	58342	49564	73939	80661	49002	22257	63409
BL/6 mice, preF-immunized group
preF gB EC50 titers	2058	2698	1057	1578	1947	640.9	1392	2470	1562	1904
postF gB EC50 titers	1723	1899	1135	1281	598.2	584.5	940.6	1929	1202	1882
BL/6 mice, postF-immunized group
preF gB EC50 titers	8138	4520	16420	9628	5129	22542	13007	5659	34446	7478
postF gB EC50 titers	3719	2197	15015	5435	4394	14150	16938	6104	35210	11167
% Neutralization of HSV-1
antibody (ug/mL)	Flebogamma (polyclonal)			D48			VRC01 (Negative Control)
50	100	100	100	100	100	100	0	0	0
10	62.5	50	50	100	100	94	0	0	0
2	25	12.5	12.5	87.5	87.5	75	0	0	0
0.4	25	25	0	37.5	50	37.5	0	0	0
0.08	12.5	0	0	25	25	12.5	0	0	0
0.016	0	0	0	12.5	12.5	12.5	0	0	0

## Sheet: ED Fig 4
Results from hydrogen deuterium exchange/mass spectroscopy (HDX) analysis
Assay #1								30s								480s								9180s										Assay #2								30s
State	Protein	Start	End	Sequence	Search RT	Charge	Max D	Start RT	End RT	#D	%D	#D right	%D right	Score	Conf	Start RT	End RT	#D	%D	#D right	%D right	Score	Conf	Start RT	End RT	#D	%D	#D right	%D right	Score	Conf			State	Protein	Start	End	Sequence	Search RT	Charge	Max D	Start RT	End RT	#D	%D	#D right	%D right	Score	Conf
PRE	HSV1_GB_PREF	4	14	GAPSWGRRWFV	5.59	2	8	6.06	6.21	2.776	34.701			0.9049	High	5.82	5.97	3.676	45.956			0.9173	High	6.07	6.24	4.375	54.685			0.9073	High			PRE	HSV1_GB_PREF	4	14	GAPSWGRRWFV	3.06	1	8
PRE	HSV1_GB_PREF	4	14	GAPSWGRRWFV	5.59	3	8	6.06	6.21	2.749	34.363			0.9279	High	5.8	5.97	3.648	45.604			0.9444	High	6.07	6.22	4.37	54.623			0.9378	High			PRE	HSV1_GB_PREF	4	14	GAPSWGRRWFV	3.06	2	8
PRE	HSV1_GB_PREF	4	14	GAPSWGRRWFV	5.59	4	8	6.06	6.21	2.817	35.215			0.9212	High	5.82	5.95	3.695	46.19			0.9281	High	6.05	6.46	4.532	56.65			0.9088	High			PRE	HSV1_GB_PREF	4	14	GAPSWGRRWFV	3.06	3	8
PRE	HSV1_GB_PREF	16	22	WALLGLT	9.33	1	5	9.61	9.66	2.712	54.238			0.7557	Medium																			PRE	HSV1_GB_PREF	4	14	GAPSWGRRWFV	3.06	4	8
PRE	HSV1_GB_PREF	16	22	WALLGLT	9.33	2	5	9.51	9.81	2.756	55.124			0.7964	Medium	9.65	9.71	3.122	62.445			0.8314	Medium	9.63	9.75	3.941	78.811			0.6948	Medium			PRE	HSV1_GB_PREF	16	23	WALLGLTL	9.18	1	6
PRE	HSV1_GB_PREF	16	23	WALLGLTL	10.2	1	6	10.45	10.52	3.447	57.451			0.8891	Medium	10.45	10.52	3.748	62.474			0.877	Medium	10.52	10.66	4.323	72.05			0.8524	Medium			PRE	HSV1_GB_PREF	16	23	WALLGLTL	9.18	2	6
PRE	HSV1_GB_PREF	16	23	WALLGLTL	10.2	2	6	10.46	10.62	3.319	55.32			0.9206	Medium	10.49	10.55	3.668	61.137			0.9333	Medium	10.54	10.62	4.288	71.472			0.9264	Medium			PRE	HSV1_GB_PREF	25	34	VLVASAAPSS	5.77	2	7	5.81	5.87	0.014	0.202			0.8309	Medium
PRE	HSV1_GB_PREF	25	33	VLVASAAPS	14.73	1	6	14.96	15.01	1.575	26.252			0.8903	Medium	14.94	14.99	2.537	42.281			0.8421	Medium	14.97	15.04	3.174	52.898			0.7886	Medium			PRE	HSV1_GB_PREF	30	40	AAPSSPGTPGV	2.6	1	6
PRE	HSV1_GB_PREF	25	33	VLVASAAPS	14.73	2	6	14.92	15.07	1.67	27.826			0.8804	Medium	14.91	14.99	2.685	44.753			0.8618	Medium	14.92	15.07	3.291	54.856			0.8588	Medium			PRE	HSV1_GB_PREF	30	40	AAPSSPGTPGV	2.6	2	6
PRE	HSV1_GB_PREF	28	40	ASAAPSSPGTPGV	11.36	1	8									11.54	11.61	2.509	31.363			0.5935	Medium											PRE	HSV1_GB_PREF	31	40	APSSPGTPGV	11.87	1	6	11.87	12.06	0.245	4.077			0.8465	High
PRE	HSV1_GB_PREF	28	40	ASAAPSSPGTPGV	11.36	2	8									11.58	11.61	2.72	34.002			0.6949	Medium											PRE	HSV1_GB_PREF	31	40	APSSPGTPGV	11.87	2	6	11.87	12.03	0.22	3.663			0.851	High
PRE	HSV1_GB_PREF	29	43	SAAPSSPGTPGVAAA	8.71	1	10																											PRE	HSV1_GB_PREF	31	41	APSSPGTPGVA	2.65	1	7
PRE	HSV1_GB_PREF	29	43	SAAPSSPGTPGVAAA	8.71	2	10	9.04	9.22	1.34	13.398			0.8802	High	9.08	9.28	1.955	19.554			0.8819	High	9.08	9.3	2.719	27.19			0.8789	High			PRE	HSV1_GB_PREF	31	41	APSSPGTPGVA	2.65	2	7	2.25	2.6	0.537	7.677			0.5961	Medium
PRE	HSV1_GB_PREF	31	40	APSSPGTPGV	12.85	1	6	13.05	13.16	0.371	6.19			0.8607	High	13.07	13.15	1.099	18.321			0.8432	Medium	13.06	13.24	2.37	39.508			0.8777	High			PRE	HSV1_GB_PREF	32	42	PSSPGTPGVAA	2.6	1	7
PRE	HSV1_GB_PREF	31	40	APSSPGTPGV	12.85	2	6	13.05	13.15	0.349	5.815			0.896	High	13.03	13.18	1.061	17.678			0.8886	High	13.04	13.24	2.439	40.649			0.9051	High			PRE	HSV1_GB_PREF	32	42	PSSPGTPGVAA	2.6	2	7	2.22	2.52	0.375	5.363			0.6197	Medium
PRE	HSV1_GB_PREF	31	41	APSSPGTPGVA	5.14	1	7	5.37	5.47	4.519	64.56			0.8529	High	5.16	5.3	4.821	68.875			0.8854	High	5.38	5.53	5.408	77.259			0.8939	High			PRE	HSV1_GB_PREF	35	45	PGTPGVAAATQ	10.26	1	8	10.35	10.45	2.333	29.166			0.733	Medium
PRE	HSV1_GB_PREF	31	41	APSSPGTPGVA	5.14	2	7																											PRE	HSV1_GB_PREF	35	45	PGTPGVAAATQ	10.26	2	8	10.3	10.52	2.485	31.058			0.6799	Medium
PRE	HSV1_GB_PREF	32	45	PSSPGTPGVAAATQ	8.75	1	10																											PRE	HSV1_GB_PREF	40	50	VAAATQAANGG	7.27	1	9
PRE	HSV1_GB_PREF	32	45	PSSPGTPGVAAATQ	8.75	2	10	9.04	9.22	1.34	13.398			0.8802	High	9.08	9.28	1.955	19.554			0.8819	High	9.08	9.3	2.719	27.19			0.8789	High			PRE	HSV1_GB_PREF	40	50	VAAATQAANGG	7.27	2	9
PRE	HSV1_GB_PREF	35	45	PGTPGVAAATQ	11.34	1	8	11.54	11.79	2.382	29.774			0.8963	High	11.56	11.79	2.74	34.25			0.8956	High	11.62	11.88	3.249	40.619			0.8849	High			PRE	HSV1_GB_PREF	57	66	PALGAAPTGD	11.87	1	7	11.86	12.04	0.25	3.57			0.845	Medium
PRE	HSV1_GB_PREF	35	45	PGTPGVAAATQ	11.34	2	8	11.55	11.81	2.382	29.781			0.9243	High	11.56	11.81	2.753	34.418			0.9317	High	11.62	11.9	3.296	41.194			0.9141	High			PRE	HSV1_GB_PREF	57	66	PALGAAPTGD	11.87	2	7	11.77	12.04	0.223	3.19			0.8513	High
PRE	HSV1_GB_PREF	38	50	PGVAAATQAANGG	11.77	1	11																											PRE	HSV1_GB_PREF	58	67	ALGAAPTGDP	11.77	1	6	11.87	12.04	0.246	4.094			0.8466	Medium
PRE	HSV1_GB_PREF	38	50	PGVAAATQAANGG	11.77	2	11	12.01	12.04	3.195	29.044			0.7967	Medium	11.99	12.06	3.389	30.81			0.8117	Medium	12.05	12.08	3.766	34.239			0.8608	Medium			PRE	HSV1_GB_PREF	58	67	ALGAAPTGDP	11.77	2	6	11.87	12.03	0.22	3.663			0.851	High
PRE	HSV1_GB_PREF	39	50	GVAAATQAANGG	14.31	1	10	14.47	14.6	2.698	26.979			0.7259	Medium	14.47	14.54	3.549	35.486			0.6708	Medium	14.5	14.6	4.814	48.139			0.7004	Medium			PRE	HSV1_GB_PREF	94	105	HATLREHLRDIK	6.07	2	10	6.14	6.41	2.791	27.908			0.8129	Medium
PRE	HSV1_GB_PREF	39	50	GVAAATQAANGG	14.31	2	10	14.49	14.54	2.413	24.132			0.758	Medium	14.47	14.54	3.297	32.968			0.7819	Medium	14.54	14.55	4.682	46.823			0.793	Medium			PRE	HSV1_GB_PREF	94	105	HATLREHLRDIK	6.07	3	10	6.01	6.41	3.118	31.178			0.8674	Medium
PRE	HSV1_GB_PREF	39	51	GVAAATQAANGGP	11.71	1	10	11.94	12.12	2.887	28.87			0.8441	Medium	11.94	12.13	3.155	31.546			0.8273	Medium	12.03	12.13	3.753	37.533			0.7762	Medium			PRE	HSV1_GB_PREF	94	105	HATLREHLRDIK	6.07	4	10	6.16	6.46	2.875	28.754			0.8919	Medium
PRE	HSV1_GB_PREF	39	51	GVAAATQAANGGP	11.71	2	10	12.01	12.04	3.198	31.984			0.795	Medium	11.99	12.06	3.39	33.897			0.8122	Medium	12.05	12.08	3.766	37.663			0.8608	Medium			PRE	HSV1_GB_PREF	98	103	REHLRD	1.66	1	4
PRE	HSV1_GB_PREF	40	54	VAAATQAANGGPATP	10	2	11	10.3	10.46	1.787	16.246			0.885	Medium	10.29	10.47	3.624	32.945			0.9044	Medium	10.3	10.51	5.371	48.827			0.8815	Medium			PRE	HSV1_GB_PREF	98	103	REHLRD	1.66	2	4
PRE	HSV1_GB_PREF	40	54	VAAATQAANGGPATP	10	3	11	10.28	10.35	1.88	17.093			0.9167	Medium	10.29	10.35	3.733	33.938			0.9303	Medium	10.32	10.37	5.582	50.745			0.9016	Medium			PRE	HSV1_GB_PREF	98	103	REHLRD	1.66	3	4	1.65	1.8	1.803	45.073			0.838	Medium
PRE	HSV1_GB_PREF	53	62	TPAPPALGAA	15.76	1	6	15.96	16.06	1.934	32.236			0.8392	Medium	15.95	16.03	2.76	46.001			0.8319	Medium	15.98	16.06	3.437	57.277			0.7765	Medium			PRE	HSV1_GB_PREF	98	112	REHLRDIKAENTDAN	1.83	2	13	1.77	1.88	6.942	53.398			0.6098	Medium
PRE	HSV1_GB_PREF	53	62	TPAPPALGAA	15.76	2	6	15.95	16.06	1.842	30.702			0.9246	High	15.95	15.98	2.669	44.484			0.9054	High	15.93	16.06	3.226	53.769			0.8931	Medium			PRE	HSV1_GB_PREF	98	112	REHLRDIKAENTDAN	1.83	3	13	1.75	2.07	7.107	54.668			0.6768	Medium
PRE	HSV1_GB_PREF	58	67	ALGAAPTGDP	12.85	1	6	13.05	13.16	0.371	6.19			0.8607	High	13.07	13.15	1.099	18.321			0.8432	Medium	13.06	13.24	2.37	39.508			0.8777	High			PRE	HSV1_GB_PREF	98	112	REHLRDIKAENTDAN	1.83	4	13	1.83	1.9	7.332	56.396			0.7147	Medium
PRE	HSV1_GB_PREF	58	67	ALGAAPTGDP	12.85	2	6	13.05	13.15	0.349	5.815			0.896	High	13.03	13.18	1.061	17.678			0.8886	High	13.04	13.24	2.439	40.649			0.9051	High			PRE	HSV1_GB_PREF	99	112	EHLRDIKAENTDAN	6.94	2	12	6.91	7.2	4.36	36.33			0.7672	Medium
PRE	HSV1_GB_PREF	86	95	DNATVAAGHA	7.93	1	8	8.35	8.52	2.294	28.672			0.8186	Medium	8.39	8.47	2.925	36.558			0.8177	Medium	8.32	8.45	3.922	49.026			0.8305	Medium			PRE	HSV1_GB_PREF	99	112	EHLRDIKAENTDAN	6.94	3	12	7.01	7.18	4.299	35.822			0.9188	High
PRE	HSV1_GB_PREF	86	95	DNATVAAGHA	7.93	2	8																											PRE	HSV1_GB_PREF	100	113	HLRDIKAENTDANF	5.71	2	12	5.66	6.14	5.305	44.212			0.7001	Medium
PRE	HSV1_GB_PREF	93	105	GHATLREHLRDIK	14.72	2	11	14.96	15.11	1.643	14.936			0.8971	High	14.93	15.09	2.422	22.018			0.8942	High	14.96	15.12	4.326	39.328			0.8903	High			PRE	HSV1_GB_PREF	100	113	HLRDIKAENTDANF	5.71	3	12	5.74	5.92	5.605	46.712			0.7599	Medium
PRE	HSV1_GB_PREF	93	105	GHATLREHLRDIK	14.72	3	11	14.97	15.07	1.454	13.222			0.9128	High	14.94	15.06	2.25	20.453			0.8937	High	14.97	15.06	4.07	37.005			0.8417	Medium			PRE	HSV1_GB_PREF	100	113	HLRDIKAENTDANF	5.71	4	12	5.66	6.14	5.473	45.609			0.8691	Medium
PRE	HSV1_GB_PREF	99	112	EHLRDIKAENTDAN	8.39	2	12	8.59	8.74	4.443	37.028			0.8986	High	8.64	8.77	5.717	47.64			0.8948	Medium	8.57	8.82	7.236	60.302			0.8902	Medium			PRE	HSV1_GB_PREF	102	108	RDIKAEN	2.18	1	5
PRE	HSV1_GB_PREF	99	112	EHLRDIKAENTDAN	8.39	3	12	8.59	8.72	4.43	36.918			0.9096	Medium	8.62	8.69	5.791	48.256			0.8933	Medium	8.62	8.69	7.126	59.383			0.8732	Medium			PRE	HSV1_GB_PREF	102	108	RDIKAEN	2.18	2	5	2.14	2.35	2.916	58.321			0.8548	High
PRE	HSV1_GB_PREF	101	113	LRDIKAENTDANF	7.68	2	11	7.58	7.67	0.476	4.328			0.7026	Medium	7.51	7.63	0.807	7.334			0.7048	Medium	8.12	8.2	6.734	61.215			0.8108	Medium			PRE	HSV1_GB_PREF	102	113	RDIKAENTDANF	4.77	2	10	4.75	4.99	5.37	53.697			0.7457	Medium
PRE	HSV1_GB_PREF	101	113	LRDIKAENTDANF	7.68	3	11																											PRE	HSV1_GB_PREF	102	113	RDIKAENTDANF	4.77	3	10	4.58	4.9	5.41	54.102			0.8289	Medium
PRE	HSV1_GB_PREF	103	113	DIKAENTDANF	7.92	1	9	8.27	8.57	4.893	54.362			0.882	High	8.27	8.57	5.091	56.562			0.8788	High	8.27	8.54	6.205	68.948			0.8836	High			PRE	HSV1_GB_PREF	104	113	IKAENTDANF	5.39	1	8	5.56	5.74	4.802	60.027			0.6605	Medium
PRE	HSV1_GB_PREF	103	113	DIKAENTDANF	7.92	2	9	8.2	8.5	4.757	52.851			0.8895	High	8.2	8.5	4.961	55.127			0.8921	High	8.15	8.44	6.084	67.605			0.8938	High			PRE	HSV1_GB_PREF	104	113	IKAENTDANF	5.39	2	8	5.54	5.64	4.303	53.791			0.808	Medium
PRE	HSV1_GB_PREF	103	113	DIKAENTDANF	7.92	3	9																											PRE	HSV1_GB_PREF	104	113	IKAENTDANF	5.39	3	8
PRE	HSV1_GB_PREF	104	113	IKAENTDANF	7.04	1	8																											PRE	HSV1_GB_PREF	107	119	ENTDANFYVCPPP	1.82	1	8
PRE	HSV1_GB_PREF	104	113	IKAENTDANF	7.04	2	8	7.43	7.63	4.267	53.334			0.9158	High	7.36	7.56	4.426	55.328			0.9175	High	7.41	7.62	5.47	68.377			0.9058	High			PRE	HSV1_GB_PREF	107	119	ENTDANFYVCPPP	1.82	2	8	1.7	1.98	3.131	39.137			0.8621	High
PRE	HSV1_GB_PREF	104	113	IKAENTDANF	7.04	3	8																											PRE	HSV1_GB_PREF	107	119	ENTDANFYVCPPP	1.82	3	8	1.7	2.02	3.138	39.231			0.9039	High
PRE	HSV1_GB_PREF	108	113	NTDANF	6.94	1	4	7.2	7.35	1.719	42.964			0.8874	High	7.09	7.41	1.84	46.005			0.8896	High	7.16	7.33	2.577	64.431			0.8851	High			PRE	HSV1_GB_PREF	107	119	ENTDANFYVCPPP	1.82	4	8	1.72	1.9	3.182	39.771			0.9373	High
PRE	HSV1_GB_PREF	108	113	NTDANF	6.94	2	4	7.26	7.41	1.736	43.389			0.9126	Medium	7.18	7.34	1.859	46.478			0.9326	Medium	7.25	7.45	2.591	64.783			0.9255	Medium			PRE	HSV1_GB_PREF	113	127	FYVCPPPTGATVVQF	6.9	2	10
PRE	HSV1_GB_PREF	113	127	FYVCPPPTGATVVQF	8.29	2	10	8.59	8.74	4.433	44.33			0.8988	High	8.64	8.71	5.755	57.554			0.879	Medium	8.61	8.69	7.251	72.508			0.8772	Medium			PRE	HSV1_GB_PREF	113	127	FYVCPPPTGATVVQF	6.9	3	10
PRE	HSV1_GB_PREF	113	127	FYVCPPPTGATVVQF	8.29	3	10	8.59	8.75	4.43	44.302			0.9073	High	8.64	8.69	5.75	57.495			0.8898	Medium	8.59	8.66	7.208	72.079			0.8457	Medium			PRE	HSV1_GB_PREF	117	128	PPPTGATVVQFE	5.4	1	9
PRE	HSV1_GB_PREF	117	128	PPPTGATVVQFE	10.47	1	9																											PRE	HSV1_GB_PREF	117	128	PPPTGATVVQFE	5.4	2	9	5.35	5.52	3.6	39.994			0.8977	Medium
PRE	HSV1_GB_PREF	117	128	PPPTGATVVQFE	10.47	2	9	10.73	10.77	2.008	22.316			0.8913	Medium	10.71	10.76	2.134	23.706			0.8845	Medium	10.71	10.82	2.613	29.037			0.8769	Medium			PRE	HSV1_GB_PREF	126	138	QFEQPRRCPTRPE	5.76	2	8	5.67	6.18	5.298	66.227			0.8516	High
PRE	HSV1_GB_PREF	124	131	VVQFEQPR	10.77	1	5	10.98	11.09	0.542	10.831			0.8112	Medium	10.96	11.16	0.885	17.693			0.7994	Medium	11.01	11.14	2.36	47.208			0.8102	Medium			PRE	HSV1_GB_PREF	126	138	QFEQPRRCPTRPE	5.76	3	8	5.72	5.92	5.571	69.635			0.8924	High
PRE	HSV1_GB_PREF	124	131	VVQFEQPR	10.77	2	5	11.02	11.07	0.507	10.131			0.8619	Medium	10.99	11.09	0.869	17.386			0.8667	Medium	11.04	11.13	2.344	46.878			0.8377	Medium			PRE	HSV1_GB_PREF	126	138	QFEQPRRCPTRPE	5.76	4	8	5.82	5.97	5.462	68.278			0.9294	High
PRE	HSV1_GB_PREF	124	131	VVQFEQPR	10.77	3	5																											PRE	HSV1_GB_PREF	128	133	EQPRRC	2.34	1	3	2.39	2.47	0.074	2.461			0.7082	Medium
PRE	HSV1_GB_PREF	130	144	PRRCPTRPEGQNYTE	9.23	2	11	9.44	9.59	3.824	34.761			0.8774	High	9.46	9.66	4.562	41.477			0.8609	High	9.5	9.67	5.184	47.126			0.8679	High			PRE	HSV1_GB_PREF	128	133	EQPRRC	2.34	2	3	2.34	2.49	0.077	2.579			0.8266	Medium
PRE	HSV1_GB_PREF	130	144	PRRCPTRPEGQNYTE	9.23	3	11	9.44	9.58	3.831	34.827			0.8396	Medium	9.48	9.58	4.537	41.241			0.8516	Medium	9.5	9.55	5.123	46.577			0.7818	Medium			PRE	HSV1_GB_PREF	130	144	PRRCPTRPEGQNYTE	7.84	2	11
PRE	HSV1_GB_PREF	135	148	TRPEGQNYTEGIAV	13.94	2	11	14.15	14.29	2.712	24.654			0.8976	Medium	14.12	14.31	3.714	33.762			0.8892	Medium	14.17	14.37	5.236	47.604			0.8909	Medium			PRE	HSV1_GB_PREF	130	144	PRRCPTRPEGQNYTE	7.84	3	11
PRE	HSV1_GB_PREF	135	148	TRPEGQNYTEGIAV	13.94	3	11	14.15	14.32	2.844	25.851			0.8858	Medium	14.16	14.27	3.803	34.568			0.8843	Medium	14.18	14.32	5.397	49.061			0.8602	Medium			PRE	HSV1_GB_PREF	134	139	PTRPEG	12.71	1	3	12.6	12.8	1.422	47.409			0.5188	Medium
PRE	HSV1_GB_PREF	140	150	QNYTEGIAVVF	8.75	1	9																											PRE	HSV1_GB_PREF	148	159	VVFKENIAPYKF	9.9	2	9
PRE	HSV1_GB_PREF	140	150	QNYTEGIAVVF	8.75	2	9	9.04	9.22	1.337	14.861			0.8818	High	9.08	9.19	1.96	21.775			0.8736	Medium	9.08	9.3	2.709	30.097			0.8738	High			PRE	HSV1_GB_PREF	148	159	VVFKENIAPYKF	9.9	3	9	9.9	10.13	2.889	32.098			0.7632	Medium
PRE	HSV1_GB_PREF	148	153	VVFKEN	5.65	1	4	5.96	6.07	1.135	28.375			0.8757	Medium	5.7	5.97	1.445	36.127			0.8425	Medium	5.94	6.12	1.786	44.644			0.7638	Medium			PRE	HSV1_GB_PREF	148	159	VVFKENIAPYKF	9.9	4	9
PRE	HSV1_GB_PREF	148	153	VVFKEN	5.65	2	4	5.97	6.04	1.026	25.645			0.9025	Medium	5.77	5.87	1.32	33.011			0.847	Medium	6	6.04	1.65	41.253			0.8215	Medium			PRE	HSV1_GB_PREF	150	158	FKENIAPYK	7.78	1	6
PRE	HSV1_GB_PREF	153	166	NIAPYKFKATMYYK	11.76	2	11	11.99	12.17	2.848	25.889			0.8886	Medium	11.99	12.16	3.426	31.147			0.8941	Medium	12.03	12.18	4.314	39.215			0.8974	Medium			PRE	HSV1_GB_PREF	150	158	FKENIAPYK	7.78	2	6	7.9	8.07	1.944	32.403			0.7694	Medium
PRE	HSV1_GB_PREF	153	166	NIAPYKFKATMYYK	11.76	3	11	11.99	12.07	3.029	27.535			0.8226	Medium	12.01	12.06	3.656	33.235			0.8637	Medium	12.05	12.12	4.525	41.132			0.8544	Medium			PRE	HSV1_GB_PREF	150	158	FKENIAPYK	7.78	3	6	7.62	8.12	2.169	36.15			0.8366	Medium
PRE	HSV1_GB_PREF	154	159	IAPYKF	9.8	1	3																											PRE	HSV1_GB_PREF	151	159	KENIAPYKF	7.84	1	6
PRE	HSV1_GB_PREF	154	159	IAPYKF	9.8	2	3	10.05	10.1	0.943	31.436			0.8951	Medium	10.03	10.15	1.268	42.27			0.8404	Medium	10.07	10.19	1.881	62.709			0.8127	Medium			PRE	HSV1_GB_PREF	151	159	KENIAPYKF	7.84	2	6	7.9	8.07	1.944	32.403			0.7694	Medium
PRE	HSV1_GB_PREF	154	163	IAPYKFKATM	9.18	1	7																											PRE	HSV1_GB_PREF	151	159	KENIAPYKF	7.84	3	6	7.62	8.12	2.169	36.15			0.8366	Medium
PRE	HSV1_GB_PREF	154	163	IAPYKFKATM	9.18	2	7	9.39	9.59	1.5	21.43			0.8369	Medium	9.46	9.6	1.849	26.41			0.8438	Medium	9.46	9.63	2.478	35.405			0.8488	Medium			PRE	HSV1_GB_PREF	151	163	KENIAPYKFKATM	7.31	2	10	7.47	7.57	2.642	26.422			0.7436	Medium
PRE	HSV1_GB_PREF	154	163	IAPYKFKATM	9.18	3	7	9.34	9.59	1.452	20.739			0.9205	Medium	9.39	9.63	1.755	25.076			0.9268	Medium	9.4	9.87	2.56	36.567			0.7745	Medium			PRE	HSV1_GB_PREF	151	163	KENIAPYKFKATM	7.31	3	10	7.23	7.68	2.697	26.969			0.8305	Medium
PRE	HSV1_GB_PREF	155	167	APYKFKATMYYKD	8.34	2	11	8.59	8.74	4.429	40.268			0.8986	High	8.64	8.71	5.76	52.367			0.8793	Medium	8.62	8.72	7.228	65.709			0.8776	Medium			PRE	HSV1_GB_PREF	151	163	KENIAPYKFKATM	7.31	4	10	7.28	7.67	2.773	27.732			0.8695	High
PRE	HSV1_GB_PREF	155	167	APYKFKATMYYKD	8.34	3	11	8.59	8.72	4.436	40.329			0.9061	High	8.62	8.71	5.783	52.573			0.8856	Medium	8.64	8.67	7.122	64.747			0.8761	Medium			PRE	HSV1_GB_PREF	152	160	ENIAPYKFK	7.78	1	6
PRE	HSV1_GB_PREF	164	170	YYKDVTV	10.84	1	5	11.14	11.42	1.233	24.665			0.8191	Medium	11.11	11.21	1.718	34.361			0.8153	Medium	11.14	11.48	2.205	44.094			0.845	Medium			PRE	HSV1_GB_PREF	152	160	ENIAPYKFK	7.78	2	6	7.9	8.07	1.944	32.403			0.7694	Medium
PRE	HSV1_GB_PREF	164	170	YYKDVTV	10.84	2	5																											PRE	HSV1_GB_PREF	152	160	ENIAPYKFK	7.78	3	6	7.62	8.12	2.169	36.15			0.8366	Medium
PRE	HSV1_GB_PREF	164	171	YYKDVTVS	6.02	1	6	6.49	6.53	0.452	7.527			0.8643	Medium	6.32	6.35	0.927	15.452			0.7568	Medium	6.46	6.49	2.297	38.28			0.587	Medium			PRE	HSV1_GB_PREF	164	169	YYKDVT	2.44	1	4	2.39	2.47	0.142	3.542			0.7153	Medium
PRE	HSV1_GB_PREF	164	172	YYKDVTVSQ	5.8	1	7	6.24	6.32	0.959	13.699			0.8969	High																			PRE	HSV1_GB_PREF	164	169	YYKDVT	2.44	2	4	2.32	2.55	0.079	1.985			0.8668	High
PRE	HSV1_GB_PREF	164	172	YYKDVTVSQ	5.8	2	7	6.21	6.53	0.916	13.092			0.9148	High	5.97	6.42	1.755	25.071			0.9146	High	6.21	6.54	2.973	42.478			0.9066	High			PRE	HSV1_GB_PREF	164	171	YYKDVTVS	3.89	1	6	3.54	3.88	0.204	3.398			0.7203	Medium
PRE	HSV1_GB_PREF	164	174	YYKDVTVSQVW	11.5	2	9	11.74	11.89	1.797	19.97			0.8514	Medium	11.73	11.79	2.438	27.093			0.8205	Medium	11.68	11.92	3.339	37.104			0.8437	Medium			PRE	HSV1_GB_PREF	164	171	YYKDVTVS	3.89	2	6	3.74	4.25	0.222	3.7			0.8484	Medium
PRE	HSV1_GB_PREF	164	174	YYKDVTVSQVW	11.5	3	9																											PRE	HSV1_GB_PREF	164	172	YYKDVTVSQ	3.53	1	7	3.21	3.68	0.627	8.961			0.7441	Medium
PRE	HSV1_GB_PREF	164	175	YYKDVTVSQVWF	13.94	2	10	14.12	14.34	2.705	27.048			0.8967	High	14.12	14.32	3.692	36.92			0.8952	High	14.18	14.32	5.213	52.133			0.893	High			PRE	HSV1_GB_PREF	164	172	YYKDVTVSQ	3.53	2	7	3.14	3.64	0.658	9.399			0.8167	Medium
PRE	HSV1_GB_PREF	164	175	YYKDVTVSQVWF	13.94	3	10	14.15	14.32	2.84	28.398			0.8846	Medium	14.16	14.27	3.803	38.029			0.8844	Medium	14.18	14.32	5.395	53.946			0.8542	Medium			PRE	HSV1_GB_PREF	164	172	YYKDVTVSQ	3.53	3	7
PRE	HSV1_GB_PREF	167	175	DVTVSQVWF	14.41	1	7	14.57	14.69	2.895	41.356			0.7722	Medium	14.59	14.64	3.603	51.464			0.7864	Medium	14.6	14.72	4.918	70.252			0.8347	Medium			PRE	HSV1_GB_PREF	164	174	YYKDVTVSQVW	10.27	1	9
PRE	HSV1_GB_PREF	167	175	DVTVSQVWF	14.41	2	7	14.59	14.67	2.751	39.296			0.8365	Medium	14.59	14.64	3.663	52.334			0.8497	Medium	14.59	14.75	4.94	70.571			0.7384	Medium			PRE	HSV1_GB_PREF	164	174	YYKDVTVSQVW	10.27	2	9	10.36	10.87	1.693	18.807			0.6966	Medium
PRE	HSV1_GB_PREF	167	181	DVTVSQVWFGHRYSQ	11.92	2	13	12.04	12.12	5.765	44.345			0.7995	Medium	12.06	12.23	6.548	50.366			0.8031	Medium	12.03	12.13	8.318	63.987			0.8822	Medium			PRE	HSV1_GB_PREF	164	174	YYKDVTVSQVW	10.27	3	9	10.4	10.53	1.744	19.382			0.778	Medium
PRE	HSV1_GB_PREF	167	181	DVTVSQVWFGHRYSQ	11.92	3	13	12.09	12.19	6.387	49.133			0.6461	Medium	12.01	12.09	7.612	58.556			0.7231	Medium	12.07	12.17	9.077	69.822			0.78	Medium			PRE	HSV1_GB_PREF	165	172	YKDVTVSQ	2.34	1	6
PRE	HSV1_GB_PREF	168	174	VTVSQVW	11.35	1	5	11.62	11.67	1.814	36.288			0.8172	Medium	11.58	11.68	2.747	54.935			0.8073	Medium	11.63	11.7	3.832	76.637			0.8069	Medium			PRE	HSV1_GB_PREF	165	172	YKDVTVSQ	2.34	2	6	2.24	2.47	0.641	10.676			0.856	High
PRE	HSV1_GB_PREF	168	174	VTVSQVW	11.35	2	5	11.55	11.74	1.927	38.545			0.8823	High	11.56	11.71	2.86	57.206			0.8646	High	11.6	11.77	3.963	79.267			0.8503	High			PRE	HSV1_GB_PREF	165	172	YKDVTVSQ	2.34	3	6
PRE	HSV1_GB_PREF	168	175	VTVSQVWF	14.3	1	6	14.47	14.59	2.633	43.89			0.8812	Medium	14.46	14.54	3.666	61.095			0.8741	Medium	14.47	14.67	4.754	79.236			0.8233	Medium			PRE	HSV1_GB_PREF	165	174	YKDVTVSQVW	9.96	1	8
PRE	HSV1_GB_PREF	168	175	VTVSQVWF	14.3	2	6	14.47	14.57	2.607	43.45			0.8956	Medium	14.47	14.52	3.61	60.165			0.8948	High	14.5	14.59	4.74	78.995			0.8761	Medium			PRE	HSV1_GB_PREF	165	174	YKDVTVSQVW	9.96	2	8	9.98	10.13	1.651	20.633			0.7479	Medium
PRE	HSV1_GB_PREF	168	177	VTVSQVWFGH	11.03	1	8	11.32	11.4	1.987	24.833			0.8285	Medium	11.29	11.37	3.752	46.894			0.8328	Medium	11.4	11.46	5.365	67.06			0.8374	Medium			PRE	HSV1_GB_PREF	165	174	YKDVTVSQVW	9.96	3	8
PRE	HSV1_GB_PREF	168	177	VTVSQVWFGH	11.03	2	8	11.3	11.44	1.783	22.285			0.8997	High	11.34	11.42	3.64	45.503			0.9164	High	11.38	11.46	5.351	66.882			0.8842	High			PRE	HSV1_GB_PREF	168	177	VTVSQVWFGH	9.95	1	8
PRE	HSV1_GB_PREF	168	177	VTVSQVWFGH	11.03	3	8	11.3	11.47	1.817	22.707			0.6253	Medium	11.31	11.41	3.741	46.765			0.8262	Medium	11.36	11.41	5.594	69.931			0.8157	Medium			PRE	HSV1_GB_PREF	168	177	VTVSQVWFGH	9.95	2	8	9.93	10.1	1.289	16.113			0.7483	Medium
PRE	HSV1_GB_PREF	168	178	VTVSQVWFGHR	11.46	3	9	11.59	11.79	4.369	48.546			0.8473	Medium	11.59	11.64	5.345	59.386			0.8809	Medium	11.63	11.68	6.547	72.748			0.9215	Medium			PRE	HSV1_GB_PREF	168	177	VTVSQVWFGH	9.95	3	8
PRE	HSV1_GB_PREF	168	181	VTVSQVWFGHRYSQ	11.55	2	12	11.77	11.84	5.472	45.6			0.8752	Medium	11.74	11.84	6.481	54.012			0.8759	High	11.75	11.92	8.213	68.443			0.8948	High			PRE	HSV1_GB_PREF	168	182	VTVSQVWFGHRYSQF	11.81	2	13	11.89	11.96	5.245	40.346			0.6691	Medium
PRE	HSV1_GB_PREF	168	181	VTVSQVWFGHRYSQ	11.55	3	12	11.77	12.28	5.791	48.258			0.819	Medium	11.83	12.18	6.551	54.594			0.8445	Medium	11.7	12.18	8.361	69.676			0.8175	Medium			PRE	HSV1_GB_PREF	168	182	VTVSQVWFGHRYSQF	11.81	3	13	11.76	11.98	5.407	41.596			0.7395	Medium
PRE	HSV1_GB_PREF	168	182	VTVSQVWFGHRYSQF	12.9	2	13	13.15	13.6	5.624	43.265			0.8839	High	13.15	13.65	6.576	50.588			0.8882	High	13.19	13.46	8.376	64.43			0.8993	High			PRE	HSV1_GB_PREF	168	182	VTVSQVWFGHRYSQF	11.81	4	13
PRE	HSV1_GB_PREF	168	182	VTVSQVWFGHRYSQF	12.9	3	13	13.15	13.6	5.661	43.549			0.912	High	13.13	13.59	6.627	50.973			0.9186	High	13.16	13.63	8.435	64.883			0.911	High			PRE	HSV1_GB_PREF	169	180	TVSQVWFGHRYS	7.11	2	10
PRE	HSV1_GB_PREF	169	180	TVSQVWFGHRYS	8.61	2	10	8.87	8.99	0.405	4.049			0.8328	Medium	8.92	8.96	1.164	11.637			0.8383	Medium	8.79	9.09	3.599	35.99			0.8153	Medium			PRE	HSV1_GB_PREF	169	180	TVSQVWFGHRYS	7.11	3	10
PRE	HSV1_GB_PREF	171	179	SQVWFGHRY	8.92	2	7	9.12	9.26	2.984	42.625			0.7533	Medium																			PRE	HSV1_GB_PREF	170	182	VSQVWFGHRYSQF	10.68	2	11
PRE	HSV1_GB_PREF	171	179	SQVWFGHRY	8.92	3	7	9.12	9.26	2.937	41.959			0.902	Medium	9.18	9.26	2.99	42.707			0.9062	Medium	9.18	9.26	3.425	48.927			0.8831	Medium			PRE	HSV1_GB_PREF	170	182	VSQVWFGHRYSQF	10.68	3	11	10.68	10.83	5.086	46.232			0.7382	Medium
PRE	HSV1_GB_PREF	172	180	QVWFGHRYS	8.92	2	7	9.12	9.26	2.984	42.625			0.7533	Medium																			PRE	HSV1_GB_PREF	172	182	QVWFGHRYSQF	10.42	1	9
PRE	HSV1_GB_PREF	172	180	QVWFGHRYS	8.92	3	7	9.12	9.26	2.937	41.959			0.902	Medium	9.18	9.26	2.99	42.707			0.9062	Medium	9.18	9.26	3.425	48.927			0.8831	Medium			PRE	HSV1_GB_PREF	172	182	QVWFGHRYSQF	10.42	2	9
PRE	HSV1_GB_PREF	173	181	VWFGHRYSQ	8.92	2	7	9.12	9.26	2.984	42.625			0.7533	Medium																			PRE	HSV1_GB_PREF	172	182	QVWFGHRYSQF	10.42	3	9	10.43	10.63	3.639	40.438			0.7432	Medium
PRE	HSV1_GB_PREF	173	181	VWFGHRYSQ	8.92	3	7	9.12	9.26	2.937	41.959			0.902	Medium	9.18	9.26	2.99	42.707			0.9062	Medium	9.18	9.26	3.425	48.927			0.8831	Medium			PRE	HSV1_GB_PREF	173	182	VWFGHRYSQF	9.76	1	8
PRE	HSV1_GB_PREF	173	182	VWFGHRYSQF	11.09	2	8	11.35	11.4	3.127	39.09			0.8392	Medium	11.32	11.42	3.438	42.97			0.7985	Medium	11.38	11.46	4.214	52.674			0.7677	Medium			PRE	HSV1_GB_PREF	173	182	VWFGHRYSQF	9.76	2	8	9.85	10.11	3.054	38.176			0.7064	Medium
PRE	HSV1_GB_PREF	173	182	VWFGHRYSQF	11.09	3	8	11.35	11.44	3.262	40.778			0.8647	Medium	11.26	11.74	3.467	43.336			0.7582	Medium	11.4	11.5	4.095	51.187			0.7997	Medium			PRE	HSV1_GB_PREF	173	182	VWFGHRYSQF	9.76	3	8	9.86	10.03	3.203	40.033			0.7499	Medium
PRE	HSV1_GB_PREF	176	182	GHRYSQF	6.27	1	5																											PRE	HSV1_GB_PREF	174	182	WFGHRYSQF	9.6	1	7
PRE	HSV1_GB_PREF	176	182	GHRYSQF	6.27	2	5																											PRE	HSV1_GB_PREF	174	182	WFGHRYSQF	9.6	3	7	9.58	9.9	2.174	31.061			0.8759	High
PRE	HSV1_GB_PREF	176	182	GHRYSQF	6.27	3	5	6.59	6.98	2.457	49.137			0.7187	Medium	6.45	6.74	2.593	51.86			0.8965	Medium	6.59	6.78	2.907	58.146			0.7401	Medium			PRE	HSV1_GB_PREF	175	182	FGHRYSQF	6.48	1	6
PRE	HSV1_GB_PREF	181	190	QFMGIFEDRA	11.86	1	8	12.09	12.28	2.736	34.195			0.8089	Medium	12.08	12.21	3.128	39.097			0.8059	Medium	12.12	12.25	3.724	46.548			0.8033	Medium			PRE	HSV1_GB_PREF	175	182	FGHRYSQF	6.48	2	6	6.51	6.73	2.259	37.653			0.8208	Medium
PRE	HSV1_GB_PREF	181	190	QFMGIFEDRA	11.86	2	8	12.06	12.16	2.811	35.134			0.8968	High	12.06	12.16	3.205	40.058			0.8973	Medium	12.1	12.22	3.757	46.962			0.8908	Medium			PRE	HSV1_GB_PREF	175	182	FGHRYSQF	6.48	3	6	6.33	6.8	2.188	36.469			0.9094	High
PRE	HSV1_GB_PREF	181	190	QFMGIFEDRA	11.86	3	8																											PRE	HSV1_GB_PREF	181	190	QFMGIFEDRA	10.78	1	8	10.67	11.04	2.704	33.8			0.8534	Medium
PRE	HSV1_GB_PREF	183	189	MGIFEDR	10.15	1	5	10.4	10.48	1.498	29.955			0.8014	Medium	10.4	10.49	2.36	47.203			0.8165	Medium	10.42	10.52	2.943	58.868			0.8337	Medium			PRE	HSV1_GB_PREF	181	190	QFMGIFEDRA	10.78	2	8	10.72	11.22	2.647	33.093			0.9066	High
PRE	HSV1_GB_PREF	183	189	MGIFEDR	10.15	2	5	10.4	10.48	1.493	29.861			0.8869	Medium	10.4	10.54	2.422	48.446			0.879	Medium	10.42	10.57	3.081	61.614			0.8898	Medium			PRE	HSV1_GB_PREF	181	190	QFMGIFEDRA	10.78	3	8	10.78	10.95	2.772	34.652			0.8424	Medium
PRE	HSV1_GB_PREF	183	194	MGIFEDRAPVPF	13.48	2	8	13.75	13.9	1.995	24.94			0.8889	Medium	13.75	13.85	2.863	35.791			0.8992	Medium	13.78	13.9	3.936	49.2			0.9009	Medium			PRE	HSV1_GB_PREF	183	191	MGIFEDRAP	9.49	1	6	9.58	9.63	1.165	19.413			0.7295	Medium
PRE	HSV1_GB_PREF	183	194	MGIFEDRAPVPF	13.48	3	8																											PRE	HSV1_GB_PREF	183	191	MGIFEDRAP	9.49	2	6	9.59	9.75	1.149	19.158			0.8733	High
PRE	HSV1_GB_PREF	183	195	MGIFEDRAPVPFE	12.9	2	9	13.11	13.33	2.499	27.767			0.89	High	13.12	13.32	3.37	37.439			0.8987	High	13.14	13.34	4.566	50.739			0.8961	High			PRE	HSV1_GB_PREF	183	195	MGIFEDRAPVPFE	11.88	2	9	11.98	12.13	2.369	26.318			0.601	Medium
PRE	HSV1_GB_PREF	183	196	MGIFEDRAPVPFEE	12.74	2	10	13	13.3	2.652	26.524			0.8948	High	13	13.3	3.81	38.095			0.9109	High	13.04	13.34	5.147	51.475			0.9071	High			PRE	HSV1_GB_PREF	183	195	MGIFEDRAPVPFE	11.88	3	9
PRE	HSV1_GB_PREF	183	197	MGIFEDRAPVPFEEV	13.57	2	11	13.83	14.05	2.555	23.229			0.8872	High	13.84	14.05	3.728	33.893			0.8951	High	13.86	14.2	5.058	45.985			0.8942	High			PRE	HSV1_GB_PREF	183	196	MGIFEDRAPVPFEE	11.77	2	10	11.86	11.99	2.192	21.922			0.7159	Medium
PRE	HSV1_GB_PREF	183	197	MGIFEDRAPVPFEEV	13.57	3	11																											PRE	HSV1_GB_PREF	183	196	MGIFEDRAPVPFEE	11.77	3	10
PRE	HSV1_GB_PREF	187	195	EDRAPVPFE	8.76	1	5	9.04	9.22	1.496	29.915			0.8461	Medium	9.01	9.23	1.798	35.969			0.8526	Medium	9.01	9.25	2.209	44.174			0.8557	Medium			PRE	HSV1_GB_PREF	183	197	MGIFEDRAPVPFEEV	12.7	2	11
PRE	HSV1_GB_PREF	187	195	EDRAPVPFE	8.76	2	5	9.04	9.16	1.477	29.534			0.9074	Medium	9.08	9.18	1.842	36.844			0.9024	Medium	9.08	9.16	2.396	47.916			0.9017	Medium			PRE	HSV1_GB_PREF	184	191	GIFEDRAP	6.64	2	5	6.71	7.03	2.166	43.325			0.915	High
PRE	HSV1_GB_PREF	187	196	EDRAPVPFEE	8.96	1	6	9.22	9.27	1.944	32.396			0.7824	Medium	9.21	9.26	2.524	42.07			0.723	Medium	9.21	9.3	3.016	50.264			0.7706	Medium			PRE	HSV1_GB_PREF	185	191	IFEDRAP	5.51	1	4
PRE	HSV1_GB_PREF	187	196	EDRAPVPFEE	8.96	2	6	9.22	9.32	1.759	29.316			0.8892	Medium	9.24	9.33	2.351	39.179			0.8809	Medium	9.26	9.33	2.913	48.555			0.8826	Medium			PRE	HSV1_GB_PREF	185	191	IFEDRAP	5.51	2	4	5.61	5.76	0.648	16.204			0.8099	Medium
PRE	HSV1_GB_PREF	187	199	EDRAPVPFEEVID	11.56	2	9	11.79	11.86	1.578	17.53			0.817	Medium	11.78	11.88	2.169	24.096			0.7743	Medium	11.83	11.88	3.307	36.741			0.7923	Medium			PRE	HSV1_GB_PREF	187	195	EDRAPVPFE	7.47	1	5
PRE	HSV1_GB_PREF	188	194	DRAPVPF	9.34	2	3	9.46	9.71	0.788	26.258			0.8992	Medium	9.45	9.78	0.823	27.425			0.8774	Medium	9.56	9.68	1.189	39.626			0.9064	Medium			PRE	HSV1_GB_PREF	187	195	EDRAPVPFE	7.47	2	5	7.52	7.68	1.555	31.096			0.8167	Medium
PRE	HSV1_GB_PREF	188	194	DRAPVPF	9.34	3	3																											PRE	HSV1_GB_PREF	188	195	DRAPVPFE	7.27	1	4
PRE	HSV1_GB_PREF	188	196	DRAPVPFEE	8.76	1	5	9.04	9.22	1.496	29.915			0.8461	Medium	9.01	9.23	1.798	35.969			0.8526	Medium	9.01	9.25	2.209	44.174			0.8557	Medium			PRE	HSV1_GB_PREF	188	195	DRAPVPFE	7.27	2	4
PRE	HSV1_GB_PREF	188	196	DRAPVPFEE	8.76	2	5	9.04	9.16	1.477	29.534			0.9074	Medium	9.08	9.18	1.842	36.844			0.9024	Medium	9.08	9.16	2.396	47.916			0.9017	Medium			PRE	HSV1_GB_PREF	188	196	DRAPVPFEE	7.47	1	5
PRE	HSV1_GB_PREF	188	197	DRAPVPFEEV	10.46	1	6	10.67	10.8	1.492	24.873			0.8339	Medium	10.67	10.77	1.827	30.447			0.8763	High	10.69	10.82	2.326	38.773			0.8897	High			PRE	HSV1_GB_PREF	188	196	DRAPVPFEE	7.47	2	5	7.52	7.68	1.555	31.096			0.8167	Medium
PRE	HSV1_GB_PREF	188	197	DRAPVPFEEV	10.46	2	6																											PRE	HSV1_GB_PREF	188	197	DRAPVPFEEV	9.29	1	6
PRE	HSV1_GB_PREF	188	199	DRAPVPFEEVID	11.4	1	8																											PRE	HSV1_GB_PREF	188	197	DRAPVPFEEV	9.29	2	6	9.29	9.56	1.181	19.677			0.7545	Medium
PRE	HSV1_GB_PREF	188	199	DRAPVPFEEVID	11.4	2	8	11.74	11.81	2.541	31.767			0.8456	Medium	11.73	11.88	3.373	42.159			0.8329	Medium	11.68	11.92	4.198	52.473			0.8376	Medium			PRE	HSV1_GB_PREF	192	197	VPFEEV	8.97	1	4
PRE	HSV1_GB_PREF	190	197	APVPFEEV	10.84	1	5	11.14	11.42	1.233	24.665			0.8191	Medium	11.11	11.21	1.718	34.361			0.8153	Medium	11.14	11.48	2.205	44.094			0.845	Medium			PRE	HSV1_GB_PREF	192	197	VPFEEV	8.97	2	4	8.96	9.28	1.305	32.632			0.8003	Medium
PRE	HSV1_GB_PREF	190	197	APVPFEEV	10.84	2	5																											PRE	HSV1_GB_PREF	192	199	VPFEEVID	10.11	1	6
PRE	HSV1_GB_PREF	190	199	APVPFEEVID	11.87	1	7	12.11	12.19	1.583	22.619			0.8446	Medium	12.11	12.18	2.062	29.456			0.8555	Medium	12.15	12.22	3.133	44.763			0.8509	Medium			PRE	HSV1_GB_PREF	192	199	VPFEEVID	10.11	2	6	10.01	10.3	1.495	24.915			0.781	Medium
PRE	HSV1_GB_PREF	190	200	APVPFEEVIDK	11.05	2	8	11.25	11.35	1.659	20.742			0.8168	Medium	11.24	11.34	2.193	27.41			0.8519	Medium	11.3	11.4	3.423	42.789			0.8689	Medium			PRE	HSV1_GB_PREF	195	207	EEVIDKINAKGVC	3.96	2	11
PRE	HSV1_GB_PREF	190	202	APVPFEEVIDKIN	13.06	2	10	13.28	13.41	1.916	19.163			0.7491	Medium	13.27	13.32	2.491	24.912			0.8211	Medium	13.14	13.63	4.018	40.178			0.8255	Medium			PRE	HSV1_GB_PREF	195	207	EEVIDKINAKGVC	3.96	3	11	3.81	3.93	3.371	30.646			0.8761	Medium
PRE	HSV1_GB_PREF	190	202	APVPFEEVIDKIN	13.06	3	10	13.3	13.33	1.896	18.961			0.8447	Medium	13.25	13.54	2.488	24.88			0.8207	Medium	13.23	13.31	4.377	43.774			0.8293	Medium			PRE	HSV1_GB_PREF	195	207	EEVIDKINAKGVC	3.96	4	11	3.81	4.03	3.427	31.156			0.8273	Medium
PRE	HSV1_GB_PREF	196	202	EVIDKIN	5.97	1	5																											PRE	HSV1_GB_PREF	196	203	EVIDKINA	5.77	2	6	5.77	5.89	0.017	0.288			0.8403	Medium
PRE	HSV1_GB_PREF	196	202	EVIDKIN	5.97	2	5	6.36	6.48	-0.032	-0.636			0.8827	Medium	6.2	6.24	0.149	2.988			0.8674	Medium	6.36	6.56	1.448	28.961			0.8444	Medium			PRE	HSV1_GB_PREF	200	209	KINAKGVCRS	5.51	1	8
PRE	HSV1_GB_PREF	199	210	DKINAKGVCRST	7.4	1	10																											PRE	HSV1_GB_PREF	200	209	KINAKGVCRS	5.51	2	8	5.59	5.67	0.111	1.384			0.7717	Medium
PRE	HSV1_GB_PREF	199	210	DKINAKGVCRST	7.4	2	10	7.93	8.05	5.656	56.558			0.8982	High	7.9	8.1	6.771	67.708			0.895	High	7.92	8.02	7.645	76.447			0.8959	High			PRE	HSV1_GB_PREF	213	218	YVRNNL	3.12	1	4
PRE	HSV1_GB_PREF	199	210	DKINAKGVCRST	7.4	3	10																											PRE	HSV1_GB_PREF	213	218	YVRNNL	3.12	2	4	3.07	3.24	2.508	62.701			0.8455	Medium
PRE	HSV1_GB_PREF	204	215	KGVCRSTAKYVR	13.22	2	10	13.4	13.63	1.537	15.367			0.815	Medium	13.47	13.57	1.984	19.837			0.8465	Medium	13.48	13.6	2.949	29.491			0.8408	Medium			PRE	HSV1_GB_PREF	214	218	VRNNL	2.3	1	3	2.17	2.34	1.634	54.476			0.6395	Medium
PRE	HSV1_GB_PREF	213	218	YVRNNL	5.65	1	4	6.07	6.21	2.619	65.486			0.6817	Medium	5.92	6.07	2.768	69.189			0.7532	Medium	6.07	6.27	3.024	75.591			0.7463	Medium			PRE	HSV1_GB_PREF	214	218	VRNNL	2.3	2	3	2.17	2.34	1.724	57.469			0.666	Medium
PRE	HSV1_GB_PREF	213	218	YVRNNL	5.65	2	4	6.04	6.12	2.751	68.782			0.874	Medium	5.87	5.92	2.858	71.454			0.869	Medium	6.05	6.12	3.118	77.938			0.8484	Medium			PRE	HSV1_GB_PREF	214	220	VRNNLET	2.18	1	5
PRE	HSV1_GB_PREF	213	220	YVRNNLET	5.44	1	6	5.79	5.99	4.134	68.907			0.8437	Medium	5.7	5.82	4.355	72.585			0.7447	Medium											PRE	HSV1_GB_PREF	214	220	VRNNLET	2.18	2	5	2.14	2.35	2.916	58.321			0.8548	High
PRE	HSV1_GB_PREF	213	220	YVRNNLET	5.44	2	6	5.86	5.92	3.901	65.013			0.8879	Medium	5.6	5.72	4.12	68.661			0.8783	Medium	5.85	5.99	4.589	76.486			0.8488	Medium			PRE	HSV1_GB_PREF	219	223	ETTAF	5.76	1	3	5.71	6.02	1.235	41.159			0.7871	Medium
PRE	HSV1_GB_PREF	214	218	VRNNL	4.98	1	3	5.15	5.19	1.835	61.167			0.8313	Medium	5.01	5.03	1.91	63.669			0.8025	Medium	5.16	5.23	2.064	68.809			0.8251	Medium			PRE	HSV1_GB_PREF	219	223	ETTAF	5.76	2	3	5.71	6.11	1.21	40.322			0.9214	High
PRE	HSV1_GB_PREF	214	218	VRNNL	4.98	2	3	5.12	5.2	1.915	63.834			0.8693	Medium	5.01	5.03	1.897	63.242			0.8677	Medium	5.15	5.25	2.08	69.335			0.8697	Medium			PRE	HSV1_GB_PREF	219	232	ETTAFHRDDHETDM	3.22	2	12	2.94	3.44	2.208	18.399			0.695	Medium
PRE	HSV1_GB_PREF	219	223	ETTAF	7.52	1	3	7.88	8.02	1.532	51.079			0.9077	High	7.76	8.05	1.874	62.479			0.8943	High	7.87	8.02	2.156	71.852			0.8879	High			PRE	HSV1_GB_PREF	219	232	ETTAFHRDDHETDM	3.22	3	12	2.94	3.44	2.22	18.5			0.8125	Medium
PRE	HSV1_GB_PREF	219	223	ETTAF	7.52	2	3	7.83	8.17	1.482	49.39			0.7468	Medium	7.76	8.05	1.839	61.296			0.9248	High	7.8	8.29	2.131	71.05			0.837	Medium			PRE	HSV1_GB_PREF	219	232	ETTAFHRDDHETDM	3.22	4	12	2.99	3.49	2.193	18.274			0.8596	High
PRE	HSV1_GB_PREF	219	232	ETTAFHRDDHETDM	5.7	2	12	6.07	6.37	3.154	26.285			0.9027	High	5.95	6.09	3.535	29.458			0.9113	High	6.09	6.39	4.369	36.409			0.9044	High			PRE	HSV1_GB_PREF	220	233	TTAFHRDDHETDME	3.37	2	12	2.94	3.44	2.208	18.399			0.695	Medium
PRE	HSV1_GB_PREF	219	232	ETTAFHRDDHETDM	5.7	3	12	6.07	6.37	3.064	25.531			0.9316	High	5.95	6.1	3.51	29.25			0.939	High	6.09	6.39	4.293	35.774			0.9359	High			PRE	HSV1_GB_PREF	220	233	TTAFHRDDHETDME	3.37	3	12	2.94	3.44	2.22	18.5			0.8125	Medium
PRE	HSV1_GB_PREF	219	232	ETTAFHRDDHETDM	5.7	4	12	6.12	6.34	3.125	26.038			0.9327	High	5.95	6.1	3.511	29.26			0.9508	High	6.15	6.36	4.329	36.076			0.9393	High			PRE	HSV1_GB_PREF	220	233	TTAFHRDDHETDME	3.37	4	12	2.99	3.49	2.193	18.274			0.8596	High
PRE	HSV1_GB_PREF	220	233	TTAFHRDDHETDME	5.65	2	12	6.07	6.37	3.154	26.285			0.9027	High	5.95	6.09	3.535	29.458			0.9113	High	6.09	6.39	4.369	36.409			0.9044	High			PRE	HSV1_GB_PREF	221	231	TAFHRDDHETD	1.68	2	9	1.38	1.8	1.74	19.337			0.7334	Medium
PRE	HSV1_GB_PREF	220	233	TTAFHRDDHETDME	5.65	3	12	6.07	6.37	3.064	25.531			0.9316	High	5.95	6.1	3.51	29.25			0.939	High	6.09	6.39	4.293	35.774			0.9359	High			PRE	HSV1_GB_PREF	221	231	TAFHRDDHETD	1.68	3	9	1.65	1.97	1.733	19.257			0.8088	Medium
PRE	HSV1_GB_PREF	220	233	TTAFHRDDHETDME	5.65	4	12	6.12	6.34	3.125	26.038			0.9327	High	5.95	6.1	3.511	29.26			0.9508	High	6.15	6.36	4.329	36.076			0.9393	High			PRE	HSV1_GB_PREF	221	231	TAFHRDDHETD	1.68	4	9	1.77	2	1.652	18.359			0.7934	Medium
PRE	HSV1_GB_PREF	221	232	TAFHRDDHETDM	5.13	2	10	5.4	5.89	2.116	21.163			0.9091	High	5.16	5.67	2.411	24.113			0.9174	High	5.43	5.87	3.031	30.306			0.917	High			PRE	HSV1_GB_PREF	221	232	TAFHRDDHETDM	2.55	2	10	2.45	2.57	1.583	15.832			0.7454	Medium
PRE	HSV1_GB_PREF	221	232	TAFHRDDHETDM	5.13	3	10	5.47	5.8	2.112	21.119			0.9411	High	5.18	5.63	2.384	23.839			0.9434	High	5.5	5.84	3.014	30.142			0.9458	High			PRE	HSV1_GB_PREF	221	232	TAFHRDDHETDM	2.55	3	10	2.39	2.72	1.575	15.75			0.8346	Medium
PRE	HSV1_GB_PREF	221	232	TAFHRDDHETDM	5.13	4	10	5.47	5.69	2.117	21.169			0.9483	High	5.2	5.41	2.391	23.91			0.9561	High	5.48	5.72	2.985	29.846			0.9525	High			PRE	HSV1_GB_PREF	221	232	TAFHRDDHETDM	2.55	4	10	2.39	2.65	1.576	15.76			0.8586	High
PRE	HSV1_GB_PREF	222	232	AFHRDDHETDM	4.93	2	9	5.22	5.42	1.692	18.796			0.9168	High	4.98	5.26	1.83	20.329			0.9201	High	5.21	5.55	2.283	25.369			0.9237	High			PRE	HSV1_GB_PREF	224	232	HRDDHETDM	1.77	1	7
PRE	HSV1_GB_PREF	222	232	AFHRDDHETDM	4.93	3	9	5.2	5.39	1.71	19.003			0.9398	Medium	4.99	5.09	1.821	20.238			0.9308	Medium	5.21	5.43	2.314	25.708			0.9329	Medium			PRE	HSV1_GB_PREF	224	232	HRDDHETDM	1.77	2	7	1.75	1.93	1.163	16.619			0.7912	Medium
PRE	HSV1_GB_PREF	222	232	AFHRDDHETDM	4.93	4	9	5.22	5.3	1.716	19.064			0.9297	Medium	4.99	5.09	1.808	20.087			0.9466	Medium	5.25	5.32	2.255	25.054			0.9428	Medium			PRE	HSV1_GB_PREF	224	232	HRDDHETDM	1.77	3	7	1.75	1.97	1.173	16.753			0.8285	Medium
PRE	HSV1_GB_PREF	224	232	HRDDHETDM	4.56	1	7																											PRE	HSV1_GB_PREF	224	232	HRDDHETDM	1.77	4	7
PRE	HSV1_GB_PREF	224	232	HRDDHETDM	4.56	2	7	4.55	4.7	1.453	20.754			0.9113	High	4.54	4.61	1.527	21.819			0.9202	High	4.58	4.66	2.061	29.439			0.928	High			PRE	HSV1_GB_PREF	231	240	DMELKPANAA	7.52	1	7
PRE	HSV1_GB_PREF	224	232	HRDDHETDM	4.56	3	7	4.55	4.75	1.466	20.947			0.92	High	4.52	4.69	1.543	22.037			0.9494	High	4.58	4.74	2.062	29.456			0.949	High			PRE	HSV1_GB_PREF	231	240	DMELKPANAA	7.52	2	7	7.55	7.67	1.59	22.715			0.6695	Medium
PRE	HSV1_GB_PREF	224	232	HRDDHETDM	4.56	4	7																											PRE	HSV1_GB_PREF	232	236	MELKP	5.5	1	2
PRE	HSV1_GB_PREF	232	239	MELKPANA	6.01	1	5	6.36	6.58	1.855	37.098			0.8047	Medium	6.24	6.42	2.044	40.881			0.8021	Medium	6.44	6.56	2.712	54.248			0.8251	Medium			PRE	HSV1_GB_PREF	232	236	MELKP	5.5	2	2	5.56	5.72	0.011	0.538			0.8583	High
PRE	HSV1_GB_PREF	232	239	MELKPANA	6.01	2	5																											PRE	HSV1_GB_PREF	232	239	MELKPANA	3.84	1	5	3.64	3.79	0.924	18.472			0.7573	Medium
PRE	HSV1_GB_PREF	233	239	ELKPANA	4.61	1	4	4.73	4.85	1.653	41.337			0.8782	Medium	4.62	4.81	2.063	51.565			0.8421	Medium	4.74	4.84	2.535	63.387			0.873	Medium			PRE	HSV1_GB_PREF	232	239	MELKPANA	3.84	2	5	3.71	3.93	1.536	30.728			0.814	Medium
PRE	HSV1_GB_PREF	233	239	ELKPANA	4.61	2	4	4.7	4.88	1.665	41.619			0.9266	High	4.62	4.79	2.088	52.212			0.9099	High	4.71	4.89	2.546	63.645			0.9223	High			PRE	HSV1_GB_PREF	233	246	ELKPANAATRTSRG	1.66	2	11
PRE	HSV1_GB_PREF	233	242	ELKPANAATR	4.51	1	7																											PRE	HSV1_GB_PREF	233	246	ELKPANAATRTSRG	1.66	3	11	1.72	1.78	6.418	58.347			0.7219	Medium
PRE	HSV1_GB_PREF	233	242	ELKPANAATR	4.51	2	7	4.53	4.62	4.093	58.465			0.8857	Medium	4.51	4.57	4.541	64.877			0.8858	High	4.54	4.68	5.236	74.794			0.8802	High			PRE	HSV1_GB_PREF	233	246	ELKPANAATRTSRG	1.66	4	11	1.72	1.82	6.353	57.752			0.7377	Medium
PRE	HSV1_GB_PREF	233	242	ELKPANAATR	4.51	3	7	4.57	4.62	4.058	57.967			0.8975	Medium	4.51	4.56	4.514	64.488			0.8867	Medium	4.56	4.66	5.219	74.556			0.8977	Medium			PRE	HSV1_GB_PREF	233	247	ELKPANAATRTSRGW	5.25	2	12
PRE	HSV1_GB_PREF	233	247	ELKPANAATRTSRGW	6.78	2	12	7.16	7.33	6.326	52.713			0.7345	Medium	7.11	7.61	6.83	56.913			0.9092	High	7.03	7.53	8.15	67.918			0.8941	High			PRE	HSV1_GB_PREF	233	247	ELKPANAATRTSRGW	5.25	3	12	5.29	5.42	5.645	47.044			0.7051	Medium
PRE	HSV1_GB_PREF	233	247	ELKPANAATRTSRGW	6.78	3	12	7.15	7.63	6.104	50.864			0.7046	Medium	7.06	7.56	6.591	54.924			0.9195	High	7.06	7.56	8.003	66.695			0.9332	High			PRE	HSV1_GB_PREF	233	247	ELKPANAATRTSRGW	5.25	4	12	5.29	5.49	5.886	49.05			0.8223	Medium
PRE	HSV1_GB_PREF	233	247	ELKPANAATRTSRGW	6.78	4	12	7.2	7.7	6.103	50.859			0.9289	Medium	7.13	7.63	6.564	54.701			0.9317	Medium	7.18	7.68	7.931	66.093			0.9405	Medium			PRE	HSV1_GB_PREF	236	246	PANAATRTSRG	1.93	1	9
PRE	HSV1_GB_PREF	236	243	PANAATRT	9.34	2	6	9.49	9.63	0.784	13.062			0.86	Medium	9.5	9.81	0.802	13.374			0.5945	Medium	9.51	9.73	1.181	19.68			0.9059	Medium			PRE	HSV1_GB_PREF	236	246	PANAATRTSRG	1.93	2	9	1.8	2.03	1.641	18.233			0.9152	High
PRE	HSV1_GB_PREF	236	243	PANAATRT	9.34	3	6																											PRE	HSV1_GB_PREF	236	246	PANAATRTSRG	1.93	3	9
PRE	HSV1_GB_PREF	243	247	TSRGW	6.8	2	3	7.13	7.25	1.361	45.356			0.804	Medium	6.98	7.16	1.386	46.208			0.8381	Medium	7.08	7.3	1.922	64.079			0.896	Medium			PRE	HSV1_GB_PREF	236	246	PANAATRTSRG	1.93	4	9	1.85	2.27	1.642	18.246			0.8656	High
PRE	HSV1_GB_PREF	245	254	RGWHTTDLKY	12.44	2	8	12.64	12.74	1.382	17.273			0.8294	Medium	12.66	12.71	1.884	23.552			0.9027	Medium	12.66	12.76	2.829	35.366			0.8612	Medium			PRE	HSV1_GB_PREF	238	252	NAATRTSRGWHTTDL	6.39	2	13
PRE	HSV1_GB_PREF	251	258	DLKYNPSR	5.03	1	5																											PRE	HSV1_GB_PREF	238	252	NAATRTSRGWHTTDL	6.39	3	13
PRE	HSV1_GB_PREF	251	258	DLKYNPSR	5.03	2	5	5.39	5.52	3.332	66.639			0.8585	Medium	5.15	5.25	3.451	69.012			0.8798	Medium	5.42	5.55	3.86	77.2			0.8475	Medium			PRE	HSV1_GB_PREF	238	252	NAATRTSRGWHTTDL	6.39	4	13	6.39	6.63	4.976	38.28			0.8912	Medium
PRE	HSV1_GB_PREF	251	258	DLKYNPSR	5.03	3	5	5.32	5.59	3.519	70.379			0.7176	Medium	5.11	5.3	3.515	70.309			0.8836	Medium	5.38	5.53	3.921	78.415			0.8507	Medium			PRE	HSV1_GB_PREF	239	252	AATRTSRGWHTTDL	6.02	2	12	6.02	6.28	3.357	27.976			0.5288	Medium
PRE	HSV1_GB_PREF	251	260	DLKYNPSRVE	6.53	2	7																											PRE	HSV1_GB_PREF	239	252	AATRTSRGWHTTDL	6.02	3	12
PRE	HSV1_GB_PREF	251	260	DLKYNPSRVE	6.53	3	7	6.93	7.1	4.565	65.217			0.8653	High	6.77	6.98	4.791	68.445			0.9011	High	6.88	7.06	5.427	77.528			0.9143	High			PRE	HSV1_GB_PREF	239	252	AATRTSRGWHTTDL	6.02	4	12	6.04	6.29	3.754	31.287			0.7902	Medium
PRE	HSV1_GB_PREF	251	261	DLKYNPSRVEA	6.95	2	8	7.43	7.48	5.236	65.451			0.867	Medium	7.36	7.51	5.324	66.55			0.8721	High	7.35	7.53	6.169	77.111			0.8862	High			PRE	HSV1_GB_PREF	240	252	ATRTSRGWHTTDL	5.91	2	11	5.94	6.36	3.176	28.873			0.7464	Medium
PRE	HSV1_GB_PREF	251	261	DLKYNPSRVEA	6.95	3	8	7.38	7.46	5.68	70.997			0.8782	Medium	7.36	7.45	5.609	70.113			0.9044	Medium	7.36	7.55	6.338	79.226			0.8178	Medium			PRE	HSV1_GB_PREF	240	252	ATRTSRGWHTTDL	5.91	3	11	6.01	6.24	3.085	28.05			0.844	Medium
PRE	HSV1_GB_PREF	253	258	KYNPSR	4.45	1	3																											PRE	HSV1_GB_PREF	240	252	ATRTSRGWHTTDL	5.91	4	11	6.01	6.24	3.086	28.057			0.8556	High
PRE	HSV1_GB_PREF	253	258	KYNPSR	4.45	2	3	4.4	4.53	2.265	75.513			0.8378	Medium	4.51	4.57	2.227	74.245			0.8472	Medium	4.36	4.56	2.407	80.237			0.8384	Medium			PRE	HSV1_GB_PREF	252	261	LKYNPSRVEA	3.69	2	7	3.53	3.74	4.812	68.747			0.7797	Medium
PRE	HSV1_GB_PREF	253	258	KYNPSR	4.45	3	3	4.46	4.63	2.345	78.18			0.7718	Medium	4.47	4.59	2.305	76.82			0.7558	Medium	4.47	4.61	2.415	80.517			0.7998	Medium			PRE	HSV1_GB_PREF	252	261	LKYNPSRVEA	3.69	3	7
PRE	HSV1_GB_PREF	253	261	KYNPSRVEA	4.77	1	6																											PRE	HSV1_GB_PREF	253	261	KYNPSRVEA	2.29	1	6
PRE	HSV1_GB_PREF	253	261	KYNPSRVEA	4.77	2	6	4.95	5.13	3.993	66.553			0.8704	Medium	4.69	5.08	4.059	67.646			0.8134	Medium	4.98	5.16	4.575	76.243			0.8647	Medium			PRE	HSV1_GB_PREF	253	261	KYNPSRVEA	2.29	2	6	1.98	2.19	4.209	70.154			0.7661	Medium
PRE	HSV1_GB_PREF	253	261	KYNPSRVEA	4.77	3	6	4.93	5.08	4.009	66.814			0.8842	Medium	4.71	4.86	4.138	68.966			0.8537	Medium	5	5.06	4.587	76.451			0.8776	Medium			PRE	HSV1_GB_PREF	253	261	KYNPSRVEA	2.29	3	6	1.95	2.25	4.198	69.961			0.8132	Medium
PRE	HSV1_GB_PREF	256	266	PSRVEAFHRYG	5.6	2	9	6.06	6.21	2.778	30.865			0.8721	High	5.82	5.97	3.676	40.841			0.9184	High	6.05	6.52	4.338	48.198			0.9113	High			PRE	HSV1_GB_PREF	253	262	KYNPSRVEAF	6.8	2	7
PRE	HSV1_GB_PREF	256	266	PSRVEAFHRYG	5.6	3	9	6.06	6.21	2.752	30.573			0.8258	Medium	5.8	5.97	3.648	40.537			0.9428	High	6.07	6.22	4.371	48.566			0.8837	High			PRE	HSV1_GB_PREF	253	262	KYNPSRVEAF	6.8	3	7	6.8	7.3	4.693	67.048			0.7996	Medium
PRE	HSV1_GB_PREF	256	266	PSRVEAFHRYG	5.6	4	9	6.06	6.21	2.817	31.301			0.8459	Medium	5.82	5.95	3.693	41.036			0.9511	High	6.05	6.46	4.533	50.362			0.8761	High			PRE	HSV1_GB_PREF	256	266	PSRVEAFHRYG	2.96	1	9
PRE	HSV1_GB_PREF	258	268	RVEAFHRYGTT	8.66	2	9	8.99	9.04	0.532	5.908			0.8407	Medium	9.01	9.08	1.617	17.964			0.8181	Medium	8.84	9.14	4.226	46.956			0.6763	Medium			PRE	HSV1_GB_PREF	256	266	PSRVEAFHRYG	2.96	2	9	2.89	3.39	2.514	27.934			0.8994	High
PRE	HSV1_GB_PREF	258	268	RVEAFHRYGTT	8.66	3	9																											PRE	HSV1_GB_PREF	256	266	PSRVEAFHRYG	2.96	3	9	2.91	3.34	2.489	27.653			0.9013	High
PRE	HSV1_GB_PREF	271	285	CIVEEVDARSVYPYD	13.63	2	12	13.87	14	2.462	20.519			0.8452	Medium	13.89	13.97	3.644	30.368			0.8438	Medium	13.93	14.03	4.834	40.283			0.8294	Medium			PRE	HSV1_GB_PREF	256	266	PSRVEAFHRYG	2.96	4	9	2.92	3.22	2.506	27.842			0.9218	High
PRE	HSV1_GB_PREF	271	285	CIVEEVDARSVYPYD	13.63	3	12	13.85	14.02	2.377	19.808			0.8505	Medium	13.85	14	3.557	29.645			0.8775	Medium	13.91	14	5.009	41.739			0.8857	Medium			PRE	HSV1_GB_PREF	263	270	HRYGTTVN	10.11	1	6	10.01	10.15	1.437	23.943			0.8009	Medium
PRE	HSV1_GB_PREF	275	287	EVDARSVYPYDEF	11.77	2	10	12.06	12.21	1.048	10.481			0.891	High	12.04	12.18	2.265	22.654			0.8947	High	12.1	12.22	4.144	41.436			0.884	High			PRE	HSV1_GB_PREF	263	270	HRYGTTVN	10.11	2	6	10.01	10.31	1.496	24.936			0.9133	High
PRE	HSV1_GB_PREF	275	287	EVDARSVYPYDEF	11.77	3	10																											PRE	HSV1_GB_PREF	272	282	IVEEVDARSVY	6.6	1	9
PRE	HSV1_GB_PREF	276	287	VDARSVYPYDEF	11.71	2	9	11.96	12.07	1.029	11.434			0.8946	Medium	11.96	12.06	2.145	23.828			0.9021	Medium	11.98	12.08	3.683	40.919			0.8945	Medium			PRE	HSV1_GB_PREF	272	282	IVEEVDARSVY	6.6	2	9	6.54	6.9	0.232	2.576			0.7912	Medium
PRE	HSV1_GB_PREF	276	287	VDARSVYPYDEF	11.71	3	9																											PRE	HSV1_GB_PREF	272	282	IVEEVDARSVY	6.6	3	9	6.66	6.91	0.141	1.568			0.8847	High
PRE	HSV1_GB_PREF	277	288	DARSVYPYDEFV	11.71	2	9	11.96	12.07	1.029	11.434			0.8946	Medium	11.96	12.06	2.145	23.828			0.9021	Medium	11.98	12.08	3.683	40.919			0.8945	Medium			PRE	HSV1_GB_PREF	275	285	EVDARSVYPYD	7.22	1	8
PRE	HSV1_GB_PREF	277	288	DARSVYPYDEFV	11.71	3	9																											PRE	HSV1_GB_PREF	275	285	EVDARSVYPYD	7.22	2	8	7.3	7.43	0.92	11.505			0.774	Medium
PRE	HSV1_GB_PREF	278	286	ARSVYPYDE	7.62	1	6																											PRE	HSV1_GB_PREF	275	287	EVDARSVYPYDEF	10.68	2	10	10.7	10.95	0.785	7.85			0.6727	Medium
PRE	HSV1_GB_PREF	278	286	ARSVYPYDE	7.62	2	6	7.77	8.12	1.028	17.139			0.909	High	7.76	8.1	2.076	34.605			0.9132	High	7.72	8.2	3.558	59.295			0.7931	Medium			PRE	HSV1_GB_PREF	275	287	EVDARSVYPYDEF	10.68	3	10	10.82	10.95	0.865	8.65			0.813	Medium
PRE	HSV1_GB_PREF	278	287	ARSVYPYDEF	11.35	1	7	11.52	11.97	1.011	14.446			0.8896	High	11.53	11.93	2.092	29.893			0.8754	High	11.58	11.97	3.673	52.47			0.8836	High			PRE	HSV1_GB_PREF	276	286	VDARSVYPYDE	7.27	1	8
PRE	HSV1_GB_PREF	278	287	ARSVYPYDEF	11.35	2	7	11.55	11.81	0.933	13.323			0.8861	High	11.56	11.79	2.015	28.792			0.8986	High	11.6	11.85	3.559	50.838			0.8945	High			PRE	HSV1_GB_PREF	276	286	VDARSVYPYDE	7.27	2	8	7.3	7.43	0.92	11.505			0.774	Medium
PRE	HSV1_GB_PREF	278	289	ARSVYPYDEFVL	13.9	2	9	14.17	14.22	0.836	9.284			0.8604	Medium	14.16	14.26	1.739	19.327			0.8491	Medium	14.18	14.28	3.157	35.081			0.8752	Medium			PRE	HSV1_GB_PREF	276	287	VDARSVYPYDEF	10.62	1	9
PRE	HSV1_GB_PREF	279	285	RSVYPYD	7.26	1	4																											PRE	HSV1_GB_PREF	276	287	VDARSVYPYDEF	10.62	2	9	10.48	10.97	0.782	8.687			0.6508	Medium
PRE	HSV1_GB_PREF	279	285	RSVYPYD	7.26	2	4	7.77	7.82	1.173	29.329			0.7527	Medium	7.71	7.78	2.504	62.592			0.7796	Medium	7.73	7.8	3.511	87.775			0.7058	Medium			PRE	HSV1_GB_PREF	276	287	VDARSVYPYDEF	10.62	3	9	10.57	10.83	0.833	9.257			0.5111	Medium
PRE	HSV1_GB_PREF	279	286	RSVYPYDE	7.51	1	5	7.88	8.03	0.931	18.611			0.8755	High	7.65	8.02	1.949	38.975			0.8769	High	7.73	8.03	3.356	67.126			0.8719	High			PRE	HSV1_GB_PREF	277	288	DARSVYPYDEFV	10.62	1	9
PRE	HSV1_GB_PREF	279	286	RSVYPYDE	7.51	2	5	7.92	8.02	0.877	17.542			0.9159	Medium	7.92	7.98	1.864	37.284			0.9208	Medium	7.9	7.98	3.288	65.757			0.9088	Medium			PRE	HSV1_GB_PREF	277	288	DARSVYPYDEFV	10.62	2	9	10.48	10.97	0.782	8.687			0.6508	Medium
PRE	HSV1_GB_PREF	279	287	RSVYPYDEF	11.34	1	6	11.49	11.92	1.002	16.695			0.729	Medium	11.61	11.89	1.965	32.743			0.888	High	11.78	11.88	3.525	58.753			0.8875	High			PRE	HSV1_GB_PREF	277	288	DARSVYPYDEFV	10.62	3	9	10.57	10.83	0.833	9.257			0.5111	Medium
PRE	HSV1_GB_PREF	279	287	RSVYPYDEF	11.34	2	6	11.52	11.81	0.893	14.89			0.9112	High	11.53	11.83	1.932	32.196			0.9186	High	11.56	11.93	3.429	57.147			0.9039	High			PRE	HSV1_GB_PREF	278	283	ARSVYP	3.69	1	3
PRE	HSV1_GB_PREF	279	287	RSVYPYDEF	11.34	3	6																											PRE	HSV1_GB_PREF	278	283	ARSVYP	3.69	2	3	3.58	3.76	0.641	21.38			0.8104	Medium
PRE	HSV1_GB_PREF	279	289	RSVYPYDEFVL	13.94	2	8	14.17	14.22	0.836	10.454			0.8932	Medium	14.17	14.22	1.707	21.337			0.8876	Medium	14.18	14.27	3.071	38.392			0.8856	Medium			PRE	HSV1_GB_PREF	278	286	ARSVYPYDE	5.92	1	6	6.01	6.26	1.027	17.111			0.7193	Medium
PRE	HSV1_GB_PREF	287	293	FVLATGD	9.94	1	5	10.2	10.36	0.336	6.73			0.8616	High	10.2	10.35	1.167	23.347			0.8576	Medium	10.2	10.37	2.503	50.065			0.8845	High			PRE	HSV1_GB_PREF	278	286	ARSVYPYDE	5.92	2	6	5.97	6.13	0.894	14.903			0.8024	Medium
PRE	HSV1_GB_PREF	287	293	FVLATGD	9.94	2	5	10.21	10.36	0.326	6.514			0.8955	High	10.2	10.37	1.014	20.273			0.9084	High	10.24	10.35	2.314	46.285			0.9261	High			PRE	HSV1_GB_PREF	278	287	ARSVYPYDEF	10.16	1	7
PRE	HSV1_GB_PREF	287	294	FVLATGDF	12.85	1	6	13.06	13.15	0.356	5.939			0.862	High	13.02	13.23	1.095	18.247			0.8444	Medium	13.06	13.24	2.362	39.367			0.8785	High			PRE	HSV1_GB_PREF	278	287	ARSVYPYDEF	10.16	2	7	10.06	10.57	0.742	10.603			0.6559	Medium
PRE	HSV1_GB_PREF	287	294	FVLATGDF	12.85	2	6	13.05	13.15	0.341	5.689			0.8899	High	13.02	13.3	1.127	18.783			0.8087	Medium	13.09	13.18	2.345	39.086			0.9149	High			PRE	HSV1_GB_PREF	278	287	ARSVYPYDEF	10.16	3	7
PRE	HSV1_GB_PREF	288	294	VLATGDF	9.94	1	5	10.2	10.36	0.336	6.73			0.8616	High	10.2	10.35	1.167	23.347			0.8576	Medium	10.2	10.37	2.503	50.065			0.8845	High			PRE	HSV1_GB_PREF	279	283	RSVYP	3.53	1	2	3.38	3.66	0.57	28.487			0.8293	Medium
PRE	HSV1_GB_PREF	288	294	VLATGDF	9.94	2	5	10.2	10.36	0.328	6.565			0.8947	High	10.22	10.34	1.013	20.262			0.9102	High	10.24	10.35	2.314	46.285			0.9261	High			PRE	HSV1_GB_PREF	279	283	RSVYP	3.53	2	2	3.22	3.73	0.609	30.446			0.8657	High
PRE	HSV1_GB_PREF	289	295	LATGDFV	9.89	1	5	10.2	10.36	0.336	6.73			0.8616	High	10.2	10.35	1.167	23.347			0.8576	Medium	10.2	10.37	2.503	50.065			0.8845	High			PRE	HSV1_GB_PREF	279	286	RSVYPYDE	5.77	1	5	5.92	6.23	0.854	17.077			0.6858	Medium
PRE	HSV1_GB_PREF	289	295	LATGDFV	9.89	2	5	10.23	10.35	0.324	6.474			0.8973	High	10.22	10.32	1.017	20.348			0.9109	High	10.24	10.35	2.314	46.285			0.9261	High			PRE	HSV1_GB_PREF	279	286	RSVYPYDE	5.77	2	5	5.99	6.24	0.765	15.3			0.8059	Medium
PRE	HSV1_GB_PREF	294	301	FVYMSPFY	14.67	1	5	14.94	15.02	0.474	9.48			0.8495	Medium	14.88	15.01	1.039	20.784			0.8441	Medium	14.74	15.07	2.401	48.021			0.8362	Medium			PRE	HSV1_GB_PREF	279	287	RSVYPYDEF	10.05	1	6
PRE	HSV1_GB_PREF	294	301	FVYMSPFY	14.67	2	5	14.72	14.96	0.47	9.401			0.9092	Medium	14.74	14.93	0.965	19.309			0.9112	Medium	14.82	14.97	2.304	46.082			0.9193	Medium			PRE	HSV1_GB_PREF	279	287	RSVYPYDEF	10.05	2	6
PRE	HSV1_GB_PREF	294	302	FVYMSPFYG	14.09	1	6	14.2	14.47	0.664	11.072			0.8976	High	14.19	14.44	1.545	25.754			0.8968	High	14.02	14.5	2.988	49.801			0.8862	High			PRE	HSV1_GB_PREF	279	287	RSVYPYDEF	10.05	3	6
PRE	HSV1_GB_PREF	294	302	FVYMSPFYG	14.09	2	6	14.25	14.37	0.671	11.187			0.929	Medium	14.24	14.36	1.56	26.006			0.9334	Medium	14.27	14.39	2.995	49.915			0.9208	Medium			PRE	HSV1_GB_PREF	279	289	RSVYPYDEFVL	10.27	1	8
PRE	HSV1_GB_PREF	295	301	VYMSPFY	12.8	1	4	13.1	13.23	0.045	1.123			0.8634	High	13.07	13.25	0.216	5.39			0.8642	High	13.08	13.31	1.426	35.641			0.8782	High			PRE	HSV1_GB_PREF	279	289	RSVYPYDEFVL	10.27	2	8	10.4	10.8	1.681	21.009			0.6965	Medium
PRE	HSV1_GB_PREF	295	301	VYMSPFY	12.8	2	4	13.13	13.28	0.076	1.903			0.905	High	13.08	13.28	0.294	7.338			0.8895	High	13.08	13.33	1.482	37.038			0.8931	High			PRE	HSV1_GB_PREF	279	289	RSVYPYDEFVL	10.27	3	8	10.33	10.53	1.761	22.016			0.7755	Medium
PRE	HSV1_GB_PREF	295	302	VYMSPFYG	12.07	1	5	12.36	12.61	0.312	6.249			0.8761	High	12.35	12.63	0.85	16.993			0.8716	High	12.34	12.74	2.142	42.845			0.8858	High			PRE	HSV1_GB_PREF	280	289	SVYPYDEFVL	9.54	1	7
PRE	HSV1_GB_PREF	295	302	VYMSPFYG	12.07	2	5	12.43	12.58	0.31	6.205			0.9107	High	12.43	12.6	0.846	16.91			0.9273	High	12.42	12.64	2.163	43.259			0.9233	High			PRE	HSV1_GB_PREF	280	289	SVYPYDEFVL	9.54	2	7	9.53	9.64	2.562	36.601			0.7822	Medium
PRE	HSV1_GB_PREF	298	310	SPFYGYREGSHTE	7.52	2	11	8.02	8.1	3.615	32.868			0.8614	High	7.98	8.13	4.032	36.657			0.8619	High	7.97	8.14	5.103	46.387			0.8631	High			PRE	HSV1_GB_PREF	287	294	FVLATGDF	11.82	1	6	11.86	12.08	0.25	4.16			0.6561	Medium
PRE	HSV1_GB_PREF	298	310	SPFYGYREGSHTE	7.52	3	11	8.03	8.1	3.83	34.823			0.8169	Medium	8.03	8.1	4.033	36.664			0.811	Medium	8.02	8.09	5.149	46.81			0.8789	Medium			PRE	HSV1_GB_PREF	287	294	FVLATGDF	11.82	2	6	11.87	12.03	0.219	3.656			0.7873	Medium
PRE	HSV1_GB_PREF	303	310	YREGSHTE	4.45	2	6	4.41	4.53	2.857	47.61			0.9054	Medium	4.46	4.51	2.674	44.572			0.871	Medium	4.47	4.53	2.717	45.29			0.9124	Medium			PRE	HSV1_GB_PREF	294	301	FVYMSPFY	13.69	1	5	13.69	13.82	0.242	4.839			0.643	Medium
PRE	HSV1_GB_PREF	303	310	YREGSHTE	4.45	3	6	4.46	4.52	2.912	48.541			0.9009	Medium	4.42	4.52	2.683	44.718			0.8571	Medium	4.41	4.56	2.764	46.074			0.9094	Medium			PRE	HSV1_GB_PREF	294	301	FVYMSPFY	13.69	2	5	13.65	13.79	0.207	4.145			0.6865	Medium
PRE	HSV1_GB_PREF	304	312	REGSHTEHT	14.67	1	7	14.87	15.02	0.515	7.356			0.8409	Medium	14.91	14.99	1.002	14.315			0.8266	Medium	14.75	15.06	2.39	34.147			0.8345	Medium			PRE	HSV1_GB_PREF	294	302	FVYMSPFYG	13.11	1	6	12.85	13.27	0.394	6.572			0.6668	Medium
PRE	HSV1_GB_PREF	304	312	REGSHTEHT	14.67	2	7	14.72	14.96	0.486	6.945			0.8919	Medium	14.74	14.93	0.974	13.915			0.886	Medium	14.89	14.94	2.321	33.161			0.8465	Medium			PRE	HSV1_GB_PREF	294	302	FVYMSPFYG	13.11	2	6	13.01	13.22	0.395	6.578			0.7999	Medium
PRE	HSV1_GB_PREF	311	320	HTSYAADRFK	6.23	2	8	6.71	6.9	2.891	36.142			0.8968	Medium	6.56	6.81	3.636	45.456			0.8356	Medium	6.71	6.76	4.848	60.605			0.7558	Medium			PRE	HSV1_GB_PREF	295	302	VYMSPFYG	10.94	1	5	11.17	11.32	0.107	2.149			0.651	Medium
PRE	HSV1_GB_PREF	311	320	HTSYAADRFK	6.23	3	8	6.69	6.84	2.78	34.748			0.9123	Medium	6.57	6.72	3.573	44.66			0.8494	Medium											PRE	HSV1_GB_PREF	295	302	VYMSPFYG	10.94	2	5	11.14	11.32	0.165	3.302			0.8328	Medium
PRE	HSV1_GB_PREF	311	325	HTSYAADRFKQVDGF	9.64	2	13	9.93	10.1	3.714	28.567			0.8861	High	9.93	10.08	4.877	37.518			0.8733	High	9.97	10.05	6.488	49.904			0.8685	Medium			PRE	HSV1_GB_PREF	303	314	YREGSHTEHTSY	1.72	1	10
PRE	HSV1_GB_PREF	311	325	HTSYAADRFKQVDGF	9.64	3	13	9.94	10.06	3.691	28.394			0.9198	Medium	9.95	10.07	4.881	37.546			0.9242	Medium	9.97	10.17	6.468	49.75			0.8996	Medium			PRE	HSV1_GB_PREF	303	314	YREGSHTEHTSY	1.72	2	10	1.73	1.9	3.165	31.652			0.677	Medium
PRE	HSV1_GB_PREF	311	325	HTSYAADRFKQVDGF	9.64	4	13	9.93	10.11	3.682	28.327			0.9192	High	9.93	10.27	4.766	36.664			0.9238	High	9.97	10.05	6.449	49.608			0.9036	High			PRE	HSV1_GB_PREF	303	314	YREGSHTEHTSY	1.72	3	10	1.73	2	3.136	31.356			0.7739	Medium
PRE	HSV1_GB_PREF	314	319	YAADRF	7.58	1	4																											PRE	HSV1_GB_PREF	303	314	YREGSHTEHTSY	1.72	4	10	1.73	1.87	3.202	32.024			0.8125	Medium
PRE	HSV1_GB_PREF	314	319	YAADRF	7.58	2	4	7.98	8.08	2.313	57.825			0.7874	Medium	8	8.05	2.557	63.929			0.8249	Medium	8.02	8.09	3.275	81.873			0.7876	Medium			PRE	HSV1_GB_PREF	315	325	AADRFKQVDGF	8.04	1	9	8.19	8.57	1.629	18.1			0.6572	Medium
PRE	HSV1_GB_PREF	314	325	YAADRFKQVDGF	10.06	1	10																											PRE	HSV1_GB_PREF	315	325	AADRFKQVDGF	8.04	2	9	8.24	8.47	1.552	17.246			0.7166	Medium
PRE	HSV1_GB_PREF	314	325	YAADRFKQVDGF	10.06	2	10	10.36	10.55	2.574	25.743			0.8886	High	10.37	10.47	3.723	37.232			0.8879	Medium	10.34	10.66	5.245	52.452			0.8211	Medium			PRE	HSV1_GB_PREF	315	325	AADRFKQVDGF	8.04	3	9	8.12	8.51	1.609	17.876			0.801	Medium
PRE	HSV1_GB_PREF	314	325	YAADRFKQVDGF	10.06	3	10																											PRE	HSV1_GB_PREF	316	328	ADRFKQVDGFYAR	6.02	2	11
PRE	HSV1_GB_PREF	315	325	AADRFKQVDGF	9.58	1	9																											PRE	HSV1_GB_PREF	316	328	ADRFKQVDGFYAR	6.02	3	11
PRE	HSV1_GB_PREF	315	325	AADRFKQVDGF	9.58	2	9	9.74	10.01	1.855	20.606			0.9022	High	9.78	9.98	2.942	32.687			0.906	High	9.8	9.99	4.214	46.823			0.8921	High			PRE	HSV1_GB_PREF	316	328	ADRFKQVDGFYAR	6.02	4	11	6.06	6.29	3.736	33.962			0.67	Medium
PRE	HSV1_GB_PREF	315	325	AADRFKQVDGF	9.58	3	9	9.71	9.89	1.927	21.408			0.9251	High	9.75	9.92	3.055	33.941			0.9378	High	9.78	9.93	4.357	48.416			0.9236	High			PRE	HSV1_GB_PREF	317	328	DRFKQVDGFYAR	6.01	2	10
PRE	HSV1_GB_PREF	315	326	AADRFKQVDGFY	10.16	1	10																											PRE	HSV1_GB_PREF	317	328	DRFKQVDGFYAR	6.01	3	10	6.01	6.24	3.079	30.785			0.6751	Medium
PRE	HSV1_GB_PREF	315	326	AADRFKQVDGFY	10.16	2	10	10.36	10.55	2.574	25.743			0.8886	High	10.37	10.47	3.723	37.232			0.8879	Medium	10.34	10.66	5.245	52.452			0.8211	Medium			PRE	HSV1_GB_PREF	317	328	DRFKQVDGFYAR	6.01	4	10	6.01	6.24	3.081	30.815			0.7224	Medium
PRE	HSV1_GB_PREF	315	326	AADRFKQVDGFY	10.16	3	10																	10.34	10.42	5.683	56.829			0.8245	Medium			PRE	HSV1_GB_PREF	318	325	RFKQVDGF	7.42	1	6
PRE	HSV1_GB_PREF	316	327	ADRFKQVDGFYA	10.06	1	10																											PRE	HSV1_GB_PREF	318	325	RFKQVDGF	7.42	2	6	7.38	7.68	1.292	21.538			0.8363	Medium
PRE	HSV1_GB_PREF	316	327	ADRFKQVDGFYA	10.06	2	10	10.36	10.55	2.574	25.743			0.8886	High	10.37	10.47	3.723	37.232			0.8879	Medium	10.34	10.66	5.245	52.452			0.8211	Medium			PRE	HSV1_GB_PREF	318	325	RFKQVDGF	7.42	3	6	7.37	7.7	1.318	21.969			0.8578	High
PRE	HSV1_GB_PREF	316	327	ADRFKQVDGFYA	10.06	3	10																											PRE	HSV1_GB_PREF	318	326	RFKQVDGFY	10.16	1	7
PRE	HSV1_GB_PREF	317	325	DRFKQVDGF	9.48	1	7	9.76	9.81	1.768	25.26			0.7464	Medium	9.78	9.85	2.495	35.646			0.7992	Medium	9.77	9.88	3.406	48.658			0.7743	Medium			PRE	HSV1_GB_PREF	318	326	RFKQVDGFY	10.16	2	7	9.91	10.13	1.283	18.332			0.7163	Medium
PRE	HSV1_GB_PREF	317	325	DRFKQVDGF	9.48	3	7	9.73	9.91	1.456	20.802			0.9069	High	9.75	9.93	2.405	34.356			0.9388	High	9.78	9.95	3.497	49.959			0.9174	High			PRE	HSV1_GB_PREF	318	326	RFKQVDGFY	10.16	3	7
PRE	HSV1_GB_PREF	318	325	RFKQVDGF	9.01	1	6																											PRE	HSV1_GB_PREF	318	329	RFKQVDGFYARD	5.96	2	10
PRE	HSV1_GB_PREF	318	325	RFKQVDGF	9.01	2	6	9.04	9.36	1.336	22.263			0.9103	High	9.08	9.36	1.958	32.626			0.9228	High	9.08	9.4	2.749	45.817			0.9088	High			PRE	HSV1_GB_PREF	318	329	RFKQVDGFYARD	5.96	3	10	6.01	6.24	3.079	30.785			0.6751	Medium
PRE	HSV1_GB_PREF	318	325	RFKQVDGF	9.01	3	6	8.99	9.49	1.344	22.401			0.9317	High	9.01	9.5	1.971	32.85			0.9538	High	9.03	9.53	2.75	45.84			0.9348	High			PRE	HSV1_GB_PREF	318	329	RFKQVDGFYARD	5.96	4	10	6.01	6.24	3.081	30.815			0.7224	Medium
PRE	HSV1_GB_PREF	318	326	RFKQVDGFY	9.59	2	7	9.83	9.91	1.608	22.973			0.7822	Medium	9.85	9.9	2.061	29.439			0.7658	Medium	9.85	9.93	3.111	44.446			0.7987	Medium			PRE	HSV1_GB_PREF	319	324	FKQVDG	5.6	1	4
PRE	HSV1_GB_PREF	318	326	RFKQVDGFY	9.59	3	7	9.83	9.91	1.907	27.248			0.8586	Medium	9.81	10.2	2.595	37.073			0.809	Medium	9.92	9.99	3.5	50.006			0.8755	Medium			PRE	HSV1_GB_PREF	319	324	FKQVDG	5.6	2	4	5.39	5.91	1.233	30.817			0.8823	Medium
PRE	HSV1_GB_PREF	319	324	FKQVDG	7.2	1	4	7.62	7.8	1.176	29.407			0.7999	Medium	7.56	7.76	1.394	34.858			0.8236	Medium	7.65	7.8	1.895	47.371			0.8336	Medium			PRE	HSV1_GB_PREF	320	325	KQVDGF	5.29	1	4	5.44	5.64	1.148	28.688			0.7503	Medium
PRE	HSV1_GB_PREF	319	324	FKQVDG	7.2	2	4	7.56	7.82	1.221	30.53			0.9218	Medium	7.45	7.75	1.475	36.875			0.9333	Medium	7.56	8.07	2.074	51.862			0.9064	Medium			PRE	HSV1_GB_PREF	320	325	KQVDGF	5.29	2	4	5.45	5.64	1.233	30.829			0.8579	High
PRE	HSV1_GB_PREF	319	325	FKQVDGF	9.58	1	5	9.89	10	1.356	27.112			0.8529	Medium	9.9	10	1.948	38.97			0.857	Medium	9.9	10.09	2.671	53.414			0.8326	Medium			PRE	HSV1_GB_PREF	324	334	GFYARDLTTKA	5.3	1	9
PRE	HSV1_GB_PREF	319	325	FKQVDGF	9.58	2	5	9.89	10	1.352	27.044			0.7332	Medium	9.9	10	1.94	38.795			0.572	Medium	9.95	10.09	2.683	53.651			0.7516	Medium			PRE	HSV1_GB_PREF	324	334	GFYARDLTTKA	5.3	2	9
PRE	HSV1_GB_PREF	320	325	KQVDGF	7.2	1	4	7.62	7.8	1.176	29.407			0.7999	Medium	7.56	7.76	1.394	34.858			0.8236	Medium	7.65	7.8	1.895	47.371			0.8336	Medium			PRE	HSV1_GB_PREF	326	332	YARDLTT	2.59	1	5	2.62	2.86	2.602	52.041			0.711	Medium
PRE	HSV1_GB_PREF	320	325	KQVDGF	7.2	2	4	7.56	7.82	1.221	30.53			0.9218	Medium	7.45	7.75	1.475	36.875			0.9333	Medium	7.56	8.07	2.074	51.862			0.9064	Medium			PRE	HSV1_GB_PREF	326	332	YARDLTT	2.59	2	5	2.52	2.67	2.806	56.114			0.8106	Medium
PRE	HSV1_GB_PREF	326	330	YARDL	5.76	1	3	6.12	6.37	1.533	51.107			0.8808	High	5.97	6.2	2.022	67.414			0.8578	High	6.17	6.32	2.244	74.786			0.8168	Medium			PRE	HSV1_GB_PREF	326	339	YARDLTTKARATAP	2.6	2	11
PRE	HSV1_GB_PREF	326	330	YARDL	5.76	2	3	6.12	6.34	1.507	50.237			0.9079	High	5.97	6.19	1.987	66.235			0.8763	High	6.17	6.29	2.25	74.987			0.8256	Medium			PRE	HSV1_GB_PREF	326	339	YARDLTTKARATAP	2.6	3	11	2.29	2.67	6.035	54.859			0.8088	Medium
PRE	HSV1_GB_PREF	326	332	YARDLTT	5.29	1	5	5.55	5.79	2.829	56.589			0.8539	Medium	5.35	5.4	3.516	70.325			0.7845	Medium	5.58	5.73	3.948	78.96			0.7626	Medium			PRE	HSV1_GB_PREF	326	339	YARDLTTKARATAP	2.6	4	11
PRE	HSV1_GB_PREF	326	332	YARDLTT	5.29	2	5	5.54	5.62	2.964	59.278			0.9099	Medium	5.4	5.48	3.49	69.802			0.8615	Medium	5.57	5.84	3.932	78.631			0.7065	Medium			PRE	HSV1_GB_PREF	327	335	ARDLTTKAR	1.73	2	7
PRE	HSV1_GB_PREF	328	341	RDLTTKARATAPTT	4.72	2	11	4.97	5.07	6.373	57.934			0.8662	Medium	4.73	4.81	7.624	69.311			0.8841	Medium	5.03	5.3	8.152	74.105			0.778	Medium			PRE	HSV1_GB_PREF	327	335	ARDLTTKAR	1.73	3	7
PRE	HSV1_GB_PREF	328	341	RDLTTKARATAPTT	4.72	3	11	4.93	5.07	6.279	57.084			0.8944	High	4.71	4.83	7.481	68.005			0.9071	High	4.98	5.08	8.782	79.836			0.8942	High			PRE	HSV1_GB_PREF	327	335	ARDLTTKAR	1.73	4	7
PRE	HSV1_GB_PREF	328	341	RDLTTKARATAPTT	4.72	4	11	4.95	5.05	6.481	58.922			0.9198	High	4.71	4.84	7.472	67.927			0.9174	High	4.98	5.1	8.737	79.423			0.9035	High			PRE	HSV1_GB_PREF	328	336	RDLTTKARA	1.73	2	7
PRE	HSV1_GB_PREF	329	342	DLTTKARATAPTTR	4.77	2	11	4.97	5.07	6.373	57.934			0.8662	Medium	4.73	4.81	7.624	69.311			0.8841	Medium	5.03	5.3	8.152	74.105			0.778	Medium			PRE	HSV1_GB_PREF	328	336	RDLTTKARA	1.73	3	7
PRE	HSV1_GB_PREF	329	342	DLTTKARATAPTTR	4.77	3	11	4.93	5.07	6.285	57.141			0.8944	High	4.71	4.83	7.487	68.062			0.9071	High	4.98	5.08	8.788	79.893			0.8942	High			PRE	HSV1_GB_PREF	328	336	RDLTTKARA	1.73	4	7
PRE	HSV1_GB_PREF	329	342	DLTTKARATAPTTR	4.77	4	11	4.95	5.05	6.481	58.922			0.9198	High	4.71	4.84	7.472	67.927			0.9174	High	4.98	5.1	8.737	79.423			0.9035	High			PRE	HSV1_GB_PREF	330	341	LTTKARATAPTT	2.5	2	9	2.39	2.55	2.876	31.951			0.868	Medium
PRE	HSV1_GB_PREF	331	342	TTKARATAPTTR	4.47	2	9																											PRE	HSV1_GB_PREF	330	341	LTTKARATAPTT	2.5	3	9	2.34	2.62	2.993	33.253			0.8962	High
PRE	HSV1_GB_PREF	331	342	TTKARATAPTTR	4.47	3	9	4.45	4.48	4.727	52.525			0.8587	Medium	4.46	4.59	5.58	61.998			0.7921	Medium	4.46	4.47	6.923	76.918			0.844	Medium			PRE	HSV1_GB_PREF	330	341	LTTKARATAPTT	2.5	4	9	2.34	2.84	2.958	32.868			0.8957	High
PRE	HSV1_GB_PREF	331	342	TTKARATAPTTR	4.47	4	9	4.45	4.48	4.693	52.144			0.8336	Medium	4.42	4.54	5.258	58.423			0.7536	Medium	4.47	4.49	6.645	73.839			0.8221	Medium			PRE	HSV1_GB_PREF	330	343	LTTKARATAPTTRN	1.67	2	11
PRE	HSV1_GB_PREF	336	344	ATAPTTRNL	5.66	1	6	6.16	6.27	2.052	34.197			0.8972	High	5.83	6.14	2.429	40.481			0.8619	Medium	6.19	6.27	3.205	53.423			0.8522	High			PRE	HSV1_GB_PREF	330	343	LTTKARATAPTTRN	1.67	3	11
PRE	HSV1_GB_PREF	336	344	ATAPTTRNL	5.66	2	6	6.19	6.29	1.938	32.292			0.8997	High	5.9	6.19	2.245	37.41			0.8633	Medium	6.07	6.37	3.073	51.214			0.9036	High			PRE	HSV1_GB_PREF	330	343	LTTKARATAPTTRN	1.67	4	11	1.62	1.83	5.197	47.243			0.7723	Medium
PRE	HSV1_GB_PREF	336	348	ATAPTTRNLLTTP	14.2	2	9	14.35	14.55	4.945	54.948			0.8876	Medium	14.36	14.46	6.052	67.243			0.8925	Medium	14.39	14.57	7.214	80.152			0.8535	Medium			PRE	HSV1_GB_PREF	340	350	TTRNLLTTPKF	9.07	2	8	9.14	9.29	0.705	8.81			0.8104	Medium
PRE	HSV1_GB_PREF	336	350	ATAPTTRNLLTTPKF	10.47	2	11	10.78	10.98	2.088	18.979			0.9092	Medium	10.77	10.96	2.479	22.538			0.9063	High	10.81	11.01	3.765	34.231			0.9066	Medium			PRE	HSV1_GB_PREF	340	350	TTRNLLTTPKF	9.07	3	8	8.69	9.19	0.704	8.802			0.8875	High
PRE	HSV1_GB_PREF	336	350	ATAPTTRNLLTTPKF	10.47	3	11	10.77	11.05	2.116	19.236			0.9233	High	10.76	11.06	2.5	22.73			0.9308	High	10.82	11.01	3.797	34.518			0.9221	High			PRE	HSV1_GB_PREF	341	351	TRNLLTTPKFT	9.07	2	8	9.14	9.29	0.705	8.81			0.8104	Medium
PRE	HSV1_GB_PREF	339	344	PTTRNL	8.91	1	4	9.17	9.27	0.007	0.187			0.8821	High	9.19	9.26	0.001	0.019			0.8182	Medium	9.14	9.36	-0.003	-0.067			0.892	High			PRE	HSV1_GB_PREF	341	351	TRNLLTTPKFT	9.07	3	8	8.69	9.19	0.704	8.802			0.8875	High
PRE	HSV1_GB_PREF	339	344	PTTRNL	8.91	2	4	9.16	9.24	-0.09	-2.249			0.905	High	9.16	9.33	-0.095	-2.366			0.9002	High	9.18	9.25	-0.108	-2.696			0.9208	High			PRE	HSV1_GB_PREF	343	351	NLLTTPKFT	2.03	1	6
PRE	HSV1_GB_PREF	343	349	NLLTTPK	7.36	1	4	7.78	7.88	0.698	17.451			0.898	Medium	7.71	7.86	0.893	22.326			0.8859	Medium	7.75	7.92	1.244	31.108			0.8919	Medium			PRE	HSV1_GB_PREF	343	351	NLLTTPKFT	2.03	2	6
PRE	HSV1_GB_PREF	343	349	NLLTTPK	7.36	2	4	7.75	7.9	0.653	16.331			0.7068	Medium	7.7	7.92	0.848	21.2			0.9307	Medium	7.77	7.88	1.224	30.606			0.9182	Medium			PRE	HSV1_GB_PREF	343	351	NLLTTPKFT	2.03	3	6
PRE	HSV1_GB_PREF	343	350	NLLTTPKF	11.19	1	5	11.52	11.62	0.691	13.814			0.8947	Medium	11.51	11.63	0.887	17.746			0.897	Medium	11.56	11.7	1.257	25.134			0.8879	Medium			PRE	HSV1_GB_PREF	344	350	LLTTPKF	9.29	1	4	9.14	9.28	0.61	15.262			0.8082	Medium
PRE	HSV1_GB_PREF	343	350	NLLTTPKF	11.19	2	5	11.47	11.74	0.677	13.549			0.9267	High	11.49	11.76	0.876	17.518			0.9284	High	11.53	11.83	1.25	25.002			0.9203	High			PRE	HSV1_GB_PREF	344	350	LLTTPKF	9.29	2	4	9.23	9.51	0.595	14.878			0.8036	Medium
PRE	HSV1_GB_PREF	343	351	NLLTTPKFT	4.98	1	6																											PRE	HSV1_GB_PREF	344	354	LLTTPKFTVAW	12.6	1	8
PRE	HSV1_GB_PREF	343	351	NLLTTPKFT	4.98	2	6	4.8	4.98	4.293	71.556			0.8781	High	4.69	4.76	4.394	73.237			0.8806	High	4.83	4.94	4.813	80.218			0.8666	Medium			PRE	HSV1_GB_PREF	344	354	LLTTPKFTVAW	12.6	2	8	12.53	12.68	0.623	7.79			0.7515	Medium
PRE	HSV1_GB_PREF	343	351	NLLTTPKFT	4.98	3	6	4.78	4.97	4.292	71.538			0.8893	High	4.67	4.83	4.354	72.568			0.8948	High	4.83	4.96	4.784	79.726			0.8769	High			PRE	HSV1_GB_PREF	345	350	LTTPKF	7.94	1	3
PRE	HSV1_GB_PREF	343	354	NLLTTPKFTVAW	14	2	9	14.29	14.45	0.716	7.958			0.8554	Medium	14.31	14.42	0.945	10.502			0.8571	Medium	14.35	14.47	1.3	14.442			0.8014	Medium			PRE	HSV1_GB_PREF	345	350	LTTPKF	7.94	2	3	7.72	8.22	0.6	20.011			0.889	High
PRE	HSV1_GB_PREF	343	354	NLLTTPKFTVAW	14	3	9																											PRE	HSV1_GB_PREF	351	357	TVAWDWV	11.51	1	5	11.45	11.66	1.614	32.28			0.6123	Medium
PRE	HSV1_GB_PREF	344	350	LLTTPKF	10.22	1	4																											PRE	HSV1_GB_PREF	351	357	TVAWDWV	11.51	2	5	11.51	11.76	1.429	28.581			0.5615	Medium
PRE	HSV1_GB_PREF	344	350	LLTTPKF	10.22	2	4	10.5	10.57	0.642	16.045			0.9246	Medium	10.5	10.57	0.846	21.142			0.9162	Medium	10.54	10.79	1.139	28.481			0.8078	Medium			PRE	HSV1_GB_PREF	351	363	TVAWDWVPKRPSV	7.27	2	9
PRE	HSV1_GB_PREF	344	354	LLTTPKFTVAW	13.54	2	8	13.77	13.92	0.688	8.606			0.8456	Medium	13.79	13.9	0.883	11.042			0.8464	Medium	13.61	14.1	1.252	15.652			0.8202	Medium			PRE	HSV1_GB_PREF	351	363	TVAWDWVPKRPSV	7.27	3	9
PRE	HSV1_GB_PREF	345	350	LTTPKF	9.27	1	3	9.59	9.64	0.631	21.035			0.8864	Medium	9.63	9.68	0.818	27.254			0.8813	Medium	9.63	9.7	0.984	32.788			0.8704	Medium			PRE	HSV1_GB_PREF	351	363	TVAWDWVPKRPSV	7.27	4	9
PRE	HSV1_GB_PREF	345	350	LTTPKF	9.27	2	3	9.52	10.03	0.612	20.409			0.8747	High	9.56	9.93	0.809	26.967			0.9408	High	9.6	9.97	0.972	32.414			0.9359	High			PRE	HSV1_GB_PREF	370	378	QEVDEMLRS	4.87	2	7
PRE	HSV1_GB_PREF	345	354	LTTPKFTVAW	13	1	7																											PRE	HSV1_GB_PREF	375	384	MLRSEYGGSF	8.35	1	8	8.46	8.54	0.831	10.383			0.6758	Medium
PRE	HSV1_GB_PREF	345	354	LTTPKFTVAW	13	2	7	13.23	13.41	0.679	9.696			0.914	High	13.23	13.4	0.861	12.3			0.9196	High	13.26	13.48	1.028	14.682			0.9129	High			PRE	HSV1_GB_PREF	375	384	MLRSEYGGSF	8.35	2	8	8.49	8.72	0.799	9.992			0.7385	Medium
PRE	HSV1_GB_PREF	345	354	LTTPKFTVAW	13	3	7																											PRE	HSV1_GB_PREF	376	384	LRSEYGGSF	7.42	1	7
PRE	HSV1_GB_PREF	346	350	TTPKF	6.78	1	2	7.2	7.21	0.559	27.931			0.8258	Medium	7.06	7.24	0.73	36.494			0.9115	Medium	7.08	7.23	0.842	42.102			0.8917	Medium			PRE	HSV1_GB_PREF	376	384	LRSEYGGSF	7.42	2	7	7.53	7.72	0.868	12.401			0.8109	Medium
PRE	HSV1_GB_PREF	346	350	TTPKF	6.78	2	2	7.15	7.46	0.585	29.271			0.9155	High	7.03	7.51	0.751	37.535			0.9228	High	7.16	7.43	0.857	42.851			0.906	High			PRE	HSV1_GB_PREF	377	384	RSEYGGSF	6.54	1	6	6.43	6.68	0.83	13.831			0.7295	Medium
PRE	HSV1_GB_PREF	349	356	KFTVAWDW	7.1	1	6	7.41	7.58	0.467	7.777			0.8772	Medium	7.43	7.53	1.177	19.611			0.8775	Medium	7.5	7.67	1.872	31.197			0.8018	Medium			PRE	HSV1_GB_PREF	377	384	RSEYGGSF	6.54	2	6	6.51	6.68	0.819	13.644			0.8658	Medium
PRE	HSV1_GB_PREF	349	356	KFTVAWDW	7.1	2	6	7.48	7.62	0.252	4.194			0.8889	Medium	7.45	7.56	1.13	18.829			0.8759	Medium	7.51	7.58	1.941	32.343			0.798	Medium			PRE	HSV1_GB_PREF	382	389	GSFRFSSD	6.48	1	6	6.43	6.68	0.83	13.831			0.7295	Medium
PRE	HSV1_GB_PREF	349	356	KFTVAWDW	7.1	3	6	7.45	7.85	0.389	6.483			0.9176	High	7.36	7.86	1.144	19.071			0.9474	High	7.43	7.93	1.772	29.534			0.9324	High			PRE	HSV1_GB_PREF	382	389	GSFRFSSD	6.48	2	6	6.51	6.68	0.819	13.644			0.8658	Medium
PRE	HSV1_GB_PREF	351	357	TVAWDWV	12.49	1	5	12.74	12.93	1.75	34.99			0.8374	Medium	12.76	12.92	1.851	37.027			0.8157	Medium	12.81	12.92	2.407	48.146			0.8492	Medium			PRE	HSV1_GB_PREF	384	394	FRFSSDAISTT	9.54	1	9
PRE	HSV1_GB_PREF	351	357	TVAWDWV	12.49	2	5	12.8	12.86	1.586	31.728			0.799	Medium	12.82	12.87	1.754	35.071			0.8046	Medium	12.79	12.96	2.42	48.403			0.7599	Medium			PRE	HSV1_GB_PREF	384	394	FRFSSDAISTT	9.54	2	9	9.53	9.64	2.569	28.544			0.7007	Medium
PRE	HSV1_GB_PREF	359	369	KRPSVCTMTKW	8.71	2	8	8.99	9.04	0.423	5.292			0.8314	Medium	9.01	9.08	1.619	20.235			0.7875	Medium	8.99	9.13	4.055	50.688			0.732	Medium			PRE	HSV1_GB_PREF	385	392	RFSSDAIS	3.99	1	6	3.98	4.25	1.687	28.114			0.7993	Medium
PRE	HSV1_GB_PREF	359	369	KRPSVCTMTKW	8.71	3	8																											PRE	HSV1_GB_PREF	385	392	RFSSDAIS	3.99	2	6	4	4.15	1.723	28.72			0.8778	Medium
PRE	HSV1_GB_PREF	370	379	QEVDEMLRSE	11.82	1	8																											PRE	HSV1_GB_PREF	385	393	RFSSDAIST	5.09	1	7
PRE	HSV1_GB_PREF	370	379	QEVDEMLRSE	11.82	2	8	12.11	12.19	2.527	31.587			0.7846	Medium	12.11	12.18	2.943	36.781			0.787	Medium	12.17	12.22	3.545	44.313			0.7732	Medium			PRE	HSV1_GB_PREF	385	393	RFSSDAIST	5.09	2	7	5.07	5.24	1.653	23.611			0.7144	Medium
PRE	HSV1_GB_PREF	371	377	EVDEMLR	12.75	1	5	13.06	13.13	0.32	6.395			0.8336	Medium	13.07	13.22	1.029	20.58			0.8317	Medium	13.09	13.28	2.327	46.54			0.8461	Medium			PRE	HSV1_GB_PREF	385	394	RFSSDAISTT	4.92	1	8	4.8	5.02	2.639	32.993			0.7405	Medium
PRE	HSV1_GB_PREF	371	377	EVDEMLR	12.75	2	5	13	13.25	0.139	2.777			0.7383	Medium	13.07	13.13	0.838	16.762			0.8442	Medium	13.11	13.13	2.194	43.874			0.8571	Medium			PRE	HSV1_GB_PREF	385	394	RFSSDAISTT	4.92	2	8	4.83	5.07	2.608	32.606			0.851	High
PRE	HSV1_GB_PREF	375	383	MLRSEYGGS	5.55	1	7																											PRE	HSV1_GB_PREF	385	394	RFSSDAISTT	4.92	3	8
PRE	HSV1_GB_PREF	375	383	MLRSEYGGS	5.55	2	7	6.01	6.07	1.527	21.817			0.8939	Medium	5.63	6.04	2.302	32.881			0.8238	Medium	6.04	6.1	3.234	46.207			0.8041	Medium			PRE	HSV1_GB_PREF	385	395	RFSSDAISTTF	9.54	1	9	9.49	9.61	2.693	29.923			0.6133	Medium
PRE	HSV1_GB_PREF	375	384	MLRSEYGGSF	9.68	2	8	9.91	10.06	1.283	16.032			0.9138	High	9.95	10.07	1.873	23.409			0.9109	High	9.92	10.41	3.238	40.474			0.8104	Medium			PRE	HSV1_GB_PREF	385	395	RFSSDAISTTF	9.54	2	9	9.53	9.64	2.569	28.544			0.7007	Medium
PRE	HSV1_GB_PREF	376	384	LRSEYGGSF	8.91	1	7																											PRE	HSV1_GB_PREF	385	398	RFSSDAISTTFTTN	6.7	2	12	6.78	6.93	0.594	4.954			0.8624	Medium
PRE	HSV1_GB_PREF	376	384	LRSEYGGSF	8.91	2	7	9.19	9.26	1.377	19.668			0.8197	Medium	8.94	9.43	2.964	42.339			0.7238	Medium	9.14	9.31	4.281	61.155			0.8399	Medium			PRE	HSV1_GB_PREF	385	398	RFSSDAISTTFTTN	6.7	3	12	6.7	6.86	0.659	5.496			0.8617	Medium
PRE	HSV1_GB_PREF	385	394	RFSSDAISTT	6.58	1	8																											PRE	HSV1_GB_PREF	390	395	AISTTF	8	1	4	8.12	8.3	1.624	40.597			0.7185	Medium
PRE	HSV1_GB_PREF	385	394	RFSSDAISTT	6.58	2	8	7.01	7.15	2.722	34.021			0.8937	Medium	6.82	7.11	4.169	52.116			0.8355	Medium	6.93	7.06	4.895	61.184			0.6742	Medium			PRE	HSV1_GB_PREF	390	395	AISTTF	8	2	4	8.15	8.24	2.513	62.834			0.6378	Medium
PRE	HSV1_GB_PREF	399	413	LTEYPLSRVDLGDCI	11.56	2	12	11.77	11.84	5.485	45.706			0.8713	Medium	11.74	11.86	6.464	53.866			0.8711	High	11.75	11.92	8.214	68.446			0.8863	High			PRE	HSV1_GB_PREF	413	420	IGKDARDA	2.23	1	6	2.14	2.2	2.958	49.302			0.724	Medium
PRE	HSV1_GB_PREF	399	413	LTEYPLSRVDLGDCI	11.56	3	12	11.77	12.28	5.79	48.248			0.8131	Medium	11.76	12.26	6.647	55.394			0.8305	Medium	11.7	12.18	8.348	69.567			0.8448	Medium			PRE	HSV1_GB_PREF	413	420	IGKDARDA	2.23	2	6	2.14	2.35	2.922	48.695			0.8503	High
PRE	HSV1_GB_PREF	402	413	YPLSRVDLGDCI	5.5	2	10	5.86	6.16	2.819	28.185			0.5909	Medium	5.7	5.72	3.146	31.464			0.7786	Medium	5.97	6.05	5.181	51.808			0.7169	Medium			PRE	HSV1_GB_PREF	417	424	ARDAMDRI	10.01	1	6	10	10.18	1.419	23.658			0.6545	Medium
PRE	HSV1_GB_PREF	402	413	YPLSRVDLGDCI	5.5	3	10	5.97	6.06	2.839	28.385			0.8686	Medium	5.7	5.77	3.92	39.198			0.8865	Medium	5.99	6.04	5.403	54.029			0.884	Medium			PRE	HSV1_GB_PREF	417	424	ARDAMDRI	10.01	2	6	10.01	10.3	1.495	24.922			0.7649	Medium
PRE	HSV1_GB_PREF	422	425	DRIF	9.95	1	2	10.23	10.26	0.524	26.209			0.7887	Medium	10.27	10.3	0.936	46.817			0.7291	Medium	10.27	10.3	1.3	65.017			0.849	Medium			PRE	HSV1_GB_PREF	422	425	DRIF	6.95	1	2	6.98	7.15	0.062	3.08			0.7823	Medium
PRE	HSV1_GB_PREF	422	425	DRIF	9.95	2	2	10.18	10.3	0.696	34.817			0.8588	High	10.18	10.44	0.933	46.651			0.9446	High	10.22	10.47	1.496	74.8			0.9308	High			PRE	HSV1_GB_PREF	422	425	DRIF	6.95	2	2	6.83	7.3	0.061	3.057			0.8112	Medium
PRE	HSV1_GB_PREF	422	428	DRIFARR	11.24	1	5	11.54	11.62	0.689	13.774			0.8922	Medium	11.51	11.63	0.884	17.686			0.8936	Medium	11.58	11.68	1.254	25.072			0.8812	Medium			PRE	HSV1_GB_PREF	424	427	IFAR	6.27	1	2
PRE	HSV1_GB_PREF	422	428	DRIFARR	11.24	2	5	11.47	11.74	0.674	13.487			0.9241	High	11.49	11.76	0.879	17.584			0.9255	High	11.53	11.83	1.251	25.025			0.9155	High			PRE	HSV1_GB_PREF	424	427	IFAR	6.27	2	2	6.09	6.59	1.143	57.139			0.8635	High
PRE	HSV1_GB_PREF	424	427	IFAR	7.77	1	2	8.18	8.27	1.241	62.046			0.8391	Medium	8.17	8.29	1.647	82.339			0.7867	Medium	8.22	8.3	1.911	95.574			0.7084	Medium			PRE	HSV1_GB_PREF	442	449	YLANGGFL	11.5	1	6
PRE	HSV1_GB_PREF	424	427	IFAR	7.77	2	2	7.98	8.49	1.235	61.732			0.871	High	8	8.5	1.654	82.723			0.8382	Medium	8.09	8.54	1.923	96.134			0.7537	Medium			PRE	HSV1_GB_PREF	442	449	YLANGGFL	11.5	2	6	11.27	11.77	1.604	26.734			0.8136	Medium
PRE	HSV1_GB_PREF	436	449	VGQPQYYLANGGFL	13.53	2	11	13.83	13.9	2.914	26.492			0.7729	Medium	13.8	13.9	3.119	28.356			0.8044	Medium	13.83	13.95	4.913	44.659			0.7935	Medium			PRE	HSV1_GB_PREF	445	452	NGGFLIAY	11.5	1	6
PRE	HSV1_GB_PREF	436	449	VGQPQYYLANGGFL	13.53	3	11																											PRE	HSV1_GB_PREF	445	452	NGGFLIAY	11.5	2	6	11.27	11.77	1.604	26.734			0.8136	Medium
PRE	HSV1_GB_PREF	442	449	YLANGGFL	12.48	1	6	12.78	12.91	1.674	27.903			0.8679	High	12.76	12.95	1.809	30.157			0.8817	High	12.81	12.94	2.417	40.286			0.8887	High			PRE	HSV1_GB_PREF	449	459	LIAYQPLLSNT	11.4	1	8	11.37	11.66	1.537	19.207			0.6624	Medium
PRE	HSV1_GB_PREF	442	449	YLANGGFL	12.48	2	6	12.8	12.98	1.685	28.086			0.9195	High	12.8	12.95	1.801	30.021			0.9356	High	12.82	12.99	2.425	40.421			0.9088	High			PRE	HSV1_GB_PREF	449	459	LIAYQPLLSNT	11.4	2	8	11.45	11.64	1.455	18.193			0.7371	Medium
PRE	HSV1_GB_PREF	446	454	GGFLIAYQP	14.2	1	6	14.47	14.59	2.633	43.89			0.8812	Medium	14.46	14.54	3.666	61.095			0.8741	Medium	14.47	14.67	4.754	79.236			0.8233	Medium			PRE	HSV1_GB_PREF	449	459	LIAYQPLLSNT	11.4	3	8
PRE	HSV1_GB_PREF	446	454	GGFLIAYQP	14.2	2	6	14.47	14.57	2.607	43.45			0.8956	Medium	14.47	14.52	3.61	60.165			0.8948	High	14.5	14.59	4.74	78.995			0.8761	Medium			PRE	HSV1_GB_PREF	449	460	LIAYQPLLSNTL	12.28	1	9
PRE	HSV1_GB_PREF	447	457	GFLIAYQPLLS	12.69	1	8																											PRE	HSV1_GB_PREF	449	460	LIAYQPLLSNTL	12.28	2	9	12.33	12.51	1.454	16.152			0.7592	Medium
PRE	HSV1_GB_PREF	447	457	GFLIAYQPLLS	12.69	2	8	12.95	13.1	4.683	58.536			0.9013	Medium	12.95	13.1	5.702	71.273			0.8955	Medium	12.98	13.14	6.726	84.073			0.8051	Medium			PRE	HSV1_GB_PREF	449	460	LIAYQPLLSNTL	12.28	3	9
PRE	HSV1_GB_PREF	447	457	GFLIAYQPLLS	12.69	3	8																											PRE	HSV1_GB_PREF	449	462	LIAYQPLLSNTLAE	13.89	2	11	13.89	13.95	1.409	12.813			0.7099	Medium
PRE	HSV1_GB_PREF	449	459	LIAYQPLLSNT	12.33	1	8	12.56	12.9	1.496	18.698			0.891	High	12.56	12.92	2.003	25.041			0.888	High	12.6	12.96	2.98	37.251			0.8625	High			PRE	HSV1_GB_PREF	449	462	LIAYQPLLSNTLAE	13.89	3	11
PRE	HSV1_GB_PREF	449	459	LIAYQPLLSNT	12.33	2	8	12.58	12.9	1.483	18.535			0.9044	High	12.56	12.9	2.01	25.119			0.9159	High	12.6	12.92	2.969	37.112			0.8935	High			PRE	HSV1_GB_PREF	450	454	IAYQP	4.82	1	2	4.57	5.05	0.021	1.068			0.7938	Medium
PRE	HSV1_GB_PREF	449	459	LIAYQPLLSNT	12.33	3	8																											PRE	HSV1_GB_PREF	450	454	IAYQP	4.82	2	2
PRE	HSV1_GB_PREF	449	460	LIAYQPLLSNTL	13.16	1	9																											PRE	HSV1_GB_PREF	450	456	IAYQPLL	10.84	1	4
PRE	HSV1_GB_PREF	449	460	LIAYQPLLSNTL	13.16	2	9	13.47	13.55	1.543	17.147			0.8961	Medium	13.45	13.57	2.054	22.823			0.9057	Medium	13.44	13.7	3.047	33.854			0.8253	Medium			PRE	HSV1_GB_PREF	450	456	IAYQPLL	10.84	2	4	10.58	11.05	0.1	2.49			0.8169	Medium
PRE	HSV1_GB_PREF	449	460	LIAYQPLLSNTL	13.16	3	9																											PRE	HSV1_GB_PREF	450	459	IAYQPLLSNT	9.34	1	7	9.34	9.63	0.826	11.803			0.747	Medium
PRE	HSV1_GB_PREF	449	462	LIAYQPLLSNTLAE	14.77	2	11	14.96	15.11	1.645	14.956			0.8941	High	14.93	15.09	2.422	22.022			0.8992	High	14.96	15.12	4.329	39.356			0.8909	High			PRE	HSV1_GB_PREF	450	459	IAYQPLLSNT	9.34	2	7	9.33	9.41	0.657	9.382			0.8146	Medium
PRE	HSV1_GB_PREF	449	462	LIAYQPLLSNTLAE	14.77	3	11	14.97	15.07	1.401	12.741			0.9117	High	14.94	15.06	2.196	19.965			0.8894	High	14.96	15.17	3.878	35.253			0.7763	Medium			PRE	HSV1_GB_PREF	450	460	IAYQPLLSNTL	11.4	1	8	11.37	11.66	1.537	19.207			0.6624	Medium
PRE	HSV1_GB_PREF	449	463	LIAYQPLLSNTLAEL	15.45	2	12	15.68	15.74	1.565	13.039			0.8382	Medium	15.6	15.76	2.326	19.38			0.8146	Medium	15.66	15.69	4.259	35.494			0.8223	Medium			PRE	HSV1_GB_PREF	450	460	IAYQPLLSNTL	11.4	2	8	11.45	11.64	1.455	18.193			0.7371	Medium
PRE	HSV1_GB_PREF	449	463	LIAYQPLLSNTLAEL	15.45	3	12																											PRE	HSV1_GB_PREF	450	460	IAYQPLLSNTL	11.4	3	8
PRE	HSV1_GB_PREF	450	459	IAYQPLLSNT	10.26	1	7	10.6	10.73	0.919	13.124			0.8743	Medium	10.57	10.72	1.37	19.565			0.8472	Medium	10.59	10.76	2.183	31.18			0.8453	Medium			PRE	HSV1_GB_PREF	450	462	IAYQPLLSNTLAE	10.94	2	10	10.95	11.02	1.393	13.929			0.7276	Medium
PRE	HSV1_GB_PREF	450	459	IAYQPLLSNT	10.26	2	7	10.6	10.63	0.911	13.02			0.8213	Medium	10.57	10.64	1.494	21.337			0.7958	Medium	10.62	10.67	2.539	36.273			0.7536	Medium			PRE	HSV1_GB_PREF	450	462	IAYQPLLSNTLAE	10.94	3	10
PRE	HSV1_GB_PREF	450	460	IAYQPLLSNTL	12.38	1	8	12.56	12.9	1.496	18.698			0.891	High	12.56	12.92	2.003	25.041			0.888	High	12.6	12.96	2.98	37.251			0.8625	High			PRE	HSV1_GB_PREF	450	463	IAYQPLLSNTLAEL	13.89	2	11	13.89	13.95	1.409	12.813			0.7099	Medium
PRE	HSV1_GB_PREF	450	460	IAYQPLLSNTL	12.38	2	8	12.58	12.9	1.483	18.535			0.9044	High	12.56	12.9	2.01	25.119			0.9159	High	12.6	12.92	2.969	37.112			0.8935	High			PRE	HSV1_GB_PREF	450	463	IAYQPLLSNTLAEL	13.89	3	11
PRE	HSV1_GB_PREF	450	460	IAYQPLLSNTL	12.38	3	8																											PRE	HSV1_GB_PREF	451	460	AYQPLLSNTL	9.34	1	7	9.34	9.63	0.856	12.235			0.747	Medium
PRE	HSV1_GB_PREF	450	462	IAYQPLLSNTLAE	11.81	2	10	12.07	12.24	1.479	14.787			0.9039	High	12.04	12.31	2.195	21.945			0.9053	High	12.08	12.24	3.817	38.166			0.8876	High			PRE	HSV1_GB_PREF	451	460	AYQPLLSNTL	9.34	2	7	9.33	9.41	0.577	8.239			0.8146	Medium
PRE	HSV1_GB_PREF	450	462	IAYQPLLSNTLAE	11.81	3	10																											PRE	HSV1_GB_PREF	451	463	AYQPLLSNTLAEL	10.94	2	10	10.95	11.02	1.393	13.929			0.7276	Medium
PRE	HSV1_GB_PREF	450	463	IAYQPLLSNTLAEL	14.77	2	11	14.96	15.11	1.645	14.956			0.8941	High	14.93	15.09	2.422	22.022			0.8992	High	14.96	15.12	4.329	39.356			0.8909	High			PRE	HSV1_GB_PREF	451	463	AYQPLLSNTLAEL	10.94	3	10
PRE	HSV1_GB_PREF	450	463	IAYQPLLSNTLAEL	14.77	3	11	14.97	15.07	1.401	12.741			0.9117	High	14.94	15.06	2.196	19.965			0.8894	High	14.96	15.17	3.878	35.253			0.7763	Medium			PRE	HSV1_GB_PREF	452	461	YQPLLSNTLA	9.23	1	7	9.26	9.44	0.869	12.411			0.7209	Medium
PRE	HSV1_GB_PREF	451	460	AYQPLLSNTL	10.26	1	7	10.6	10.73	0.919	13.124			0.8743	Medium	10.57	10.72	1.37	19.565			0.8472	Medium	10.59	10.76	2.183	31.18			0.8453	Medium			PRE	HSV1_GB_PREF	452	461	YQPLLSNTLA	9.23	2	7	9.33	9.41	0.571	8.162			0.8146	Medium
PRE	HSV1_GB_PREF	451	460	AYQPLLSNTL	10.26	2	7	10.6	10.63	0.911	13.02			0.8213	Medium	10.57	10.64	1.494	21.337			0.7958	Medium	10.62	10.67	2.539	36.273			0.7536	Medium			PRE	HSV1_GB_PREF	454	466	PLLSNTLAELYVR	6.07	2	11	6.19	6.41	2.67	24.273			0.7186	Medium
PRE	HSV1_GB_PREF	451	463	AYQPLLSNTLAEL	11.87	2	10	12.07	12.24	1.479	14.787			0.9039	High	12.04	12.31	2.195	21.945			0.9053	High	12.08	12.24	3.817	38.166			0.8876	High			PRE	HSV1_GB_PREF	454	466	PLLSNTLAELYVR	6.07	3	11	6.01	6.41	3.117	28.34			0.8206	Medium
PRE	HSV1_GB_PREF	451	463	AYQPLLSNTLAEL	11.87	3	10																											PRE	HSV1_GB_PREF	454	466	PLLSNTLAELYVR	6.07	4	11	6.11	6.29	3.046	27.693			0.8622	Medium
PRE	HSV1_GB_PREF	452	461	YQPLLSNTLA	10.26	1	7	10.6	10.73	0.919	13.124			0.8743	Medium	10.57	10.72	1.37	19.565			0.8472	Medium	10.59	10.76	2.183	31.18			0.8453	Medium			PRE	HSV1_GB_PREF	455	460	LLSNTL	8.1	1	4	8.17	8.39	1.325	33.126			0.7167	Medium
PRE	HSV1_GB_PREF	452	461	YQPLLSNTLA	10.26	2	7	10.6	10.63	0.911	13.02			0.8213	Medium	10.57	10.64	1.494	21.337			0.7958	Medium	10.62	10.67	2.539	36.273			0.7536	Medium			PRE	HSV1_GB_PREF	455	460	LLSNTL	8.1	2	4	7.99	8.49	1.403	35.065			0.8466	Medium
PRE	HSV1_GB_PREF	453	460	QPLLSNTL	10.67	1	6	10.93	11.02	1.431	23.846			0.7871	Medium	10.91	10.99	1.934	32.231			0.758	Medium	10.99	11.03	2.816	46.933			0.8375	Medium			PRE	HSV1_GB_PREF	462	466	ELYVR	3.18	1	3	3.11	3.46	0.236	7.85			0.7677	Medium
PRE	HSV1_GB_PREF	453	460	QPLLSNTL	10.67	2	6	10.95	11.03	1.198	19.965			0.6405	Medium	10.89	10.99	1.671	27.854			0.5602	Medium	10.86	11.03	2.178	36.299			0.5375	Medium			PRE	HSV1_GB_PREF	462	466	ELYVR	3.18	2	3	3.12	3.29	0.255	8.505			0.8578	High
PRE	HSV1_GB_PREF	453	462	QPLLSNTLAE	9.37	1	8	9.63	9.86	0.469	5.857			0.7949	Medium	9.66	9.76	1.214	15.181			0.8637	Medium	9.67	9.75	3.23	40.371			0.8972	Medium			PRE	HSV1_GB_PREF	462	470	ELYVREHLR	3.43	2	7
PRE	HSV1_GB_PREF	453	462	QPLLSNTLAE	9.37	2	8	9.63	9.83	0.447	5.593			0.861	High	9.7	9.81	1.171	14.636			0.8673	High	9.7	9.83	3.153	39.41			0.9052	High			PRE	HSV1_GB_PREF	462	470	ELYVREHLR	3.43	3	7	3.24	3.34	1.561	22.295			0.9006	High
PRE	HSV1_GB_PREF	453	462	QPLLSNTLAE	9.37	3	8																											PRE	HSV1_GB_PREF	462	470	ELYVREHLR	3.43	4	7	3.22	3.59	1.545	22.068			0.9166	High
PRE	HSV1_GB_PREF	463	467	LYVRE	5.76	1	3																											PRE	HSV1_GB_PREF	463	467	LYVRE	3.18	1	3	3.11	3.46	0.236	7.85			0.7677	Medium
PRE	HSV1_GB_PREF	463	467	LYVRE	5.76	2	3	6.12	6.27	0.383	12.775			0.8829	Medium	5.83	6.05	1.09	36.32			0.7583	Medium	6.05	6.27	2.022	67.413			0.6956	Medium			PRE	HSV1_GB_PREF	463	467	LYVRE	3.18	2	3	3.12	3.29	0.255	8.505			0.8578	High
PRE	HSV1_GB_PREF	463	468	LYVREH	5.49	1	4	5.82	5.92	1.063	26.583			0.898	Medium	5.57	5.67	1.828	45.693			0.8785	Medium	5.72	5.85	2.771	69.276			0.8629	Medium			PRE	HSV1_GB_PREF	463	468	LYVREH	2.86	1	4
PRE	HSV1_GB_PREF	463	468	LYVREH	5.49	2	4	5.84	5.91	0.814	20.346			0.8846	Medium	5.6	5.73	1.527	38.183			0.8495	Medium	5.87	5.94	2.412	60.295			0.8755	Medium			PRE	HSV1_GB_PREF	463	468	LYVREH	2.86	2	4	2.74	2.87	0.638	15.959			0.8388	Medium
PRE	HSV1_GB_PREF	463	468	LYVREH	5.49	3	4	5.82	5.94	0.873	21.829			0.9293	Medium	5.6	5.77	1.682	42.054			0.9351	Medium	5.73	6.04	2.599	64.967			0.9015	Medium			PRE	HSV1_GB_PREF	463	468	LYVREH	2.86	3	4	2.67	2.99	0.651	16.264			0.8559	High
PRE	HSV1_GB_PREF	463	470	LYVREHLR	5.35	2	6																											PRE	HSV1_GB_PREF	463	471	LYVREHLRE	3.38	2	7
PRE	HSV1_GB_PREF	463	470	LYVREHLR	5.35	3	6	5.8	6.31	1.405	23.419			0.8436	Medium	5.48	5.57	2.091	34.855			0.899	Medium	5.87	6.37	3.252	54.204			0.7916	Medium			PRE	HSV1_GB_PREF	463	471	LYVREHLRE	3.38	3	7	3.24	3.34	1.561	22.295			0.9006	High
PRE	HSV1_GB_PREF	463	470	LYVREHLR	5.35	4	6	5.75	5.94	1.641	27.35			0.7362	Medium	5.48	5.62	2.082	34.703			0.8617	Medium	5.79	5.95	3.649	60.82			0.8096	Medium			PRE	HSV1_GB_PREF	463	471	LYVREHLRE	3.38	4	7	3.22	3.59	1.55	22.147			0.9166	High
PRE	HSV1_GB_PREF	464	469	YVREHL	5.44	1	4	5.82	5.92	1.063	26.583			0.898	Medium	5.57	5.67	1.828	45.693			0.8785	Medium	5.72	5.85	2.771	69.276			0.8629	Medium			PRE	HSV1_GB_PREF	464	469	YVREHL	2.81	1	4
PRE	HSV1_GB_PREF	464	469	YVREHL	5.44	2	4	5.84	5.91	0.858	21.458			0.8846	Medium	5.6	5.73	1.572	39.296			0.8495	Medium	5.87	5.94	2.456	61.408			0.8755	Medium			PRE	HSV1_GB_PREF	464	469	YVREHL	2.81	2	4	2.74	2.87	0.638	15.959			0.8388	Medium
PRE	HSV1_GB_PREF	464	469	YVREHL	5.44	3	4	5.82	5.94	0.873	21.829			0.9293	Medium	5.6	5.77	1.682	42.054			0.9351	Medium	5.73	6.04	2.599	64.967			0.9015	Medium			PRE	HSV1_GB_PREF	464	469	YVREHL	2.81	3	4	2.67	2.99	0.651	16.264			0.8559	High
PRE	HSV1_GB_PREF	464	470	YVREHLR	4.56	1	5																											PRE	HSV1_GB_PREF	464	471	YVREHLRE	1.99	1	6
PRE	HSV1_GB_PREF	464	470	YVREHLR	4.56	2	5	4.57	4.65	1.5	30.008			0.9121	Medium	4.54	4.64	2.197	43.932			0.9009	Medium	4.59	4.74	3.178	63.559			0.8766	Medium			PRE	HSV1_GB_PREF	464	471	YVREHLRE	1.99	2	6	1.8	2.03	1.636	27.262			0.8027	Medium
PRE	HSV1_GB_PREF	464	470	YVREHLR	4.56	3	5	4.57	4.75	1.48	29.607			0.9165	High	4.54	4.67	2.21	44.199			0.9178	High	4.59	4.76	3.199	63.987			0.8952	High			PRE	HSV1_GB_PREF	464	471	YVREHLRE	1.99	3	6
PRE	HSV1_GB_PREF	464	470	YVREHLR	4.56	4	5	4.58	4.73	1.463	29.257			0.9194	High	4.54	4.67	2.208	44.153			0.9367	High	4.59	4.83	3.218	64.357			0.9074	High			PRE	HSV1_GB_PREF	464	471	YVREHLRE	1.99	4	6	1.85	2.27	1.641	27.346			0.8651	High
PRE	HSV1_GB_PREF	465	477	VREHLREQSRKPP	10.58	2	9	10.78	10.97	2.091	23.229			0.9071	Medium	10.77	10.94	2.483	27.584			0.9073	High	10.81	11.01	3.764	41.825			0.9051	Medium			PRE	HSV1_GB_PREF	472	486	QSRKPPNPTPPPPGA	7.37	2	6
PRE	HSV1_GB_PREF	465	477	VREHLREQSRKPP	10.58	3	9	10.77	11.09	2.119	23.545			0.927	High	10.74	11.21	2.51	27.891			0.9129	High	10.69	11.19	3.815	42.387			0.9184	High			PRE	HSV1_GB_PREF	472	486	QSRKPPNPTPPPPGA	7.37	3	6	7.4	7.65	2.699	44.975			0.6606	Medium
PRE	HSV1_GB_PREF	465	477	VREHLREQSRKPP	10.58	4	9																											PRE	HSV1_GB_PREF	472	486	QSRKPPNPTPPPPGA	7.37	4	6	7.32	7.63	2.78	46.327			0.7023	Medium
PRE	HSV1_GB_PREF	475	486	KPPNPTPPPPGA	9.12	1	4																											PRE	HSV1_GB_PREF	478	486	NPTPPPPGA	5.51	1	3
PRE	HSV1_GB_PREF	475	486	KPPNPTPPPPGA	9.12	2	4	9.41	9.56	1.541	38.528			0.8358	Medium	9.46	9.6	1.924	48.1			0.8336	Medium	9.43	9.65	2.537	63.436			0.8315	Medium			PRE	HSV1_GB_PREF	478	486	NPTPPPPGA	5.51	2	3	5.57	5.77	0.663	22.097			0.8589	Medium
PRE	HSV1_GB_PREF	475	486	KPPNPTPPPPGA	9.12	3	4	9.27	9.58	1.455	36.376			0.8617	Medium	9.39	9.61	1.751	43.77			0.9113	Medium	9.13	9.61	2.504	62.593			0.8824	Medium			PRE	HSV1_GB_PREF	491	503	SVERIKTTSSIEF	7	2	11	7.05	7.18	0.681	6.187			0.7017	Medium
PRE	HSV1_GB_PREF	477	485	PNPTPPPPG	6.01	1	2	6.43	6.54	1.652	82.607			0.7504	Medium	6.24	6.4	2.055	102.763			0.6403	Medium											PRE	HSV1_GB_PREF	491	503	SVERIKTTSSIEF	7	3	11	7.03	7.2	0.637	5.793			0.8175	Medium
PRE	HSV1_GB_PREF	477	485	PNPTPPPPG	6.01	2	2	6.39	6.44	1.73	86.5			0.5483	Medium																			PRE	HSV1_GB_PREF	493	501	ERIKTTSSI	2.03	1	7
PRE	HSV1_GB_PREF	481	488	PPPPGASA	7.25	1	4																											PRE	HSV1_GB_PREF	493	501	ERIKTTSSI	2.03	2	7	2	2.08	4.28	61.138			0.7394	Medium
PRE	HSV1_GB_PREF	481	488	PPPPGASA	7.25	2	4	7.56	7.82	1.221	30.53			0.9218	Medium	7.45	7.75	1.475	36.875			0.9333	Medium	7.56	8.07	2.074	51.862			0.9064	Medium			PRE	HSV1_GB_PREF	493	501	ERIKTTSSI	2.03	3	7	1.95	2.08	4.134	59.052			0.782	Medium
PRE	HSV1_GB_PREF	483	492	PPGASANASV	9.33	1	8	9.61	9.69	1.694	21.17			0.8486	Medium	9.66	9.71	1.764	22.055			0.8472	Medium	9.67	9.77	2.093	26.159			0.8363	Medium			PRE	HSV1_GB_PREF	493	502	ERIKTTSSIE	2.24	2	8	2.19	2.25	4.922	61.526			0.7249	Medium
PRE	HSV1_GB_PREF	483	492	PPGASANASV	9.33	2	8																											PRE	HSV1_GB_PREF	493	502	ERIKTTSSIE	2.24	3	8	2.2	2.29	5.061	63.264			0.8105	Medium
PRE	HSV1_GB_PREF	491	498	SVERIKTT	11.19	1	6	11.52	11.62	0.691	11.511			0.8941	Medium	11.51	11.63	0.887	14.777			0.8938	Medium	11.58	11.7	1.254	20.897			0.8817	Medium			PRE	HSV1_GB_PREF	494	502	RIKTTSSIE	2.29	1	7	1.95	2.08	4.362	62.313			0.5997	Medium
PRE	HSV1_GB_PREF	491	498	SVERIKTT	11.19	2	6	11.47	11.74	0.678	11.304			0.9289	High	11.49	11.76	0.877	14.611			0.9306	High	11.53	11.82	1.252	20.861			0.9164	High			PRE	HSV1_GB_PREF	494	502	RIKTTSSIE	2.29	2	7	2	2.08	4.28	61.138			0.7394	Medium
PRE	HSV1_GB_PREF	491	504	SVERIKTTSSIEFA	14.82	2	12	14.97	15.09	1.611	13.422			0.8883	Medium	14.96	15.01	2.438	20.317			0.8888	Medium	14.99	15.06	4.343	36.193			0.8742	Medium			PRE	HSV1_GB_PREF	494	502	RIKTTSSIE	2.29	3	7	1.95	2.08	4.134	59.052			0.782	Medium
PRE	HSV1_GB_PREF	492	499	VERIKTTS	11.24	1	6	11.52	11.62	0.691	11.511			0.8941	Medium	11.51	11.63	0.887	14.777			0.8938	Medium	11.58	11.7	1.254	20.897			0.8817	Medium			PRE	HSV1_GB_PREF	494	503	RIKTTSSIEF	7.93	1	8
PRE	HSV1_GB_PREF	492	499	VERIKTTS	11.24	2	6	11.47	11.74	0.678	11.304			0.9289	High	11.49	11.76	0.877	14.611			0.9306	High	11.53	11.82	1.252	20.861			0.9164	High			PRE	HSV1_GB_PREF	494	503	RIKTTSSIEF	7.93	2	8	8	8.1	4.523	56.541			0.7823	Medium
PRE	HSV1_GB_PREF	493	501	ERIKTTSSI	4.71	1	7	4.8	4.93	4.342	62.03			0.8948	High	4.71	4.78	4.401	62.877			0.878	Medium	4.83	5.05	4.796	68.508			0.8101	Medium			PRE	HSV1_GB_PREF	494	503	RIKTTSSIEF	7.93	3	8	8	8.51	4.594	57.427			0.8296	Medium
PRE	HSV1_GB_PREF	493	501	ERIKTTSSI	4.71	2	7	4.8	4.98	4.298	61.405			0.9047	High	4.67	4.83	4.358	62.262			0.9084	High	4.83	5.03	4.779	68.278			0.9051	High			PRE	HSV1_GB_PREF	503	506	FARL	6.32	1	2
PRE	HSV1_GB_PREF	493	501	ERIKTTSSI	4.71	3	7	4.78	4.97	4.286	61.234			0.9208	High	4.67	4.83	4.351	62.158			0.9167	High	4.81	5.03	4.758	67.976			0.914	High			PRE	HSV1_GB_PREF	503	506	FARL	6.32	2	2	6.09	6.59	1.143	57.139			0.8635	High
PRE	HSV1_GB_PREF	493	502	ERIKTTSSIE	4.82	1	8																											PRE	HSV1_GB_PREF	503	507	FARLQ	3.79	1	3
PRE	HSV1_GB_PREF	493	502	ERIKTTSSIE	4.82	2	8	4.97	5.27	4.842	60.528			0.8749	Medium	4.84	5.06	5.003	62.543			0.8759	Medium	5.08	5.23	5.487	68.582			0.8896	Medium			PRE	HSV1_GB_PREF	503	507	FARLQ	3.79	2	3	3.59	3.78	1.194	39.798			0.8616	Medium
PRE	HSV1_GB_PREF	493	502	ERIKTTSSIE	4.82	3	8	5.12	5.22	4.996	62.448			0.8942	Medium	4.89	5.06	5.16	64.5			0.8323	Medium	5.15	5.23	5.548	69.346			0.8487	Medium			PRE	HSV1_GB_PREF	503	508	FARLQF	10.58	1	4	10.42	10.55	1.172	29.302			0.728	Medium
PRE	HSV1_GB_PREF	494	502	RIKTTSSIE	4.71	1	7																											PRE	HSV1_GB_PREF	503	508	FARLQF	10.58	2	4	10.35	10.85	1.094	27.349			0.7912	Medium
PRE	HSV1_GB_PREF	494	502	RIKTTSSIE	4.71	2	7	4.8	4.98	4.298	61.405			0.9047	High	4.67	4.83	4.358	62.262			0.9084	High	4.83	5.03	4.779	68.278			0.9051	High			PRE	HSV1_GB_PREF	503	511	FARLQFTYN	10.16	1	7
PRE	HSV1_GB_PREF	494	502	RIKTTSSIE	4.71	3	7	4.78	4.97	4.286	61.234			0.9208	High	4.67	4.83	4.351	62.158			0.9167	High	4.81	5.03	4.758	67.976			0.914	High			PRE	HSV1_GB_PREF	503	511	FARLQFTYN	10.16	2	7	9.91	10.13	1.283	18.332			0.7163	Medium
PRE	HSV1_GB_PREF	494	503	RIKTTSSIEF	9.22	1	8	9.47	9.71	4.749	59.362			0.8785	Medium	9.53	9.76	4.778	59.723			0.864	Medium	9.51	9.8	5.312	66.398			0.8718	Medium			PRE	HSV1_GB_PREF	503	511	FARLQFTYN	10.16	3	7
PRE	HSV1_GB_PREF	494	503	RIKTTSSIEF	9.22	2	8	9.47	9.59	4.603	57.539			0.9048	High	9.51	9.6	4.696	58.703			0.9144	High	9.55	9.65	5.095	63.688			0.8988	Medium			PRE	HSV1_GB_PREF	504	508	ARLQF	8.15	1	3
PRE	HSV1_GB_PREF	494	503	RIKTTSSIEF	9.22	3	8	9.47	9.68	5.282	66.03			0.6915	Medium	9.46	9.8	4.998	62.479			0.6429	Medium	9.48	9.97	5.026	62.822			0.6542	Medium			PRE	HSV1_GB_PREF	504	508	ARLQF	8.15	2	3	8.24	8.41	0.407	13.58			0.8279	Medium
PRE	HSV1_GB_PREF	503	506	FARL	7.98	1	2	8.18	8.27	1.241	62.046			0.8391	Medium	8.17	8.29	1.647	82.339			0.7867	Medium	8.22	8.3	1.911	95.574			0.7084	Medium			PRE	HSV1_GB_PREF	504	511	ARLQFTYN	8.1	1	6
PRE	HSV1_GB_PREF	503	506	FARL	7.98	2	2	7.98	8.49	1.235	61.732			0.871	High	8	8.5	1.654	82.723			0.8382	Medium	8.09	8.54	1.923	96.134			0.7537	Medium			PRE	HSV1_GB_PREF	504	511	ARLQFTYN	8.1	2	6	8.24	8.61	0.762	12.697			0.8087	Medium
PRE	HSV1_GB_PREF	503	507	FARLQ	6.11	1	3	6.43	6.53	1.262	42.06			0.8975	Medium	6.27	6.35	2.105	70.16			0.8427	Medium	6.44	6.51	2.73	91.004			0.7245	Medium			PRE	HSV1_GB_PREF	504	511	ARLQFTYN	8.1	3	6
PRE	HSV1_GB_PREF	503	507	FARLQ	6.11	2	3	6.44	6.58	1.422	47.396			0.9207	High	6.29	6.44	2.244	74.8			0.863	High	6.46	6.57	2.848	94.946			0.7243	Medium			PRE	HSV1_GB_PREF	505	517	RLQFTYNHIQRPV	4.06	2	10
PRE	HSV1_GB_PREF	503	508	FARLQF	11.5	1	4	11.76	11.81	1.294	32.344			0.8319	Medium	11.73	12.08	2.521	63.034			0.8489	Medium	11.78	12.12	3.36	83.996			0.8129	Medium			PRE	HSV1_GB_PREF	505	517	RLQFTYNHIQRPV	4.06	3	10
PRE	HSV1_GB_PREF	503	508	FARLQF	11.5	2	4	11.71	11.96	1.272	31.788			0.9254	High	11.69	11.89	2.563	64.087			0.91	High	11.75	12.22	3.454	86.354			0.8792	High			PRE	HSV1_GB_PREF	506	520	LQFTYNHIQRPVNDM	9.33	2	12
PRE	HSV1_GB_PREF	503	510	FARLQFTY	11.93	1	6																											PRE	HSV1_GB_PREF	506	520	LQFTYNHIQRPVNDM	9.33	3	12	9.39	9.59	0.453	3.775			0.7491	Medium
PRE	HSV1_GB_PREF	503	510	FARLQFTY	11.93	2	6	12.23	12.38	1.428	23.801			0.8327	Medium	12.25	12.35	3.245	54.09			0.8386	Medium	12.3	12.37	4.73	78.834			0.8113	Medium			PRE	HSV1_GB_PREF	506	520	LQFTYNHIQRPVNDM	9.33	4	12
PRE	HSV1_GB_PREF	503	511	FARLQFTYN	11.03	1	7	11.25	11.74	2.045	29.215			0.7136	Medium	11.32	11.41	3.713	53.044			0.8548	Medium	11.38	11.46	5.325	76.074			0.851	Medium			PRE	HSV1_GB_PREF	507	511	QFTYN	5.4	1	3	5.39	5.86	0.378	12.594			0.7901	Medium
PRE	HSV1_GB_PREF	503	511	FARLQFTYN	11.03	2	7	11.3	11.49	1.774	25.344			0.8983	High	11.29	11.47	3.647	52.098			0.9146	High	11.35	11.53	5.323	76.038			0.8763	High			PRE	HSV1_GB_PREF	507	511	QFTYN	5.4	2	3	5.49	5.96	0.394	13.133			0.807	Medium
PRE	HSV1_GB_PREF	503	511	FARLQFTYN	11.03	3	7																											PRE	HSV1_GB_PREF	507	516	QFTYNHIQRP	6.65	2	7	6.76	6.95	0.233	3.324			0.8012	Medium
PRE	HSV1_GB_PREF	503	512	FARLQFTYNH	9.96	2	8	10.3	10.46	1.951	24.389			0.6566	Medium	10.29	10.45	3.757	46.967			0.901	High	10.32	10.49	5.531	69.141			0.8446	Medium			PRE	HSV1_GB_PREF	507	516	QFTYNHIQRP	6.65	3	7	6.65	7.01	0.539	7.699			0.8536	High
PRE	HSV1_GB_PREF	503	512	FARLQFTYNH	9.96	3	8	10.26	10.35	1.899	23.737			0.9179	Medium	10.27	10.34	3.767	47.09			0.921	Medium	10.32	10.52	5.738	71.725			0.7513	Medium			PRE	HSV1_GB_PREF	507	519	QFTYNHIQRPVND	6.49	2	10	6.44	6.63	0.429	4.291			0.6826	Medium
PRE	HSV1_GB_PREF	504	508	ARLQF	9.6	1	3	9.79	9.89	0.594	19.81			0.8232	Medium	9.8	9.9	1.724	57.478			0.8326	Medium	9.82	9.97	2.454	81.8			0.7171	Medium			PRE	HSV1_GB_PREF	507	519	QFTYNHIQRPVND	6.49	3	10	6.54	6.59	0.299	2.992			0.821	Medium
PRE	HSV1_GB_PREF	504	508	ARLQF	9.6	2	3	9.76	9.91	0.628	20.933			0.9201	High	9.78	9.97	1.847	61.557			0.8003	Medium	9.82	9.92	2.613	87.115			0.8222	Medium			PRE	HSV1_GB_PREF	507	521	QFTYNHIQRPVNDML	9.38	2	12
PRE	HSV1_GB_PREF	504	510	ARLQFTY	10.53	1	5																											PRE	HSV1_GB_PREF	507	521	QFTYNHIQRPVNDML	9.38	3	12	9.39	9.59	0.453	3.775			0.7491	Medium
PRE	HSV1_GB_PREF	504	510	ARLQFTY	10.53	2	5	10.8	10.85	0.8	16.009			0.908	Medium	10.77	10.84	2.705	54.104			0.9196	Medium	10.81	10.91	4.202	84.047			0.8676	Medium			PRE	HSV1_GB_PREF	507	521	QFTYNHIQRPVNDML	9.38	4	12
PRE	HSV1_GB_PREF	504	511	ARLQFTYN	9.38	1	6	9.68	9.78	1.271	21.179			0.8553	Medium	9.7	9.81	3.083	51.384			0.8783	Medium	9.73	9.85	4.636	77.266			0.8554	Medium			PRE	HSV1_GB_PREF	509	516	TYNHIQRP	2.4	1	5
PRE	HSV1_GB_PREF	504	511	ARLQFTYN	9.38	2	6	9.66	9.88	1.143	19.055			0.9168	High	9.7	9.88	3.046	50.768			0.9259	High	9.7	9.88	4.677	77.951			0.8935	High			PRE	HSV1_GB_PREF	509	516	TYNHIQRP	2.4	2	5	2.37	2.5	0.536	10.726			0.784	Medium
PRE	HSV1_GB_PREF	504	511	ARLQFTYN	9.38	3	6																											PRE	HSV1_GB_PREF	509	516	TYNHIQRP	2.4	3	5	2.39	2.57	0.505	10.099			0.8558	Medium
PRE	HSV1_GB_PREF	504	512	ARLQFTYNH	8.29	2	7	8.57	8.94	1.316	18.8			0.8414	Medium	8.64	8.89	2.813	40.182			0.9004	Medium	8.67	8.93	4.244	60.627			0.8855	Medium			PRE	HSV1_GB_PREF	509	521	TYNHIQRPVNDML	8.05	2	10	8.1	8.24	0.373	3.728			0.697	Medium
PRE	HSV1_GB_PREF	504	512	ARLQFTYNH	8.29	3	7	8.62	8.82	1.449	20.698			0.8737	Medium	8.5	8.81	3	42.859			0.9292	Medium	8.61	8.81	4.305	61.505			0.8948	Medium			PRE	HSV1_GB_PREF	509	521	TYNHIQRPVNDML	8.05	3	10	8.04	8.29	0.353	3.529			0.8204	Medium
PRE	HSV1_GB_PREF	506	520	LQFTYNHIQRPVNDM	10.57	2	12	10.82	11.03	0.811	6.756			0.8886	High	10.81	11.02	2.52	20.997			0.8762	High	10.91	11.01	5.821	48.505			0.8701	Medium			PRE	HSV1_GB_PREF	512	521	HIQRPVNDML	7.1	1	7
PRE	HSV1_GB_PREF	506	520	LQFTYNHIQRPVNDM	10.57	3	12	10.8	11.3	0.881	7.344			0.911	High	10.74	11.22	2.553	21.271			0.8975	High	10.82	11.33	5.941	49.511			0.9093	High			PRE	HSV1_GB_PREF	512	521	HIQRPVNDML	7.1	2	7
PRE	HSV1_GB_PREF	507	511	QFTYN	7.21	1	3	7.53	7.77	0.582	19.394			0.8946	High	7.48	7.81	1.213	40.425			0.8999	High	7.53	7.75	2.029	67.634			0.8826	High			PRE	HSV1_GB_PREF	512	521	HIQRPVNDML	7.1	3	7	7.13	7.55	0.25	3.565			0.8178	Medium
PRE	HSV1_GB_PREF	507	511	QFTYN	7.21	2	3	7.46	7.68	0.517	17.226			0.7936	Medium	7.45	7.56	1.083	36.09			0.842	Medium	7.51	7.58	1.866	62.188			0.8486	Medium			PRE	HSV1_GB_PREF	512	522	HIQRPVNDMLG	6.6	1	8
PRE	HSV1_GB_PREF	507	512	QFTYNH	5.85	1	4	6.17	6.29	0.766	19.151			0.8855	High	5.95	6.15	1.412	35.295			0.8751	High	6.19	6.31	2.312	57.806			0.862	High			PRE	HSV1_GB_PREF	512	522	HIQRPVNDMLG	6.6	2	8	6.54	6.9	0.269	3.361			0.7622	Medium
PRE	HSV1_GB_PREF	507	512	QFTYNH	5.85	2	4	6.07	6.37	0.865	21.613			0.8784	Medium	5.99	6.12	1.349	33.737			0.9126	High	6.17	6.32	2.322	58.051			0.8798	High			PRE	HSV1_GB_PREF	512	522	HIQRPVNDMLG	6.6	3	8	6.66	6.91	0.138	1.721			0.8616	High
PRE	HSV1_GB_PREF	507	520	QFTYNHIQRPVNDM	9.07	2	11	9.27	9.52	1.368	12.434			0.6642	Medium	9.33	9.41	3.071	27.917			0.7576	Medium	9.31	9.53	6.246	56.786			0.6558	Medium			PRE	HSV1_GB_PREF	512	524	HIQRPVNDMLGRV	2.65	2	10	2.44	2.55	6.03	60.298			0.8777	Medium
PRE	HSV1_GB_PREF	507	520	QFTYNHIQRPVNDM	9.07	3	11																											PRE	HSV1_GB_PREF	512	524	HIQRPVNDMLGRV	2.65	3	10	2.3	2.57	6.076	60.764			0.9106	Medium
PRE	HSV1_GB_PREF	507	521	QFTYNHIQRPVNDML	10.58	2	12	10.82	11.03	0.811	6.756			0.8886	High	10.81	11.02	2.52	20.997			0.8762	High	10.91	11.01	5.821	48.505			0.8701	Medium			PRE	HSV1_GB_PREF	512	524	HIQRPVNDMLGRV	2.65	4	10	2.32	2.54	6.26	62.595			0.8391	Medium
PRE	HSV1_GB_PREF	507	521	QFTYNHIQRPVNDML	10.58	3	12	10.8	11.3	0.881	7.344			0.911	High	10.74	11.22	2.553	21.271			0.8975	High	10.82	11.33	5.941	49.511			0.9093	High			PRE	HSV1_GB_PREF	514	518	QRPVN	7.16	1	2
PRE	HSV1_GB_PREF	509	520	TYNHIQRPVNDM	6.85	2	9	7.28	7.63	0.959	10.653			0.8007	Medium	7.21	7.34	2.16	24.005			0.7948	Medium	7.09	7.6	4.695	52.163			0.7324	Medium			PRE	HSV1_GB_PREF	514	518	QRPVN	7.16	2	2	7.05	7.3	0.016	0.819			0.7672	Medium
PRE	HSV1_GB_PREF	509	521	TYNHIQRPVNDML	9.33	2	10	9.61	9.74	0.868	8.68			0.7502	Medium	9.66	9.75	1.911	19.112			0.7469	Medium	9.63	9.77	4.294	42.944			0.5813	Medium			PRE	HSV1_GB_PREF	529	534	CEEQNH	1.07	1	4
PRE	HSV1_GB_PREF	509	521	TYNHIQRPVNDML	9.33	3	10	9.52	9.93	0.659	6.593			0.8887	High	9.61	9.92	1.817	18.172			0.9032	High	9.63	9.77	4.425	44.246			0.9044	High			PRE	HSV1_GB_PREF	529	534	CEEQNH	1.07	2	4
PRE	HSV1_GB_PREF	511	521	NHIQRPVNDML	8.71	2	8	8.97	9.06	0.536	6.703			0.8298	Medium	9.01	9.08	1.657	20.711			0.8139	Medium	8.99	9.13	4.198	52.477			0.7435	Medium			PRE	HSV1_GB_PREF	532	538	QNHELTL	11.5	1	5	11.52	11.74	1.625	32.502			0.8616	Medium
PRE	HSV1_GB_PREF	511	521	NHIQRPVNDML	8.71	3	8																											PRE	HSV1_GB_PREF	532	538	QNHELTL	11.5	2	5	11.27	11.77	1.607	32.135			0.9101	High
PRE	HSV1_GB_PREF	512	520	HIQRPVNDM	5.34	1	6																											PRE	HSV1_GB_PREF	535	540	ELTLWN	10.99	1	4	10.88	11.24	0.22	5.507			0.6415	Medium
PRE	HSV1_GB_PREF	512	520	HIQRPVNDM	5.34	2	6	5.39	5.79	0.577	9.622			0.7368	Medium	5.38	5.8	1.441	24.017			0.7765	Medium	5.77	5.95	3.571	59.523			0.8302	Medium			PRE	HSV1_GB_PREF	535	540	ELTLWN	10.99	2	4	10.88	11.24	0.227	5.668			0.8377	Medium
PRE	HSV1_GB_PREF	512	520	HIQRPVNDM	5.34	3	6	5.77	5.82	0.481	8.014			0.8987	Medium	5.51	5.62	1.242	20.701			0.8979	Medium	5.79	5.85	3.427	57.118			0.908	Medium			PRE	HSV1_GB_PREF	536	541	LTLWNE	10.93	1	4	10.88	11.24	0.22	5.507			0.6415	Medium
PRE	HSV1_GB_PREF	512	521	HIQRPVNDML	8.54	1	7																											PRE	HSV1_GB_PREF	536	541	LTLWNE	10.93	2	4	10.88	11.24	0.227	5.668			0.8377	Medium
PRE	HSV1_GB_PREF	512	521	HIQRPVNDML	8.54	2	7	8.89	9.11	0.429	6.126			0.7927	Medium	8.92	9.04	1.149	16.409			0.7975	Medium	8.91	9.11	3.085	44.067			0.7334	Medium			PRE	HSV1_GB_PREF	536	542	LTLWNEA	11.1	1	5	11.14	11.24	0.316	6.328			0.6874	Medium
PRE	HSV1_GB_PREF	512	521	HIQRPVNDML	8.54	3	7	8.82	9.07	0.387	5.528			0.9284	High	8.86	9.34	1.116	15.938			0.926	High	8.84	9.35	3.373	48.192			0.9293	High			PRE	HSV1_GB_PREF	536	542	LTLWNEA	11.1	2	5
PRE	HSV1_GB_PREF	512	522	HIQRPVNDMLG	7.87	2	8	7.85	8.35	0.858	10.719			0.7756	Medium	7.88	8.39	1.582	19.779			0.8229	Medium	8.3	8.72	3.741	46.76			0.8275	Medium			PRE	HSV1_GB_PREF	536	547	LTLWNEARKLNP	10.17	2	9
PRE	HSV1_GB_PREF	512	522	HIQRPVNDMLG	7.87	3	8	8.25	8.75	0.414	5.18			0.9137	High	8.25	8.74	1.109	13.86			0.9054	High	8.14	8.59	3.741	46.763			0.803	Medium			PRE	HSV1_GB_PREF	536	547	LTLWNEARKLNP	10.17	3	9
PRE	HSV1_GB_PREF	513	520	IQRPVNDM	6.11	1	5	6.58	6.76	0.826	16.511			0.7688	Medium	6.29	6.64	1.556	31.124			0.7203	Medium	6.47	6.83	3.362	67.246			0.8365	Medium			PRE	HSV1_GB_PREF	536	549	LTLWNEARKLNPNA	10.27	3	11	10.35	10.53	0.452	4.113			0.7377	Medium
PRE	HSV1_GB_PREF	513	520	IQRPVNDM	6.11	2	5	6.59	6.68	0.686	13.724			0.8093	Medium	6.29	6.77	1.491	29.817			0.7734	Medium	6.57	6.68	3.222	64.444			0.8797	High			PRE	HSV1_GB_PREF	537	550	TLWNEARKLNPNAI	10.27	3	11	10.35	10.53	0.452	4.113			0.7377	Medium
PRE	HSV1_GB_PREF	513	521	IQRPVNDML	9.33	1	6	9.63	9.86	0.547	9.123			0.7375	Medium	9.66	9.8	1.205	20.08			0.879	Medium	9.67	9.99	3.123	52.051			0.8907	Medium			PRE	HSV1_GB_PREF	539	547	WNEARKLNP	4.88	2	6	4.8	5.04	0.263	4.389			0.821	Medium
PRE	HSV1_GB_PREF	513	521	IQRPVNDML	9.33	2	6	9.63	9.83	0.457	7.618			0.8777	High	9.65	9.93	1.203	20.052			0.8719	High	9.65	9.93	3.173	52.882			0.909	High			PRE	HSV1_GB_PREF	539	547	WNEARKLNP	4.88	3	6	4.83	5.07	0.391	6.513			0.8246	Medium
PRE	HSV1_GB_PREF	513	521	IQRPVNDML	9.33	3	6	9.63	9.83	0.556	9.259			0.5396	Medium																			PRE	HSV1_GB_PREF	539	549	WNEARKLNPNA	4.46	2	8	4.35	4.72	0.61	7.621			0.7798	Medium
PRE	HSV1_GB_PREF	513	522	IQRPVNDMLG	8.81	1	7	9.06	9.22	0.432	6.172			0.7977	Medium	9.08	9.23	0.909	12.983			0.8536	Medium	9.11	9.23	3.146	44.937			0.8267	Medium			PRE	HSV1_GB_PREF	539	551	WNEARKLNPNAIA	6.95	2	10	7.03	7.2	0.608	6.084			0.6469	Medium
PRE	HSV1_GB_PREF	513	522	IQRPVNDMLG	8.81	2	7	9.04	9.16	0.454	6.489			0.8458	Medium	9.09	9.33	1.135	16.219			0.8328	Medium	9.03	9.5	3.3	47.145			0.7491	Medium			PRE	HSV1_GB_PREF	539	551	WNEARKLNPNAIA	6.95	3	10	7.03	7.2	0.675	6.752			0.783	Medium
PRE	HSV1_GB_PREF	514	518	QRPVN	8.23	1	2	8.57	8.82	-0.015	-0.739			0.8983	High	8.54	8.86	-0.016	-0.807			0.8472	Medium	8.54	8.86	-0.017	-0.839			0.8973	High			PRE	HSV1_GB_PREF	539	552	WNEARKLNPNAIAS	6.64	2	11	6.53	6.68	0.735	6.684			0.6295	Medium
PRE	HSV1_GB_PREF	514	518	QRPVN	8.23	2	2	8.57	8.75	-0.006	-0.276			0.7708	Medium	8.5	9.01	-0.019	-0.931			0.9084	High	8.59	8.69	-0.007	-0.375			0.9325	High			PRE	HSV1_GB_PREF	539	552	WNEARKLNPNAIAS	6.64	3	11	6.65	6.75	0.705	6.407			0.7689	Medium
PRE	HSV1_GB_PREF	514	521	QRPVNDML	6.16	1	5	6.59	6.68	0.858	17.152			0.7537	Medium	6.29	6.64	1.556	31.124			0.7203	Medium	6.47	6.83	3.362	67.246			0.8365	Medium			PRE	HSV1_GB_PREF	542	551	ARKLNPNAIA	2.81	1	7
PRE	HSV1_GB_PREF	514	521	QRPVNDML	6.16	2	5	6.56	6.68	0.808	16.166			0.7591	Medium	6.29	6.77	1.491	29.817			0.7734	Medium	6.47	6.96	3.192	63.838			0.7646	Medium			PRE	HSV1_GB_PREF	542	551	ARKLNPNAIA	2.81	2	7	2.81	2.94	0.63	9.001			0.7775	Medium
PRE	HSV1_GB_PREF	532	538	QNHELTL	12.59	1	5	12.78	12.91	1.671	33.426			0.8667	Medium	12.78	12.92	1.794	35.888			0.8749	Medium	12.81	12.94	2.415	48.29			0.889	Medium			PRE	HSV1_GB_PREF	542	551	ARKLNPNAIA	2.81	3	7	2.77	3.01	0.625	8.927			0.817	Medium
PRE	HSV1_GB_PREF	532	538	QNHELTL	12.59	2	5	12.8	12.98	1.686	33.717			0.9034	High	12.8	12.97	1.799	35.979			0.9373	High	12.82	12.99	2.425	48.496			0.9387	High			PRE	HSV1_GB_PREF	542	552	ARKLNPNAIAS	2.45	1	8
PRE	HSV1_GB_PREF	533	546	NHELTLWNEARKLN	11.76	2	12	11.99	12.17	2.833	23.606			0.8949	High	11.99	12.16	3.413	28.442			0.9026	High	12.03	12.18	4.31	35.914			0.9049	High			PRE	HSV1_GB_PREF	542	552	ARKLNPNAIAS	2.45	2	8	2.39	2.6	0.655	8.182			0.7792	Medium
PRE	HSV1_GB_PREF	533	546	NHELTLWNEARKLN	11.76	3	12	11.99	12.07	3.068	25.563			0.8166	Medium	12.01	12.06	3.678	30.651			0.8717	Medium	12.05	12.12	4.551	37.926			0.8642	Medium			PRE	HSV1_GB_PREF	542	552	ARKLNPNAIAS	2.45	3	8
PRE	HSV1_GB_PREF	535	540	ELTLWN	11.97	1	4	12.29	12.36	0.269	6.719			0.8597	Medium	12.25	12.43	0.671	16.773			0.8402	Medium	12.27	12.49	2	49.995			0.8516	Medium			PRE	HSV1_GB_PREF	542	554	ARKLNPNAIASVT	6.38	2	10	6.39	6.49	1.069	10.689			0.811	Medium
PRE	HSV1_GB_PREF	535	540	ELTLWN	11.97	2	4	12.24	12.48	0.252	6.289			0.887	High	12.25	12.45	0.634	15.857			0.8824	High	12.25	12.52	2.011	50.268			0.9056	High			PRE	HSV1_GB_PREF	542	554	ARKLNPNAIASVT	6.38	3	10	6.39	6.46	1.153	11.535			0.867	Medium
PRE	HSV1_GB_PREF	536	541	LTLWNE	12.07	1	4	12.29	12.36	0.269	6.719			0.8597	Medium	12.25	12.43	0.671	16.773			0.8402	Medium	12.27	12.49	2	49.995			0.8516	Medium			PRE	HSV1_GB_PREF	544	551	KLNPNAIA	4.16	1	5
PRE	HSV1_GB_PREF	536	541	LTLWNE	12.07	2	4	12.24	12.48	0.252	6.289			0.887	High	12.25	12.45	0.634	15.857			0.8824	High	12.25	12.52	2.011	50.268			0.9056	High			PRE	HSV1_GB_PREF	544	551	KLNPNAIA	4.16	2	5	4.06	4.21	0.439	8.785			0.8263	Medium
PRE	HSV1_GB_PREF	536	543	LTLWNEAR	10.72	1	6	10.97	11.17	0.573	9.548			0.6769	Medium	10.96	11.16	0.889	14.813			0.8008	Medium	11.04	11.11	2.389	39.811			0.8099	Medium			PRE	HSV1_GB_PREF	549	560	AIASVTVGRRVS	3.68	2	10
PRE	HSV1_GB_PREF	536	543	LTLWNEAR	10.72	2	6	11.02	11.09	0.5	8.332			0.8624	Medium	11.01	11.07	0.865	14.419			0.8668	Medium	11.04	11.13	2.343	39.057			0.8414	Medium			PRE	HSV1_GB_PREF	549	560	AIASVTVGRRVS	3.68	3	10	3.61	3.74	3.169	31.688			0.8303	Medium
PRE	HSV1_GB_PREF	536	543	LTLWNEAR	10.72	3	6																											PRE	HSV1_GB_PREF	550	561	IASVTVGRRVSA	3.73	2	10
PRE	HSV1_GB_PREF	536	549	LTLWNEARKLNPNA	11.51	2	11																											PRE	HSV1_GB_PREF	550	561	IASVTVGRRVSA	3.73	3	10	3.61	3.74	3.168	31.684			0.8303	Medium
PRE	HSV1_GB_PREF	536	549	LTLWNEARKLNPNA	11.51	3	11	11.72	11.82	0.812	7.383			0.8736	Medium	11.69	11.86	1.623	14.753			0.8499	Medium	11.75	11.87	4.322	39.291			0.796	Medium			PRE	HSV1_GB_PREF	550	563	IASVTVGRRVSARM	5.66	2	12	5.72	5.81	3.095	25.793			0.6742	Medium
PRE	HSV1_GB_PREF	537	550	TLWNEARKLNPNAI	11.41	3	11	11.72	11.82	0.812	7.383			0.8736	Medium	11.69	11.86	1.623	14.753			0.8499	Medium	11.75	11.87	4.322	39.291			0.796	Medium			PRE	HSV1_GB_PREF	550	563	IASVTVGRRVSARM	5.66	3	12	5.61	5.94	3.198	26.652			0.8007	Medium
PRE	HSV1_GB_PREF	539	543	WNEAR	4.97	1	3	5.19	5.24	0.502	16.741			0.8664	Medium	5.03	5.08	0.645	21.492			0.8231	Medium	5.21	5.28	0.817	27.224			0.8104	Medium			PRE	HSV1_GB_PREF	550	563	IASVTVGRRVSARM	5.66	4	12	5.74	5.94	3.18	26.501			0.8287	Medium
PRE	HSV1_GB_PREF	539	543	WNEAR	4.97	2	3	5.15	5.27	0.521	17.36			0.9213	High	4.99	5.15	0.551	18.377			0.9053	High	5.16	5.32	0.793	26.424			0.8844	High			PRE	HSV1_GB_PREF	551	560	ASVTVGRRVS	2.14	2	8
PRE	HSV1_GB_PREF	539	551	WNEARKLNPNAIA	8.35	2	10	8.55	8.85	0.875	8.746			0.5347	Medium																			PRE	HSV1_GB_PREF	551	560	ASVTVGRRVS	2.14	3	8
PRE	HSV1_GB_PREF	539	551	WNEARKLNPNAIA	8.35	3	10									8.67	8.77	1.7	17.002			0.7737	Medium											PRE	HSV1_GB_PREF	551	560	ASVTVGRRVS	2.14	4	8
PRE	HSV1_GB_PREF	542	549	ARKLNPNA	4.51	1	5	4.5	4.63	0.792	15.849			0.7432	Medium	4.51	4.56	1.369	27.374			0.831	Medium	4.56	4.59	2.442	48.831			0.8191	Medium			PRE	HSV1_GB_PREF	551	564	ASVTVGRRVSARML	5.71	2	12
PRE	HSV1_GB_PREF	542	549	ARKLNPNA	4.51	2	5	4.5	4.63	0.783	15.663			0.8939	High	4.49	4.59	1.299	25.971			0.8689	High	4.53	4.61	2.542	50.843			0.8433	Medium			PRE	HSV1_GB_PREF	551	564	ASVTVGRRVSARML	5.71	3	12	5.59	5.89	3.245	27.045			0.7987	Medium
PRE	HSV1_GB_PREF	542	549	ARKLNPNA	4.51	3	5																											PRE	HSV1_GB_PREF	551	564	ASVTVGRRVSARML	5.71	4	12	5.74	5.94	3.182	26.519			0.8287	Medium
PRE	HSV1_GB_PREF	542	551	ARKLNPNAIA	5.34	1	7	5.79	5.91	0.932	13.315			0.8793	Medium	5.53	5.7	1.423	20.327			0.72	Medium	5.82	5.92	3.753	53.621			0.7491	Medium			PRE	HSV1_GB_PREF	552	561	SVTVGRRVSA	2.19	2	8
PRE	HSV1_GB_PREF	542	551	ARKLNPNAIA	5.34	2	7	5.72	5.92	0.841	12.012			0.8847	High	5.55	5.63	1.54	22.003			0.8364	Medium	5.8	5.9	3.629	51.842			0.8557	Medium			PRE	HSV1_GB_PREF	552	561	SVTVGRRVSA	2.19	3	8
PRE	HSV1_GB_PREF	542	551	ARKLNPNAIA	5.34	3	7	5.79	6.01	0.777	11.099			0.8881	High	5.5	5.99	1.5	21.426			0.8331	Medium	5.82	5.97	3.519	50.272			0.8612	Medium			PRE	HSV1_GB_PREF	552	561	SVTVGRRVSA	2.19	4	8
PRE	HSV1_GB_PREF	542	552	ARKLNPNAIAS	5.03	2	8	5.37	5.49	0.908	11.35			0.9017	High	5.16	5.25	1.786	22.319			0.8526	High	5.37	5.52	4.408	55.102			0.87	Medium			PRE	HSV1_GB_PREF	552	563	SVTVGRRVSARM	2.76	2	10	2.69	2.79	3.238	32.38			0.7637	Medium
PRE	HSV1_GB_PREF	542	552	ARKLNPNAIAS	5.03	3	8	5.44	5.5	-0.01	-0.124			0.8611	Medium	5.11	5.3	1.287	16.093			0.8007	Medium	5.4	5.55	3.907	48.841			0.7932	Medium			PRE	HSV1_GB_PREF	552	563	SVTVGRRVSARM	2.76	3	10	2.65	2.79	3.309	33.089			0.8152	Medium
PRE	HSV1_GB_PREF	542	554	ARKLNPNAIASVT	7.37	2	10	7.77	8.07	1.602	16.017			0.8522	Medium	7.78	8.27	3.156	31.562			0.8467	Medium	7.7	8	6.117	61.174			0.8748	Medium			PRE	HSV1_GB_PREF	552	563	SVTVGRRVSARM	2.76	4	10	2.64	2.81	3.362	33.62			0.8177	Medium
PRE	HSV1_GB_PREF	542	554	ARKLNPNAIASVT	7.37	3	10	7.88	8.18	1.39	13.903			0.9062	Medium	7.78	8.27	3.132	31.318			0.8489	Medium	7.8	7.9	6.214	62.143			0.7955	Medium			PRE	HSV1_GB_PREF	552	565	SVTVGRRVSARMLG	6.07	2	12	6.16	6.44	2.753	22.939			0.7068	Medium
PRE	HSV1_GB_PREF	544	551	KLNPNAIA	6.11	1	5	6.26	6.76	0.658	13.164			0.8708	High	6.34	6.84	1.283	25.65			0.8472	Medium	6.47	6.89	2.99	59.8			0.8914	High			PRE	HSV1_GB_PREF	552	565	SVTVGRRVSARMLG	6.07	3	12	5.96	6.41	3.092	25.768			0.8071	Medium
PRE	HSV1_GB_PREF	544	551	KLNPNAIA	6.11	2	5	6.56	6.78	0.65	13.008			0.8952	High	6.4	6.62	1.315	26.293			0.8603	High	6.54	6.74	2.99	59.809			0.9137	High			PRE	HSV1_GB_PREF	552	565	SVTVGRRVSARMLG	6.07	4	12	6.18	6.46	2.842	23.684			0.8742	Medium
PRE	HSV1_GB_PREF	544	552	KLNPNAIAS	5.5	1	6	5.99	6.21	0.748	12.471			0.8812	High	5.73	6.07	1.646	27.431			0.8402	Medium	5.97	6.27	3.816	63.596			0.8238	Medium			PRE	HSV1_GB_PREF	553	563	VTVGRRVSARM	2.44	2	9	2.39	2.55	2.867	31.856			0.8084	Medium
PRE	HSV1_GB_PREF	544	552	KLNPNAIAS	5.5	2	6	5.96	6.46	0.722	12.036			0.8892	High	5.75	6.25	1.62	26.996			0.8674	High	5.95	6.46	3.753	62.553			0.9247	High			PRE	HSV1_GB_PREF	553	563	VTVGRRVSARM	2.44	3	9	2.37	2.57	2.984	33.16			0.8409	Medium
PRE	HSV1_GB_PREF	544	554	KLNPNAIASVT	8.33	1	8	8.65	8.9	1.273	15.919			0.6967	Medium	8.67	8.76	3.184	39.795			0.8374	Medium	8.64	8.84	5.593	69.915			0.887	Medium			PRE	HSV1_GB_PREF	553	563	VTVGRRVSARM	2.44	4	9	2.35	2.86	2.956	32.846			0.8411	Medium
PRE	HSV1_GB_PREF	544	554	KLNPNAIASVT	8.33	2	8	8.69	8.72	1.632	20.394			0.8533	Medium	8.62	9.09	3.458	43.229			0.7466	Medium	8.66	8.72	5.887	73.581			0.8999	Medium			PRE	HSV1_GB_PREF	553	565	VTVGRRVSARMLG	5.61	2	11
PRE	HSV1_GB_PREF	550	558	IASVTVGRR	4.83	2	7	5.03	5.1	3.106	44.374			0.7089	Medium	4.86	4.93	4.597	65.675			0.7912	Medium	5.08	5.15	6.065	86.643			0.7117	Medium			PRE	HSV1_GB_PREF	553	565	VTVGRRVSARMLG	5.61	3	11	5.71	5.89	2.759	25.082			0.8239	Medium
PRE	HSV1_GB_PREF	550	562	IASVTVGRRVSAR	4.82	2	11	5.12	5.17	3.567	32.429			0.8845	Medium	4.88	5.15	5.048	45.894			0.9072	Medium	5.15	5.2	7.193	65.388			0.8409	Medium			PRE	HSV1_GB_PREF	553	565	VTVGRRVSARMLG	5.61	4	11	5.71	5.89	2.808	25.531			0.8509	High
PRE	HSV1_GB_PREF	550	562	IASVTVGRRVSAR	4.82	3	11	5.08	5.17	3.593	32.664			0.8925	Medium	4.74	4.91	4.75	43.185			0.8135	Medium	5.13	5.18	6.987	63.522			0.8865	Medium			PRE	HSV1_GB_PREF	555	563	VGRRVSARM	1.83	2	7
PRE	HSV1_GB_PREF	550	562	IASVTVGRRVSAR	4.82	4	11	5.15	5.3	3.469	31.536			0.8955	Medium	4.74	4.91	5.405	49.133			0.6321	Medium	5.16	5.21	7.036	63.963			0.8937	Medium			PRE	HSV1_GB_PREF	555	563	VGRRVSARM	1.83	3	7
PRE	HSV1_GB_PREF	552	558	SVTVGRR	4.52	1	5																	4.37	4.61	4.718	94.357			0.5135	Medium			PRE	HSV1_GB_PREF	555	563	VGRRVSARM	1.83	4	7	1.82	1.93	1.863	26.608			0.8082	Medium
PRE	HSV1_GB_PREF	552	558	SVTVGRR	4.52	2	5	4.53	4.73	3.143	62.856			0.6704	Medium	4.49	4.69	3.985	79.705			0.7337	Medium	4.53	4.74	4.566	91.315			0.6264	Medium			PRE	HSV1_GB_PREF	555	565	VGRRVSARMLG	3.07	2	9	2.89	3.07	2.063	22.917			0.7764	Medium
PRE	HSV1_GB_PREF	552	558	SVTVGRR	4.52	3	5	4.48	4.97	2.926	58.53			0.7533	Medium	4.51	4.56	4.055	81.097			0.7994	Medium	4.53	4.59	4.602	92.037			0.7147	Medium			PRE	HSV1_GB_PREF	555	565	VGRRVSARMLG	3.07	3	9	2.87	3.38	2.065	22.946			0.833	Medium
PRE	HSV1_GB_PREF	552	562	SVTVGRRVSAR	4.51	2	9	4.52	4.92	3.315	36.837			0.7192	Medium	4.51	4.59	4.202	46.684			0.9121	Medium	4.56	4.64	5.423	60.254			0.8959	Medium			PRE	HSV1_GB_PREF	555	565	VGRRVSARMLG	3.07	4	9	2.89	3.39	1.934	21.494			0.8539	High
PRE	HSV1_GB_PREF	552	562	SVTVGRRVSAR	4.51	3	9	4.53	4.65	3.292	36.58			0.9029	Medium	4.51	4.59	4.185	46.502			0.9026	Medium	4.53	5.01	5.339	59.328			0.7828	Medium			PRE	HSV1_GB_PREF	555	568	VGRRVSARMLGDVM	7.89	2	12
PRE	HSV1_GB_PREF	552	562	SVTVGRRVSAR	4.51	4	9	4.53	4.58	3.336	37.068			0.9148	Medium	4.51	5.01	4.156	46.183			0.9456	Medium	4.56	4.68	5.429	60.321			0.9248	Medium			PRE	HSV1_GB_PREF	555	568	VGRRVSARMLGDVM	7.89	3	12	8	8.15	1.756	14.632			0.791	Medium
PRE	HSV1_GB_PREF	554	560	TVGRRVS	4.52	1	5																											PRE	HSV1_GB_PREF	555	568	VGRRVSARMLGDVM	7.89	4	12	7.99	8.17	1.743	14.527			0.8098	Medium
PRE	HSV1_GB_PREF	554	560	TVGRRVS	4.52	2	5	4.53	4.73	3.143	62.856			0.6704	Medium	4.49	4.69	3.985	79.705			0.7337	Medium	4.53	4.74	4.566	91.315			0.6264	Medium			PRE	HSV1_GB_PREF	562	568	RMLGDVM	8.45	1	5	8.51	8.67	0.58	11.592			0.6744	Medium
PRE	HSV1_GB_PREF	554	560	TVGRRVS	4.52	3	5	4.48	4.97	2.926	58.53			0.7533	Medium	4.51	4.56	4.055	81.097			0.7994	Medium	4.53	4.59	4.602	92.037			0.7147	Medium			PRE	HSV1_GB_PREF	562	568	RMLGDVM	8.45	2	5	8.46	8.79	0.571	11.419			0.7953	Medium
PRE	HSV1_GB_PREF	559	563	VSARM	4.88	1	3	5.05	5.25	0.817	27.24			0.7804	Medium	4.93	5.08	1.123	37.427			0.7962	Medium	5.08	5.23	1.58	52.677			0.7714	Medium			PRE	HSV1_GB_PREF	564	573	LGDVMAVSTC	10.99	1	8	10.99	11.24	1.88	23.503			0.5484	Medium
PRE	HSV1_GB_PREF	559	563	VSARM	4.88	2	3	5.05	5.12	0.782	26.076			0.9025	Medium	4.91	4.99	1.065	35.506			0.9002	Medium	5.08	5.16	1.573	52.436			0.8971	Medium			PRE	HSV1_GB_PREF	580	586	NVIVQNS	2.8	1	5	2.65	2.84	1.91	38.206			0.7505	Medium
PRE	HSV1_GB_PREF	559	565	VSARMLG	6.68	1	5																											PRE	HSV1_GB_PREF	580	586	NVIVQNS	2.8	2	5	2.7	2.87	1.859	37.187			0.8607	High
PRE	HSV1_GB_PREF	559	565	VSARMLG	6.68	3	5	6.36	6.51	0.404	8.075			0.538	Medium									6.36	6.51	0.379	7.57			0.5723	Medium			PRE	HSV1_GB_PREF	580	587	NVIVQNSM	6.74	2	6	6.71	7.03	2.162	36.025			0.8508	High
PRE	HSV1_GB_PREF	559	568	VSARMLGDVM	10.67	1	8	10.9	10.98	1.308	16.35			0.8097	Medium	10.89	10.99	2.235	27.938			0.6583	Medium	10.89	11.01	3.083	38.531			0.6882	Medium			PRE	HSV1_GB_PREF	580	594	NVIVQNSMRISSRPG	5.25	2	12
PRE	HSV1_GB_PREF	559	568	VSARMLGDVM	10.67	2	8	10.93	11.02	1.099	13.739			0.9026	Medium	10.79	10.96	1.655	20.683			0.8621	Medium	10.94	11.08	2.647	33.092			0.8592	Medium			PRE	HSV1_GB_PREF	580	594	NVIVQNSMRISSRPG	5.25	3	12
PRE	HSV1_GB_PREF	559	569	VSARMLGDVMA	10.47	1	9																											PRE	HSV1_GB_PREF	580	594	NVIVQNSMRISSRPG	5.25	4	12	5.29	5.49	5.951	49.588			0.7044	Medium
PRE	HSV1_GB_PREF	559	569	VSARMLGDVMA	10.47	2	9	10.75	10.85	1.067	11.859			0.7409	Medium	10.64	10.99	2.306	25.62			0.6102	Medium											PRE	HSV1_GB_PREF	581	587	VIVQNSM	5.6	1	5	5.34	5.51	2.04	40.802			0.744	Medium
PRE	HSV1_GB_PREF	560	570	SARMLGDVMAV	10.42	1	9																											PRE	HSV1_GB_PREF	581	587	VIVQNSM	5.6	2	5	5.3	5.62	2.051	41.022			0.8878	High
PRE	HSV1_GB_PREF	560	570	SARMLGDVMAV	10.42	2	9	10.75	10.85	1.067	11.859			0.7409	Medium	10.64	10.99	2.306	25.62			0.6102	Medium											PRE	HSV1_GB_PREF	582	587	IVQNSM	2.87	1	4	2.72	2.86	1.566	39.141			0.6813	Medium
PRE	HSV1_GB_PREF	561	568	ARMLGDVM	9.96	1	6	10.21	10.26	1.06	17.668			0.7018	Medium	10.24	10.25	1.227	20.443			0.7461	Medium	10.2	10.35	1.986	33.097			0.7185	Medium			PRE	HSV1_GB_PREF	584	595	QNSMRISSRPGA	6.7	2	9
PRE	HSV1_GB_PREF	561	568	ARMLGDVM	9.96	2	6	10.2	10.25	0.932	15.541			0.737	Medium	10.22	10.27	1.161	19.353			0.7671	Medium	10.25	10.29	1.977	32.958			0.7566	Medium			PRE	HSV1_GB_PREF	584	595	QNSMRISSRPGA	6.7	3	9	6.65	7.01	0.532	5.906			0.8808	High
PRE	HSV1_GB_PREF	562	568	RMLGDVM	9.69	1	5	10.03	10.06	0.425	8.51			0.7383	Medium	10.02	10.13	0.747	14.943			0.6972	Medium	10.04	10.17	1.55	31			0.6436	Medium			PRE	HSV1_GB_PREF	591	599	SRPGACYSR	3.85	1	6
PRE	HSV1_GB_PREF	562	568	RMLGDVM	9.69	2	5	10	10.11	0.621	12.412			0.895	Medium	10.05	10.08	0.76	15.204			0.8463	Medium	10.07	10.12	1.428	28.569			0.8481	Medium			PRE	HSV1_GB_PREF	591	599	SRPGACYSR	3.85	2	6	3.81	3.93	0.01	0.161			0.6256	Medium
PRE	HSV1_GB_PREF	562	571	RMLGDVMAVS	10.62	1	8	10.93	11.02	1.706	21.326			0.7011	Medium	10.86	10.97	2.06	25.745			0.7033	Medium	10.91	10.99	2.919	36.481			0.734	Medium			PRE	HSV1_GB_PREF	598	611	SRPLVSFRYEDQGP	10.06	2	10
PRE	HSV1_GB_PREF	562	571	RMLGDVMAVS	10.62	2	8	10.93	11.02	1.099	13.739			0.9026	Medium	10.81	10.97	1.628	20.35			0.8718	Medium	10.94	11.08	2.647	33.092			0.8592	Medium			PRE	HSV1_GB_PREF	598	611	SRPLVSFRYEDQGP	10.06	3	10
PRE	HSV1_GB_PREF	563	568	MLGDVM	10.41	1	4	10.65	10.75	0.645	16.127			0.8818	High	10.64	10.77	0.725	18.12			0.8636	High	10.69	10.79	1.252	31.305			0.8445	Medium			PRE	HSV1_GB_PREF	604	614	FRYEDQGPLVE	8.45	1	8
PRE	HSV1_GB_PREF	563	568	MLGDVM	10.41	2	4	10.65	10.8	0.558	13.95			0.9348	High	10.6	10.82	0.654	16.358			0.9412	High	10.66	10.82	1.209	30.234			0.8954	High			PRE	HSV1_GB_PREF	604	614	FRYEDQGPLVE	8.45	2	8	8.51	8.72	2.73	34.122			0.7013	Medium
PRE	HSV1_GB_PREF	563	569	MLGDVMA	10.11	1	5	10.38	10.52	0.62	12.4			0.7662	Medium	10.42	10.47	0.657	13.139			0.7999	Medium	10.46	10.49	1.136	22.713			0.7814	Medium			PRE	HSV1_GB_PREF	604	614	FRYEDQGPLVE	8.45	3	8	8.42	8.72	2.786	34.825			0.7988	Medium
PRE	HSV1_GB_PREF	563	569	MLGDVMA	10.11	2	5	10.4	10.5	0.545	10.902			0.8638	Medium	10.39	10.49	0.634	12.679			0.7181	Medium	10.37	10.64	1.203	24.069			0.7773	Medium			PRE	HSV1_GB_PREF	604	617	FRYEDQGPLVEGQL	10.11	2	11	9.95	10.31	3.192	29.017			0.6121	Medium
PRE	HSV1_GB_PREF	580	586	NVIVQNS	5.33	1	5	5.6	5.82	1.932	38.632			0.8841	High	5.4	5.68	2.341	46.823			0.8948	High	5.65	5.75	3.285	65.696			0.8789	High			PRE	HSV1_GB_PREF	604	617	FRYEDQGPLVEGQL	10.11	3	11	10.08	10.15	2.638	23.984			0.7251	Medium
PRE	HSV1_GB_PREF	580	586	NVIVQNS	5.33	2	5	5.62	5.75	1.924	38.474			0.9077	High	5.4	5.63	2.315	46.299			0.8955	High	5.65	5.73	3.229	64.582			0.9035	Medium			PRE	HSV1_GB_PREF	605	611	RYEDQGP	2.04	1	4	2.02	2.19	2.221	55.534			0.685	Medium
PRE	HSV1_GB_PREF	580	587	NVIVQNSM	7.97	1	6	8.35	8.47	2.223	37.051			0.8537	Medium	8.27	8.49	2.927	48.784			0.8604	High	8.24	8.44	3.857	64.288			0.8531	High			PRE	HSV1_GB_PREF	605	611	RYEDQGP	2.04	2	4	1.98	2.1	2.118	52.951			0.8186	Medium
PRE	HSV1_GB_PREF	580	587	NVIVQNSM	7.97	2	6	8.32	8.44	2.243	37.377			0.9052	Medium	8.3	8.47	2.921	48.686			0.9003	Medium	8.32	8.39	3.905	65.087			0.8761	Medium			PRE	HSV1_GB_PREF	605	614	RYEDQGPLVE	6.33	1	7	6.33	6.58	2.455	35.066			0.714	Medium
PRE	HSV1_GB_PREF	580	588	NVIVQNSMR	6.47	1	7	6.84	6.93	2.798	39.973			0.8088	Medium	6.72	6.89	4.006	57.222			0.6769	Medium	6.83	6.98	5.049	72.134			0.7947	Medium			PRE	HSV1_GB_PREF	605	614	RYEDQGPLVE	6.33	2	7	6.41	6.65	2.417	34.524			0.7941	Medium
PRE	HSV1_GB_PREF	580	588	NVIVQNSMR	6.47	2	7	6.88	6.98	2.614	37.346			0.6506	Medium																			PRE	HSV1_GB_PREF	605	614	RYEDQGPLVE	6.33	3	7	6.51	6.66	2.634	37.624			0.7731	Medium
PRE	HSV1_GB_PREF	580	594	NVIVQNSMRISSRPG	6.78	2	12	7.18	7.31	6.301	52.509			0.8862	High	7.11	7.61	6.803	56.694			0.8964	High	7.03	7.53	8.129	67.739			0.8841	High			PRE	HSV1_GB_PREF	605	617	RYEDQGPLVEGQL	9.03	3	10	9.03	9.19	2.802	28.024			0.7273	Medium
PRE	HSV1_GB_PREF	580	594	NVIVQNSMRISSRPG	6.78	3	12	7.15	7.63	6.111	50.926			0.7988	Medium	7.08	7.58	6.584	54.868			0.9	High	7.06	7.55	8.007	66.728			0.9176	High			PRE	HSV1_GB_PREF	612	620	LVEGQLGEN	4.93	1	7	4.9	5.12	1.5	21.424			0.7859	Medium
PRE	HSV1_GB_PREF	580	594	NVIVQNSMRISSRPG	6.78	4	12	7.21	7.72	6.067	50.554			0.9235	Medium	7.13	7.63	6.555	54.626			0.923	Medium	7.16	7.67	7.94	66.165			0.9377	Medium			PRE	HSV1_GB_PREF	612	620	LVEGQLGEN	4.93	2	7	4.92	5.12	1.388	19.822			0.8845	High
PRE	HSV1_GB_PREF	581	587	VIVQNSM	6.89	1	5	7.25	7.67	2.179	43.574			0.889	High	7.18	7.68	2.87	57.391			0.8842	High	7.25	7.7	3.763	75.269			0.8798	High			PRE	HSV1_GB_PREF	612	622	LVEGQLGENNE	5.29	1	9	5.35	5.74	1.56	17.335			0.7035	Medium
PRE	HSV1_GB_PREF	581	587	VIVQNSM	6.89	2	5	7.26	7.53	2.184	43.684			0.9217	High	7.19	7.4	2.879	57.571			0.8988	High	7.25	7.43	3.766	75.319			0.9173	High			PRE	HSV1_GB_PREF	612	622	LVEGQLGENNE	5.29	2	9	5.3	5.67	1.508	16.761			0.8002	Medium
PRE	HSV1_GB_PREF	581	588	VIVQNSMR	5.39	1	6																											PRE	HSV1_GB_PREF	612	622	LVEGQLGENNE	5.29	3	9
PRE	HSV1_GB_PREF	581	588	VIVQNSMR	5.39	2	6	5.75	5.87	2.483	41.378			0.9155	Medium	5.51	5.72	3.736	62.267			0.8258	Medium											PRE	HSV1_GB_PREF	612	623	LVEGQLGENNEL	8.77	1	10
PRE	HSV1_GB_PREF	584	592	QNSMRISSR	10.67	1	7	10.9	11.02	1.166	16.651			0.7188	Medium	10.84	10.99	1.709	24.42			0.6544	Medium	10.91	10.99	2.448	34.978			0.7294	Medium			PRE	HSV1_GB_PREF	612	623	LVEGQLGENNEL	8.77	2	10	8.76	8.97	1.446	14.463			0.7208	Medium
PRE	HSV1_GB_PREF	584	592	QNSMRISSR	10.67	2	7	10.83	11.32	1.216	17.376			0.8343	Medium	10.91	10.99	1.556	22.225			0.7263	Medium	10.93	11.09	2.661	38.008			0.8427	Medium			PRE	HSV1_GB_PREF	612	623	LVEGQLGENNEL	8.77	3	10
PRE	HSV1_GB_PREF	588	597	RISSRPGACY	5.39	1	7																											PRE	HSV1_GB_PREF	612	625	LVEGQLGENNELRL	6.64	2	12
PRE	HSV1_GB_PREF	588	597	RISSRPGACY	5.39	2	7	5.39	5.86	0.664	9.488			0.751	Medium	5.41	5.9	1.434	20.489			0.7709	Medium	5.4	5.85	3.558	50.829			0.7307	Medium			PRE	HSV1_GB_PREF	612	625	LVEGQLGENNELRL	6.64	3	12
PRE	HSV1_GB_PREF	588	597	RISSRPGACY	5.39	3	7	5.39	5.86	0.46	6.57			0.7722	Medium	5.48	5.63	1.255	17.931			0.8972	Medium	5.38	5.85	3.276	46.802			0.6922	Medium			PRE	HSV1_GB_PREF	613	623	VEGQLGENNEL	5.29	1	9	5.35	5.74	1.56	17.335			0.7035	Medium
PRE	HSV1_GB_PREF	593	604	PGACYSRPLVSF	10.27	2	9	10.3	10.45	1.944	21.603			0.8549	High	10.29	10.45	3.786	42.069			0.89	High	10.32	10.51	5.526	61.397			0.8781	High			PRE	HSV1_GB_PREF	613	623	VEGQLGENNEL	5.29	2	9	5.3	5.67	1.508	16.761			0.8002	Medium
PRE	HSV1_GB_PREF	593	604	PGACYSRPLVSF	10.27	3	9	10.28	10.35	1.875	20.831			0.8192	Medium	10.29	10.34	3.83	42.561			0.9092	Medium	10.27	10.41	5.781	64.233			0.8376	Medium			PRE	HSV1_GB_PREF	613	623	VEGQLGENNEL	5.29	3	9
PRE	HSV1_GB_PREF	596	609	CYSRPLVSFRYEDQ	9.07	2	11	9.32	9.47	1.257	11.425			0.7728	Medium	9.33	9.41	3.088	28.068			0.7551	Medium	9.31	9.53	6.472	58.84			0.6467	Medium			PRE	HSV1_GB_PREF	615	625	GQLGENNELRL	5.3	1	9
PRE	HSV1_GB_PREF	596	609	CYSRPLVSFRYEDQ	9.07	3	11	9.31	9.37	1.134	10.307			0.7267	Medium																			PRE	HSV1_GB_PREF	615	625	GQLGENNELRL	5.3	2	9	5.35	5.49	3.609	40.102			0.6077	Medium
PRE	HSV1_GB_PREF	604	608	FRYED	6.59	1	3																											PRE	HSV1_GB_PREF	617	623	LGENNEL	2.34	1	5	2.39	2.47	0.141	2.811			0.7833	Medium
PRE	HSV1_GB_PREF	604	608	FRYED	6.59	2	3	6.96	7.05	1.448	48.283			0.8841	Medium	6.84	6.98	1.787	59.57			0.892	Medium	6.93	6.98	2.071	69.018			0.8142	Medium			PRE	HSV1_GB_PREF	617	623	LGENNEL	2.34	2	5	2.3	2.57	0.081	1.624			0.9275	High
PRE	HSV1_GB_PREF	604	609	FRYEDQ	6.01	1	4	6.27	6.69	1.798	44.941			0.6303	Medium	6.14	6.56	2.254	56.359			0.7405	Medium	6.34	6.46	2.53	63.259			0.5613	Medium			PRE	HSV1_GB_PREF	618	629	GENNELRLTRDA	10.37	1	10
PRE	HSV1_GB_PREF	604	609	FRYEDQ	6.01	2	4	6.39	6.46	1.886	47.148			0.8989	Medium	6.22	6.27	2.38	59.505			0.8872	Medium	6.41	6.47	2.504	62.592			0.7808	Medium			PRE	HSV1_GB_PREF	618	629	GENNELRLTRDA	10.37	2	10
PRE	HSV1_GB_PREF	604	614	FRYEDQGPLVE	9.69	1	8	9.94	9.98	3.461	43.258			0.764	Medium	9.97	10.12	4.551	56.885			0.7765	Medium	9.82	10.29	4.925	61.557			0.6957	Medium			PRE	HSV1_GB_PREF	618	629	GENNELRLTRDA	10.37	3	10	10.38	10.53	1.747	17.468			0.6439	Medium
PRE	HSV1_GB_PREF	604	614	FRYEDQGPLVE	9.69	2	8	9.86	10.13	3.182	39.772			0.7357	Medium	9.97	10.07	4.048	50.594			0.8772	Medium	9.97	10.12	4.645	58.06			0.846	Medium			PRE	HSV1_GB_PREF	619	631	ENNELRLTRDAIE	6.02	2	11
PRE	HSV1_GB_PREF	604	614	FRYEDQGPLVE	9.69	3	8									9.97	10.05	3.834	47.93			0.7752	Medium	9.97	10.04	4.497	56.213			0.7669	Medium			PRE	HSV1_GB_PREF	619	631	ENNELRLTRDAIE	6.02	3	11
PRE	HSV1_GB_PREF	605	612	RYEDQGPL	7.36	1	5	7.77	7.87	2.366	47.321			0.8383	Medium	7.75	7.85	2.552	51.043			0.8471	Medium	7.75	7.85	2.897	57.948			0.8033	Medium			PRE	HSV1_GB_PREF	619	631	ENNELRLTRDAIE	6.02	4	11
PRE	HSV1_GB_PREF	605	612	RYEDQGPL	7.36	2	5	7.78	7.98	2.378	47.556			0.8941	Medium	7.71	8.22	2.731	54.628			0.8864	Medium	7.83	8.02	3.023	60.462			0.8823	High			PRE	HSV1_GB_PREF	620	632	NNELRLTRDAIEP	7.37	2	10	7.47	7.57	2.669	26.693			0.8764	Medium
PRE	HSV1_GB_PREF	605	614	RYEDQGPLVE	7.82	1	7	8.15	8.44	3.096	44.228			0.6463	Medium	8.13	8.3	3.752	53.598			0.788	Medium											PRE	HSV1_GB_PREF	620	632	NNELRLTRDAIEP	7.37	3	10	7.23	7.68	2.699	26.992			0.9221	High
PRE	HSV1_GB_PREF	605	614	RYEDQGPLVE	7.82	2	7	8.15	8.32	2.674	38.193			0.8833	Medium	8.17	8.35	3.234	46.203			0.8331	Medium	8.19	8.29	3.758	53.685			0.9004	Medium			PRE	HSV1_GB_PREF	620	632	NNELRLTRDAIEP	7.37	4	10	7.28	7.67	2.788	27.885			0.9376	High
PRE	HSV1_GB_PREF	605	614	RYEDQGPLVE	7.82	3	7																											PRE	HSV1_GB_PREF	621	625	NELRL	7.67	1	3	7.82	7.9	0.907	30.233			0.7326	Medium
PRE	HSV1_GB_PREF	605	617	RYEDQGPLVEGQL	10.17	2	10	10.48	10.52	2.502	25.017			0.8186	Medium	10.45	10.57	3.051	30.512			0.7738	Medium	10.49	10.54	3.411	34.105			0.7622	Medium			PRE	HSV1_GB_PREF	621	625	NELRL	7.67	2	3	7.73	8.09	0.941	31.378			0.8035	Medium
PRE	HSV1_GB_PREF	605	617	RYEDQGPLVEGQL	10.17	3	10																											PRE	HSV1_GB_PREF	621	628	NELRLTRD	3.95	2	6
PRE	HSV1_GB_PREF	607	621	EDQGPLVEGQLGENN	8.91	2	12	9.16	9.36	2.695	22.457			0.884	High	9.18	9.38	3.416	28.468			0.8992	High	9.16	9.38	4.24	35.334			0.8928	High			PRE	HSV1_GB_PREF	621	628	NELRLTRD	3.95	3	6	3.84	4.33	2.365	39.41			0.6817	Medium
PRE	HSV1_GB_PREF	607	621	EDQGPLVEGQLGENN	8.91	3	12	9.22	9.34	2.802	23.351			0.8588	Medium	9.24	9.36	3.379	28.156			0.8564	Medium	9.23	9.31	4.178	34.819			0.8433	Medium			PRE	HSV1_GB_PREF	623	628	LRLTRD	2.45	1	4
PRE	HSV1_GB_PREF	608	614	DQGPLVE	6.9	1	4	7.28	7.41	1.683	42.079			0.8039	Medium	7.13	7.5	2.108	52.701			0.8164	Medium	7.21	7.56	2.354	58.84			0.7988	Medium			PRE	HSV1_GB_PREF	623	628	LRLTRD	2.45	2	4	2.34	2.64	2.243	56.084			0.6177	Medium
PRE	HSV1_GB_PREF	608	614	DQGPLVE	6.9	2	4	7.28	7.41	2.08	52			0.7218	Medium	7.14	7.45	2.818	70.443			0.6766	Medium	7.25	7.43	2.837	70.928			0.7354	Medium			PRE	HSV1_GB_PREF	623	628	LRLTRD	2.45	3	4	2.35	2.57	2.526	63.151			0.8811	High
PRE	HSV1_GB_PREF	608	620	DQGPLVEGQLGEN	8.56	1	10																											PRE	HSV1_GB_PREF	626	638	TRDAIEPCTVGHR	6.91	2	10
PRE	HSV1_GB_PREF	608	620	DQGPLVEGQLGEN	8.56	2	10	8.85	9.14	2.109	21.086			0.8929	High	8.89	9.14	2.854	28.535			0.9043	High	8.87	8.99	3.618	36.18			0.9025	Medium			PRE	HSV1_GB_PREF	647	652	YVYFEE	9.8	1	4
PRE	HSV1_GB_PREF	608	620	DQGPLVEGQLGEN	8.56	3	10	8.85	8.95	1.956	19.556			0.7913	Medium	8.89	8.94	2.678	26.781			0.7623	Medium	8.86	8.96	3.334	33.337			0.7739	Medium			PRE	HSV1_GB_PREF	647	652	YVYFEE	9.8	2	4	9.86	10.1	0.061	1.53			0.7944	Medium
PRE	HSV1_GB_PREF	608	622	DQGPLVEGQLGENNE	8.86	2	12	9.16	9.36	2.695	22.457			0.884	High	9.18	9.38	3.416	28.468			0.8992	High	9.16	9.38	4.24	35.334			0.8928	High			PRE	HSV1_GB_PREF	648	653	VYFEEY	9.9	1	4
PRE	HSV1_GB_PREF	608	622	DQGPLVEGQLGENNE	8.86	3	12	9.22	9.34	2.802	23.351			0.8588	Medium	9.24	9.36	3.379	28.156			0.8564	Medium	9.23	9.31	4.178	34.819			0.8433	Medium			PRE	HSV1_GB_PREF	648	653	VYFEEY	9.9	2	4	9.86	10.1	0.061	1.53			0.7944	Medium
PRE	HSV1_GB_PREF	609	620	QGPLVEGQLGEN	8.71	1	9									9.16	9.26	1.802	20.027			0.78	Medium	9.06	9.25	2.709	30.098			0.8074	Medium			PRE	HSV1_GB_PREF	648	657	VYFEEYAYSH	4.78	2	8	4.87	4.97	6.88	86.004			0.664	Medium
PRE	HSV1_GB_PREF	609	620	QGPLVEGQLGEN	8.71	2	9	9.04	9.22	1.339	14.874			0.8783	High	9.08	9.28	1.954	21.712			0.8826	High	9.08	9.3	2.708	30.087			0.8738	High			PRE	HSV1_GB_PREF	648	657	VYFEEYAYSH	4.78	3	8
PRE	HSV1_GB_PREF	610	622	GPLVEGQLGENNE	8.56	1	11	8.89	9.32	2.274	20.677			0.8978	High	8.89	9.26	2.997	27.245			0.883	High	8.57	8.99	3.85	35.003			0.8236	Medium			PRE	HSV1_GB_PREF	651	662	EEYAYSHQLSRA	5.75	2	10	5.79	5.99	2.905	29.046			0.7472	Medium
PRE	HSV1_GB_PREF	610	622	GPLVEGQLGENNE	8.56	2	11	8.85	9.14	2.118	19.255			0.8905	High	8.89	9.14	2.855	25.958			0.9035	High	8.87	8.99	3.615	32.865			0.903	Medium			PRE	HSV1_GB_PREF	651	662	EEYAYSHQLSRA	5.75	3	10	5.91	6.01	2.793	27.929			0.8468	Medium
PRE	HSV1_GB_PREF	610	622	GPLVEGQLGENNE	8.56	3	11	8.9	8.95	1.963	17.841			0.7848	Medium	8.91	8.96	2.653	24.118			0.785	Medium	8.86	8.98	3.369	30.624			0.7717	Medium			PRE	HSV1_GB_PREF	653	662	YAYSHQLSRA	4.1	1	8
PRE	HSV1_GB_PREF	610	623	GPLVEGQLGENNEL	10.68	2	12	10.95	11.02	2.221	18.507			0.798	Medium	10.92	10.99	2.783	23.193			0.8237	Medium	10.99	11.04	3.557	29.645			0.8329	Medium			PRE	HSV1_GB_PREF	653	662	YAYSHQLSRA	4.1	2	8	4.06	4.31	2.826	35.325			0.831	Medium
PRE	HSV1_GB_PREF	612	622	LVEGQLGENNE	8.97	1	9	9.12	9.36	1.546	17.178			0.8704	High	9.29	9.39	1.626	18.067			0.8651	High	9.28	9.38	2.07	23.001			0.8806	High			PRE	HSV1_GB_PREF	653	662	YAYSHQLSRA	4.1	3	8	4.06	4.33	2.81	35.122			0.8845	High
PRE	HSV1_GB_PREF	612	622	LVEGQLGENNE	8.97	2	9	9.29	9.36	1.424	15.825			0.851	Medium	9.28	9.43	1.694	18.818			0.8242	Medium	9.26	9.43	2.142	23.802			0.8031	Medium			PRE	HSV1_GB_PREF	653	666	YAYSHQLSRADITT	6.89	2	12
PRE	HSV1_GB_PREF	613	622	VEGQLGENNE	5.34	1	8	5.65	5.79	1.54	19.254			0.8458	Medium	5.48	5.6	1.55	19.372			0.8769	High	5.63	5.89	2.185	27.307			0.8025	Medium			PRE	HSV1_GB_PREF	653	666	YAYSHQLSRADITT	6.89	3	12	7.01	7.18	4.292	35.77			0.774	Medium
PRE	HSV1_GB_PREF	613	622	VEGQLGENNE	5.34	2	8	5.64	5.75	1.399	17.483			0.9165	High	5.41	5.53	1.624	20.298			0.9097	High	5.67	5.79	2.167	27.082			0.919	High			PRE	HSV1_GB_PREF	654	661	AYSHQLSR	1.94	1	6
PRE	HSV1_GB_PREF	613	623	VEGQLGENNEL	8.97	1	9	9.12	9.36	1.546	17.178			0.8704	High	9.29	9.39	1.626	18.067			0.8651	High	9.28	9.38	2.07	23.001			0.8806	High			PRE	HSV1_GB_PREF	654	661	AYSHQLSR	1.94	2	6	1.88	2.02	2.709	45.154			0.8129	Medium
PRE	HSV1_GB_PREF	613	623	VEGQLGENNEL	8.97	2	9	9.29	9.36	1.424	15.825			0.851	Medium	9.28	9.43	1.694	18.818			0.8242	Medium	9.26	9.43	2.142	23.802			0.8031	Medium			PRE	HSV1_GB_PREF	654	661	AYSHQLSR	1.94	3	6	1.85	2.07	2.787	46.458			0.8425	Medium
PRE	HSV1_GB_PREF	613	625	VEGQLGENNELRL	10.78	3	11	10.95	11.25	2.843	25.848			0.5648	Medium	10.94	11.24	2.569	23.351			0.713	Medium	10.98	11.28	3.043	27.668			0.7752	Medium			PRE	HSV1_GB_PREF	654	666	AYSHQLSRADITT	5.61	2	11
PRE	HSV1_GB_PREF	615	624	GQLGENNELR	6.18	2	8	6.53	6.83	1.764	22.052			0.8233	Medium	6.49	6.59	1.825	22.815			0.8772	Medium	6.51	6.81	2.226	27.821			0.8274	Medium			PRE	HSV1_GB_PREF	654	666	AYSHQLSRADITT	5.61	3	11	5.64	5.76	4.1	37.271			0.7347	Medium
PRE	HSV1_GB_PREF	615	625	GQLGENNELRL	10.41	1	9	10.77	10.9	2.057	22.858			0.7712	Medium	10.77	10.86	2.134	23.709			0.7352	Medium	10.82	10.88	2.504	27.826			0.7106	Medium			PRE	HSV1_GB_PREF	655	662	YSHQLSRA	1.94	1	6
PRE	HSV1_GB_PREF	615	625	GQLGENNELRL	10.41	2	9	10.73	10.77	2.007	22.296			0.8886	High	10.71	10.76	2.135	23.726			0.8821	High	10.71	10.82	2.61	29.002			0.8952	High			PRE	HSV1_GB_PREF	655	662	YSHQLSRA	1.94	2	6	1.88	2.02	2.709	45.154			0.8129	Medium
PRE	HSV1_GB_PREF	618	629	GENNELRLTRDA	11.5	2	10	11.76	11.87	1.807	18.068			0.8534	Medium	11.71	11.81	2.383	23.831			0.8208	Medium	11.68	11.92	3.328	33.276			0.8425	Medium			PRE	HSV1_GB_PREF	655	662	YSHQLSRA	1.94	3	6	1.85	2.07	2.787	46.458			0.8425	Medium
PRE	HSV1_GB_PREF	618	629	GENNELRLTRDA	11.5	3	10	11.77	11.87	1.919	19.186			0.8479	Medium	11.68	11.91	2.942	29.424			0.8607	Medium	11.72	11.97	4.378	43.784			0.8491	Medium			PRE	HSV1_GB_PREF	655	666	YSHQLSRADITT	5.18	1	10
PRE	HSV1_GB_PREF	623	628	LRLTRD	5.04	1	4	5.37	5.45	2.717	67.922			0.8111	Medium	5.11	5.23	3.018	75.459			0.7935	Medium	5.4	5.52	3.236	80.911			0.7054	Medium			PRE	HSV1_GB_PREF	655	666	YSHQLSRADITT	5.18	2	10	5.27	5.47	4.139	41.39			0.7498	Medium
PRE	HSV1_GB_PREF	623	628	LRLTRD	5.04	2	4																											PRE	HSV1_GB_PREF	655	666	YSHQLSRADITT	5.18	3	10	5.25	5.44	4.247	42.466			0.8252	Medium
PRE	HSV1_GB_PREF	623	628	LRLTRD	5.04	3	4	5.34	5.45	2.63	65.754			0.909	Medium	5.15	5.21	2.873	71.815			0.8973	Medium	5.38	5.43	3.229	80.72			0.8184	Medium			PRE	HSV1_GB_PREF	658	666	QLSRADITT	4.47	2	7	4.3	4.43	4.037	57.672			0.795	Medium
PRE	HSV1_GB_PREF	624	632	RLTRDAIEP	4.56	1	6																											PRE	HSV1_GB_PREF	659	666	LSRADITT	3.48	1	6
PRE	HSV1_GB_PREF	624	632	RLTRDAIEP	4.56	2	6	4.5	4.68	4.069	67.823			0.6962	Medium	4.51	4.59	4.52	75.33			0.8378	Medium	4.54	4.63	5.245	87.422			0.7478	Medium			PRE	HSV1_GB_PREF	659	669	LSRADITTVST	2.29	2	9	2.12	2.27	4.996	55.512			0.7096	Medium
PRE	HSV1_GB_PREF	624	632	RLTRDAIEP	4.56	3	6	4.57	4.62	4.054	67.561			0.8737	Medium	4.51	4.56	4.505	75.088			0.8472	Medium	4.56	4.66	5.2	86.669			0.7707	Medium			PRE	HSV1_GB_PREF	659	669	LSRADITTVST	2.29	3	9	2.2	2.29	4.98	55.335			0.8107	Medium
PRE	HSV1_GB_PREF	634	638	TVGHR	7.78	1	3	8.3	8.44	-0.011	-0.354			0.8423	Medium	8.08	8.39	0.002	0.07			0.6945	Medium	8.12	8.59	0.013	0.429			0.7825	Medium			PRE	HSV1_GB_PREF	663	669	DITTVST	3.63	1	5	3.43	3.81	3.599	71.974			0.7984	Medium
PRE	HSV1_GB_PREF	634	638	TVGHR	7.78	2	3	8.22	8.42	-0.044	-1.463			0.9095	Medium	8.08	8.39	-0.05	-1.665			0.9127	Medium	8.07	8.37	-0.039	-1.296			0.8995	Medium			PRE	HSV1_GB_PREF	663	669	DITTVST	3.63	2	5	3.48	3.98	3.343	66.864			0.7999	Medium
PRE	HSV1_GB_PREF	640	649	YFTFGGGYVY	14.3	1	8	14.54	14.65	1.11	13.876			0.8745	High	14.54	14.66	1.759	21.993			0.8625	High	14.6	14.69	2.957	36.968			0.8607	Medium			PRE	HSV1_GB_PREF	663	670	DITTVSTF	9.19	1	6	9.18	9.28	3.988	66.463			0.715	Medium
PRE	HSV1_GB_PREF	640	649	YFTFGGGYVY	14.3	2	8	14.57	14.64	1.108	13.852			0.8973	Medium	14.56	14.66	1.783	22.287			0.8989	Medium	14.62	14.67	3.102	38.772			0.8485	Medium			PRE	HSV1_GB_PREF	663	670	DITTVSTF	9.19	2	6	9.18	9.33	3.991	66.518			0.8229	Medium
PRE	HSV1_GB_PREF	640	650	YFTFGGGYVYF	16.49	1	9																											PRE	HSV1_GB_PREF	663	671	DITTVSTFI	7.47	1	7
PRE	HSV1_GB_PREF	640	650	YFTFGGGYVYF	16.49	2	9	16.75	16.82	0.948	10.53			0.8574	Medium	16.72	16.79	1.668	18.539			0.8401	Medium	16.75	16.8	2.742	30.471			0.8488	Medium			PRE	HSV1_GB_PREF	663	671	DITTVSTFI	7.47	2	7	7.42	7.53	1.295	18.5			0.8856	Medium
PRE	HSV1_GB_PREF	642	652	TFGGGYVYFEE	4.51	1	9																											PRE	HSV1_GB_PREF	663	671	DITTVSTFI	7.47	3	7	7.37	7.7	1.319	18.848			0.8904	High
PRE	HSV1_GB_PREF	642	652	TFGGGYVYFEE	4.51	2	9	4.48	4.53	7.994	88.819			0.6074	Medium	4.49	4.51	8.034	89.263			0.6723	Medium											PRE	HSV1_GB_PREF	664	672	ITTVSTFID	7.47	1	7
PRE	HSV1_GB_PREF	647	652	YVYFEE	10.98	1	4	11.27	11.4	0.07	1.753			0.8884	High	11.26	11.41	0.154	3.862			0.8771	High	11.3	11.45	0.391	9.772			0.8901	High			PRE	HSV1_GB_PREF	664	672	ITTVSTFID	7.47	2	7
PRE	HSV1_GB_PREF	647	652	YVYFEE	10.98	2	4	11.27	11.4	0.058	1.456			0.9228	High	11.26	11.37	0.128	3.199			0.9333	High	11.31	11.43	0.369	9.214			0.9296	High			PRE	HSV1_GB_PREF	664	672	ITTVSTFID	7.47	3	7	7.37	7.7	1.319	18.848			0.8904	High
PRE	HSV1_GB_PREF	647	661	YVYFEEYAYSHQLSR	8.56	2	13	8.87	8.95	0.426	3.279			0.8014	Medium	8.77	9.08	1.39	10.692			0.7519	Medium	8.84	9.04	3.509	26.992			0.7204	Medium			PRE	HSV1_GB_PREF	678	685	LEDHEFVP	8.35	1	5
PRE	HSV1_GB_PREF	648	653	VYFEEY	10.98	1	4	11.27	11.4	0.07	1.753			0.8884	High	11.26	11.41	0.154	3.862			0.8771	High	11.3	11.45	0.391	9.772			0.8901	High			PRE	HSV1_GB_PREF	678	685	LEDHEFVP	8.35	2	5	8.42	8.61	1.612	32.245			0.8128	Medium
PRE	HSV1_GB_PREF	648	653	VYFEEY	10.98	2	4	11.27	11.4	0.058	1.456			0.9228	High	11.26	11.37	0.128	3.199			0.9333	High	11.31	11.43	0.369	9.214			0.9296	High			PRE	HSV1_GB_PREF	678	688	LEDHEFVPLEV	11.5	1	8
PRE	HSV1_GB_PREF	650	661	FEEYAYSHQLSR	12.91	2	10	13.13	13.28	2.34	23.404			0.853	Medium	13.12	13.28	3.175	31.751			0.8708	Medium	13.13	13.33	4.345	43.451			0.8711	Medium			PRE	HSV1_GB_PREF	678	688	LEDHEFVPLEV	11.5	2	8	11.15	11.66	2.868	35.852			0.6728	Medium
PRE	HSV1_GB_PREF	651	662	EEYAYSHQLSRA	7.11	2	10	7.51	7.73	3.336	33.36			0.7143	Medium	7.46	7.7	4.201	42.011			0.8778	Medium	7.5	7.6	5.72	57.197			0.8398	Medium			PRE	HSV1_GB_PREF	678	688	LEDHEFVPLEV	11.5	3	8	11.27	11.77	2.852	35.65			0.816	Medium
PRE	HSV1_GB_PREF	651	662	EEYAYSHQLSRA	7.11	3	10	7.53	7.67	3.026	30.261			0.9249	Medium	7.51	7.6	4.041	40.414			0.9098	Medium	7.51	7.6	5.43	54.301			0.9021	Medium			PRE	HSV1_GB_PREF	679	686	EDHEFVPL	8.4	1	5	8.42	8.62	1.658	33.167			0.7208	Medium
PRE	HSV1_GB_PREF	651	663	EEYAYSHQLSRAD	6.84	2	11	7.23	7.53	3.36	30.542			0.8617	Medium	7.19	7.36	4.518	41.075			0.8603	Medium	7.23	7.35	6.067	55.155			0.8597	Medium			PRE	HSV1_GB_PREF	679	686	EDHEFVPL	8.4	2	5	8.42	8.61	1.612	32.245			0.8128	Medium
PRE	HSV1_GB_PREF	651	663	EEYAYSHQLSRAD	6.84	3	11	7.25	7.41	3.486	31.694			0.8773	High	7.21	7.38	4.779	43.445			0.8637	Medium	7.28	7.38	6.205	56.412			0.8499	Medium			PRE	HSV1_GB_PREF	679	688	EDHEFVPLEV	11.04	1	7	10.72	11.09	2.682	38.321			0.6841	Medium
PRE	HSV1_GB_PREF	653	657	YAYSH	4.77	1	3	4.9	4.93	0.443	14.761			0.893	Medium	4.74	4.91	0.675	22.489			0.8359	Medium	4.91	4.96	1.449	48.301			0.8644	Medium			PRE	HSV1_GB_PREF	679	688	EDHEFVPLEV	11.04	2	7	10.72	11.22	2.646	37.804			0.7536	Medium
PRE	HSV1_GB_PREF	653	657	YAYSH	4.77	2	3	4.88	4.97	0.443	14.758			0.9218	Medium	4.76	4.83	0.673	22.427			0.9245	Medium	4.89	4.98	1.442	48.075			0.91	Medium			PRE	HSV1_GB_PREF	679	688	EDHEFVPLEV	11.04	3	7	10.78	10.92	2.784	39.772			0.8119	Medium
PRE	HSV1_GB_PREF	653	659	YAYSHQL	7.83	1	5																											PRE	HSV1_GB_PREF	680	687	DHEFVPLE	8.35	1	5
PRE	HSV1_GB_PREF	653	659	YAYSHQL	7.83	2	5	8.22	8.34	1.075	21.493			0.8642	Medium	8.25	8.34	1.675	33.508			0.8861	Medium	8.24	8.32	2.472	49.449			0.89	Medium			PRE	HSV1_GB_PREF	680	687	DHEFVPLE	8.35	2	5	8.42	8.61	1.612	32.245			0.8128	Medium
PRE	HSV1_GB_PREF	653	660	YAYSHQLS	6.43	2	6	6.41	6.54	5.8	96.672			0.6481	Medium																			PRE	HSV1_GB_PREF	680	690	DHEFVPLEVYT	11.31	2	8	11.25	11.67	2.863	35.793			0.5959	Medium
PRE	HSV1_GB_PREF	653	662	YAYSHQLSRA	6.23	2	8	6.71	6.9	2.891	36.142			0.8968	Medium	6.56	6.81	3.636	45.456			0.8356	Medium	6.71	6.76	4.848	60.605			0.7558	Medium			PRE	HSV1_GB_PREF	681	685	HEFVP	6.24	1	2	6.29	6.51	1.196	59.81			0.8401	Medium
PRE	HSV1_GB_PREF	653	662	YAYSHQLSRA	6.23	3	8	6.69	6.84	2.78	34.748			0.9123	Medium	6.57	6.72	3.573	44.66			0.8494	Medium											PRE	HSV1_GB_PREF	681	685	HEFVP	6.24	2	2	6.23	6.65	1.199	59.939			0.9299	High
PRE	HSV1_GB_PREF	653	666	YAYSHQLSRADITT	8.34	2	12	8.59	8.74	4.447	37.06			0.9004	High	8.57	8.77	5.765	48.043			0.8567	Medium	8.62	8.72	7.228	60.236			0.726	Medium			PRE	HSV1_GB_PREF	681	688	HEFVPLEV	10.21	1	5	10.33	10.47	2.319	46.383			0.712	Medium
PRE	HSV1_GB_PREF	653	666	YAYSHQLSRADITT	8.34	3	12	8.59	8.72	4.449	37.077			0.9087	High	8.62	8.71	5.795	48.289			0.8957	Medium	8.62	8.69	7.145	59.545			0.8745	Medium			PRE	HSV1_GB_PREF	681	688	HEFVPLEV	10.21	2	5	10.25	10.36	2.423	48.451			0.7041	Medium
PRE	HSV1_GB_PREF	654	666	AYSHQLSRADITT	6.9	2	11	7.3	7.38	4.521	41.104			0.8846	High	7.24	7.38	5.839	53.08			0.876	High	7.13	7.43	6.829	62.084			0.8035	Medium			PRE	HSV1_GB_PREF	684	693	VPLEVYTRHE	5.3	1	8
PRE	HSV1_GB_PREF	654	666	AYSHQLSRADITT	6.9	3	11	7.33	7.51	4.208	38.255			0.9058	Medium	7.24	7.63	5.555	50.504			0.8372	Medium	7.28	7.46	6.321	57.463			0.7471	Medium			PRE	HSV1_GB_PREF	684	693	VPLEVYTRHE	5.3	2	8
PRE	HSV1_GB_PREF	655	659	YSHQL	5.66	1	3																											PRE	HSV1_GB_PREF	686	698	LEVYTRHEIKDSG	5.86	2	11	5.96	6.46	2.715	24.681			0.7025	Medium
PRE	HSV1_GB_PREF	655	659	YSHQL	5.66	2	3	6.02	6.09	0.972	32.402			0.9014	Medium	5.82	5.9	1.418	47.268			0.9023	Medium	6.04	6.1	1.492	49.747			0.9158	Medium			PRE	HSV1_GB_PREF	686	698	LEVYTRHEIKDSG	5.86	3	11	6.02	6.26	2.727	24.793			0.8069	Medium
PRE	HSV1_GB_PREF	655	666	YSHQLSRADITT	6.63	2	10	6.98	7.28	4.319	43.195			0.8808	Medium	6.93	7.18	5.505	55.054			0.8731	Medium	6.98	7.21	6.691	66.914			0.7946	Medium			PRE	HSV1_GB_PREF	686	698	LEVYTRHEIKDSG	5.86	4	11	6.02	6.26	2.698	24.528			0.8746	High
PRE	HSV1_GB_PREF	655	666	YSHQLSRADITT	6.63	3	10	6.98	7.28	4.309	43.093			0.8891	Medium	6.91	7.21	5.404	54.045			0.8589	Medium	7.04	7.13	6.679	66.792			0.7851	Medium			PRE	HSV1_GB_PREF	687	699	EVYTRHEIKDSGL	6.22	2	11	5.96	6.46	2.712	24.652			0.7025	Medium
PRE	HSV1_GB_PREF	655	669	YSHQLSRADITTVST	7.63	2	13	7.95	8.25	6.335	48.728			0.8971	Medium	8.05	8.47	8.044	61.874			0.7571	Medium	7.95	8.25	9.177	70.594			0.8129	Medium			PRE	HSV1_GB_PREF	687	699	EVYTRHEIKDSGL	6.22	3	11	5.94	6.21	2.794	25.402			0.8073	Medium
PRE	HSV1_GB_PREF	655	669	YSHQLSRADITTVST	7.63	3	13	8.03	8.17	6.146	47.278			0.9022	High	8.07	8.13	7.574	58.264			0.8986	High	8.05	8.09	8.688	66.827			0.8733	Medium			PRE	HSV1_GB_PREF	687	699	EVYTRHEIKDSGL	6.22	4	11	5.94	6.44	2.701	24.553			0.8738	High
PRE	HSV1_GB_PREF	656	669	SHQLSRADITTVST	6.9	3	12	7.25	7.63	6.166	51.382			0.6719	Medium	7.19	7.41	7.551	62.923			0.9022	Medium	7.21	7.31	8.762	73.015			0.7524	Medium			PRE	HSV1_GB_PREF	688	699	VYTRHEIKDSGL	3.91	2	10
PRE	HSV1_GB_PREF	658	666	QLSRADITT	6.37	1	7	6.74	7	4.066	58.083			0.8955	High	6.62	6.82	4.875	69.645			0.8742	High	6.73	6.99	5.479	78.269			0.8728	High			PRE	HSV1_GB_PREF	688	699	VYTRHEIKDSGL	3.91	3	10	3.79	3.98	3.401	34.013			0.8475	Medium
PRE	HSV1_GB_PREF	658	666	QLSRADITT	6.37	2	7	6.76	6.9	3.918	55.965			0.8979	High	6.57	7.06	4.673	66.757			0.8263	Medium	6.74	6.84	5.213	74.467			0.8252	Medium			PRE	HSV1_GB_PREF	688	699	VYTRHEIKDSGL	3.91	4	10
PRE	HSV1_GB_PREF	658	669	QLSRADITTVST	7.4	2	10	7.88	8.12	5.714	57.142			0.911	High	7.8	8.1	6.821	68.21			0.9101	High	7.87	8.12	7.693	76.931			0.916	High			PRE	HSV1_GB_PREF	689	699	YTRHEIKDSGL	3.01	1	9
PRE	HSV1_GB_PREF	658	669	QLSRADITTVST	7.4	3	10	7.38	7.46	5.735	57.352			0.7746	Medium																			PRE	HSV1_GB_PREF	689	699	YTRHEIKDSGL	3.01	2	9	2.94	3.44	2.47	27.44			0.7816	Medium
PRE	HSV1_GB_PREF	658	670	QLSRADITTVSTF	10.52	2	11	10.7	10.83	6.014	54.672			0.8809	Medium	10.69	10.82	6.98	63.45			0.887	Medium	10.71	10.84	8.172	74.287			0.8799	Medium			PRE	HSV1_GB_PREF	689	699	YTRHEIKDSGL	3.01	3	9	2.92	3.31	2.481	27.563			0.8289	Medium
PRE	HSV1_GB_PREF	659	666	LSRADITT	5.86	1	6																											PRE	HSV1_GB_PREF	689	699	YTRHEIKDSGL	3.01	4	9	2.92	3.22	2.513	27.92			0.855	High
PRE	HSV1_GB_PREF	659	666	LSRADITT	5.86	2	6									4.99	5.23	5.455	90.924			0.503	Medium											PRE	HSV1_GB_PREF	689	701	YTRHEIKDSGLLD	5.91	2	11	5.96	6.46	2.71	24.637			0.7025	Medium
PRE	HSV1_GB_PREF	659	669	LSRADITTVST	7.06	2	9	7.5	7.58	5.241	58.23			0.848	Medium	7.45	7.58	6.276	69.733			0.8142	Medium	7.46	7.56	7.104	78.929			0.8207	Medium			PRE	HSV1_GB_PREF	689	701	YTRHEIKDSGLLD	5.91	3	11	5.94	6.21	2.794	25.402			0.8073	Medium
PRE	HSV1_GB_PREF	660	669	SRADITTVST	5.49	1	8	5.89	5.92	5.034	62.925			0.7973	Medium	5.65	5.83	6.209	77.616			0.7222	Medium	5.9	5.99	7.107	88.834			0.6694	Medium			PRE	HSV1_GB_PREF	689	701	YTRHEIKDSGLLD	5.91	4	11	5.94	6.44	2.701	24.553			0.8738	High
PRE	HSV1_GB_PREF	660	669	SRADITTVST	5.49	2	8									5.6	5.95	5.886	73.57			0.5328	Medium											PRE	HSV1_GB_PREF	690	701	TRHEIKDSGLLD	5.09	2	10
PRE	HSV1_GB_PREF	663	669	DITTVST	5.91	1	5	6.26	6.53	3.35	67			0.8914	High	6.05	6.4	3.71	74.209			0.892	High	6.27	6.49	4.192	83.831			0.8796	High			PRE	HSV1_GB_PREF	690	701	TRHEIKDSGLLD	5.09	3	10	5.12	5.32	3.441	34.407			0.6614	Medium
PRE	HSV1_GB_PREF	663	669	DITTVST	5.91	2	5	6.24	6.43	3.324	66.488			0.6459	Medium	6.05	6.27	3.815	76.307			0.7455	Medium	6.26	6.44	4.217	84.34			0.6287	Medium			PRE	HSV1_GB_PREF	690	701	TRHEIKDSGLLD	5.09	4	10
PRE	HSV1_GB_PREF	663	671	DITTVSTFI	8.8	1	7	9.06	9.27	1.341	19.154			0.8968	High	9.09	9.31	1.96	28.007			0.8948	High	9.11	9.31	2.743	39.185			0.8881	High			PRE	HSV1_GB_PREF	690	702	TRHEIKDSGLLDY	5.91	2	11	5.96	6.46	2.71	24.637			0.7025	Medium
PRE	HSV1_GB_PREF	663	671	DITTVSTFI	8.8	2	7	9.04	9.34	1.337	19.103			0.9151	High	9.08	9.34	1.957	27.958			0.9268	High	9.08	9.4	2.753	39.329			0.9106	High			PRE	HSV1_GB_PREF	690	702	TRHEIKDSGLLDY	5.91	3	11	5.94	6.21	2.794	25.402			0.8073	Medium
PRE	HSV1_GB_PREF	663	671	DITTVSTFI	8.8	3	7	8.95	9.46	1.345	19.217			0.9413	High	8.99	9.5	1.971	28.161			0.9514	High	9.03	9.53	2.752	39.311			0.9315	High			PRE	HSV1_GB_PREF	690	702	TRHEIKDSGLLDY	5.91	4	11	5.94	6.44	2.701	24.553			0.8738	High
PRE	HSV1_GB_PREF	663	672	DITTVSTFID	9.48	1	8	9.76	9.81	1.775	22.189			0.7479	Medium	9.78	9.85	2.473	30.917			0.8011	Medium	9.5	9.93	3.612	45.148			0.6396	Medium			PRE	HSV1_GB_PREF	691	703	RHEIKDSGLLDYT	6.17	2	11	5.96	6.46	2.712	24.652			0.7025	Medium
PRE	HSV1_GB_PREF	663	672	DITTVSTFID	9.48	3	8	9.73	9.91	1.449	18.113			0.9303	High	9.75	9.93	2.404	30.048			0.9401	High	9.78	9.95	3.498	43.724			0.9148	High			PRE	HSV1_GB_PREF	691	703	RHEIKDSGLLDYT	6.17	3	11	5.94	6.21	2.794	25.402			0.8073	Medium
PRE	HSV1_GB_PREF	664	669	ITTVST	4.98	1	4	5.19	5.45	2.885	72.134			0.8604	High	5.04	5.21	3.216	80.393			0.8378	Medium	5.23	5.48	3.65	91.246			0.7606	Medium			PRE	HSV1_GB_PREF	691	703	RHEIKDSGLLDYT	6.17	4	11	5.94	6.44	2.701	24.553			0.8738	High
PRE	HSV1_GB_PREF	664	669	ITTVST	4.98	2	4	5.24	5.4	2.547	63.686			0.9153	High	5.01	5.3	2.839	70.966			0.9253	Medium	5.21	5.48	3.23	80.754			0.7697	Medium			PRE	HSV1_GB_PREF	693	703	EIKDSGLLDYT	8.14	1	9	8.04	8.54	1.623	18.035			0.7068	Medium
PRE	HSV1_GB_PREF	664	672	ITTVSTFID	8.7	1	7	9.06	9.27	1.344	19.201			0.8968	High	9.09	9.31	1.964	28.054			0.8948	High	9.11	9.31	2.746	39.231			0.8881	High			PRE	HSV1_GB_PREF	693	703	EIKDSGLLDYT	8.14	2	9	8.24	8.47	1.562	17.351			0.787	Medium
PRE	HSV1_GB_PREF	664	672	ITTVSTFID	8.7	2	7	9.04	9.34	1.337	19.103			0.9151	High	9.08	9.34	1.957	27.958			0.9268	High	9.08	9.4	2.753	39.329			0.9106	High			PRE	HSV1_GB_PREF	693	703	EIKDSGLLDYT	8.14	3	9	8.1	8.54	1.608	17.866			0.866	High
PRE	HSV1_GB_PREF	664	672	ITTVSTFID	8.7	3	7	8.95	9.46	1.345	19.217			0.9413	High	8.99	9.5	1.971	28.161			0.9514	High	9.03	9.53	2.752	39.311			0.9315	High			PRE	HSV1_GB_PREF	694	704	IKDSGLLDYTE	8.36	1	9	8.04	8.54	1.623	18.035			0.7068	Medium
PRE	HSV1_GB_PREF	665	673	TTVSTFIDL	8.75	1	7	9.06	9.27	1.341	19.154			0.8968	High	9.09	9.31	1.96	28.007			0.8948	High	9.11	9.31	2.743	39.185			0.8881	High			PRE	HSV1_GB_PREF	694	704	IKDSGLLDYTE	8.36	2	9	8.24	8.47	1.562	17.351			0.787	Medium
PRE	HSV1_GB_PREF	665	673	TTVSTFIDL	8.75	2	7	9.04	9.34	1.337	19.103			0.9151	High	9.08	9.34	1.957	27.958			0.9268	High	9.08	9.4	2.753	39.329			0.9106	High			PRE	HSV1_GB_PREF	694	704	IKDSGLLDYTE	8.36	3	9	8.1	8.54	1.608	17.866			0.866	High
PRE	HSV1_GB_PREF	665	673	TTVSTFIDL	8.75	3	7	8.95	9.46	1.345	19.217			0.9413	High	8.99	9.5	1.971	28.161			0.9514	High	9.03	9.53	2.752	39.311			0.9315	High			PRE	HSV1_GB_PREF	700	713	LDYTEVQRRNQLHD	5.71	2	12	5.74	5.96	0.944	7.87	8.227	68.562	0.6535	Medium
PRE	HSV1_GB_PREF	666	673	TVSTFIDL	5.18	1	6	5.44	5.55	1.461	24.355			0.7794	Medium	5.16	5.3	2.143	35.724			0.7821	Medium	5.33	5.63	2.877	47.948			0.7918	Medium			PRE	HSV1_GB_PREF	700	713	LDYTEVQRRNQLHD	5.71	3	12	5.86	6.02	0.711	5.928	7.131	59.423	0.7962	Medium
PRE	HSV1_GB_PREF	666	673	TVSTFIDL	5.18	2	6	5.39	5.49	1.402	23.365			0.8441	Medium									5.35	5.65	3.047	50.788			0.7881	Medium			PRE	HSV1_GB_PREF	700	713	LDYTEVQRRNQLHD	5.71	4	12	5.79	6.18	0.852	7.102	8.4	70	0.7847	Medium
PRE	HSV1_GB_PREF	666	673	TVSTFIDL	5.18	3	6	5.42	5.57	1.578	26.295			0.8705	High	5.16	5.35	1.93	32.166			0.9146	High	5.38	5.58	2.978	49.633			0.9378	High			PRE	HSV1_GB_PREF	701	712	DYTEVQRRNQLH	1.99	2	10	1.82	2.02	0.602	6.023	5.721	57.206	0.6941	Medium
PRE	HSV1_GB_PREF	678	683	LEDHEF	7.77	1	4	8.2	8.25	1.303	32.572			0.8041	Medium	8.2	8.22	1.127	28.165			0.7761	Medium											PRE	HSV1_GB_PREF	701	712	DYTEVQRRNQLH	1.99	3	10	1.8	1.95	0.733	7.332	6.376	63.761	0.783	Medium
PRE	HSV1_GB_PREF	678	683	LEDHEF	7.77	2	4	8.17	8.37	1.09	27.257			0.8861	High	8.17	8.35	1.142	28.56			0.9415	High	8.19	8.34	1.283	32.072			0.9355	Medium			PRE	HSV1_GB_PREF	701	712	DYTEVQRRNQLH	1.99	4	10	1.85	2.1	0.645	6.451	5.907	59.068	0.8282	Medium
PRE	HSV1_GB_PREF	678	686	LEDHEFVPL	11.36	1	6									11.54	11.61	2.574	42.902			0.6607	Medium											PRE	HSV1_GB_PREF	701	714	DYTEVQRRNQLHDL	5.76	2	12	5.74	5.96	0.944	7.87	8.227	68.562	0.6535	Medium
PRE	HSV1_GB_PREF	678	686	LEDHEFVPL	11.36	2	6	11.57	11.62	2.339	38.991			0.7128	Medium	11.58	11.61	2.681	44.69			0.7061	Medium	11.62	11.7	2.995	49.924			0.6502	Medium			PRE	HSV1_GB_PREF	701	714	DYTEVQRRNQLHDL	5.76	3	12	5.86	6.02	0.715	5.962	7.135	59.458	0.7962	Medium
PRE	HSV1_GB_PREF	678	687	LEDHEFVPLE	10.63	1	7	10.88	11.12	2.907	41.525			0.6849	Medium	10.89	11.06	2.977	42.525			0.7229	Medium	10.99	11.04	3.217	45.956			0.6887	Medium			PRE	HSV1_GB_PREF	701	714	DYTEVQRRNQLHDL	5.76	4	12	5.79	6.18	0.852	7.102	8.4	70	0.7847	Medium
PRE	HSV1_GB_PREF	678	687	LEDHEFVPLE	10.63	2	7	10.92	11.05	2.614	37.342			0.7951	Medium	10.92	10.99	2.809	40.133			0.788	Medium	10.98	11.03	3.361	48.009			0.7616	Medium			PRE	HSV1_GB_PREF	702	711	YTEVQRRNQL	2.82	2	8	2.67	2.82	0.408	5.102	6.547	81.838	0.6601	Medium
PRE	HSV1_GB_PREF	678	687	LEDHEFVPLE	10.63	3	7	11.1	11.2	2.542	36.318			0.8233	Medium	11.11	11.21	2.552	36.452			0.6288	Medium	11.13	11.26	2.91	41.569			0.6403	Medium			PRE	HSV1_GB_PREF	702	711	YTEVQRRNQL	2.82	3	8	2.74	2.86	0.621	7.761	5.93	74.12	0.7111	Medium
PRE	HSV1_GB_PREF	678	688	LEDHEFVPLEV	12.22	1	8	12.48	12.76	3.121	39.019			0.8774	High	12.5	12.7	3.479	43.481			0.835	Medium	12.57	12.69	4.164	52.046			0.7553	Medium			PRE	HSV1_GB_PREF	702	713	YTEVQRRNQLHD	1.93	2	10	1.82	2.02	0.603	6.028	5.721	57.21	0.6941	Medium
PRE	HSV1_GB_PREF	678	688	LEDHEFVPLEV	12.22	2	8	12.44	12.91	2.973	37.163			0.9108	High	12.46	12.9	3.355	41.935			0.9181	High	12.5	12.92	3.998	49.979			0.9101	High			PRE	HSV1_GB_PREF	702	713	YTEVQRRNQLHD	1.93	3	10	1.8	1.95	0.733	7.332	6.376	63.761	0.783	Medium
PRE	HSV1_GB_PREF	678	688	LEDHEFVPLEV	12.22	3	8																											PRE	HSV1_GB_PREF	702	713	YTEVQRRNQLHD	1.93	4	10	1.85	2.1	0.645	6.451	5.907	59.068	0.8282	Medium
PRE	HSV1_GB_PREF	679	683	EDHEF	6.37	1	3																											PRE	HSV1_GB_PREF	702	716	YTEVQRRNQLHDLRF	7.67	2	13
PRE	HSV1_GB_PREF	679	683	EDHEF	6.37	2	3	6.69	6.81	0.974	32.457			0.9223	Medium	6.52	6.74	0.942	31.407			0.9142	Medium	6.69	6.78	1.09	36.326			0.8982	Medium			PRE	HSV1_GB_PREF	702	716	YTEVQRRNQLHDLRF	7.67	3	13	7.72	8	0.343	2.64	6.485	49.883	0.7273	Medium
PRE	HSV1_GB_PREF	679	686	EDHEFVPL	10.73	1	5	10.93	11.09	2.438	48.764			0.5381	Medium	10.91	11.06	2.535	50.694			0.5091	Medium	10.96	11.08	2.405	48.103			0.5188	Medium			PRE	HSV1_GB_PREF	702	716	YTEVQRRNQLHDLRF	7.67	4	13	7.67	8.09	0.344	2.643	6.447	49.59	0.7917	Medium
PRE	HSV1_GB_PREF	679	686	EDHEFVPL	10.73	2	5	10.97	11.07	2.242	44.831			0.6136	Medium	10.94	11.09	2.452	49.045			0.6297	Medium	11.01	11.16	2.751	55.02			0.652	Medium			PRE	HSV1_GB_PREF	705	716	VQRRNQLHDLRF	7.05	2	10	7.13	7.32	0.102	1.024	3.367	33.673	0.6579	Medium
PRE	HSV1_GB_PREF	679	688	EDHEFVPLEV	11.86	1	7	12.09	12.28	2.733	39.039			0.8352	Medium	12.01	12.18	3.25	46.424			0.7845	Medium	12.13	12.24	3.712	53.022			0.8175	Medium			PRE	HSV1_GB_PREF	705	716	VQRRNQLHDLRF	7.05	3	10	7.11	7.32	-0.018	-0.183	2.79	27.904	0.8	Medium
PRE	HSV1_GB_PREF	679	688	EDHEFVPLEV	11.86	2	7	12.04	12.17	2.81	40.149			0.906	High	12.04	12.18	3.204	45.771			0.9103	Medium	12.1	12.24	3.751	53.586			0.9023	Medium			PRE	HSV1_GB_PREF	705	716	VQRRNQLHDLRF	7.05	4	10	6.98	7.47	0.734	7.336	4.79	47.903	0.8196	Medium
PRE	HSV1_GB_PREF	679	688	EDHEFVPLEV	11.86	3	7	12.12	12.17	3.082	44.027			0.7773	Medium	12.08	12.16	3.312	47.321			0.8133	Medium	12.12	12.29	3.936	56.234			0.7422	Medium			PRE	HSV1_GB_PREF	707	718	RRNQLHDLRFAD	7.37	2	10	7.47	7.6	2.671	26.707			0.8782	Medium
PRE	HSV1_GB_PREF	680	687	DHEFVPLE	10.73	1	5	10.93	11.09	2.438	48.764			0.5381	Medium	10.91	11.06	2.535	50.694			0.5091	Medium	10.96	11.08	2.405	48.103			0.5188	Medium			PRE	HSV1_GB_PREF	707	718	RRNQLHDLRFAD	7.37	3	10	7.23	7.68	2.704	27.039			0.9079	High
PRE	HSV1_GB_PREF	680	687	DHEFVPLE	10.73	2	5	10.97	11.07	2.242	44.831			0.6136	Medium	10.94	11.09	2.452	49.045			0.6297	Medium	11.01	11.16	2.751	55.02			0.652	Medium			PRE	HSV1_GB_PREF	707	718	RRNQLHDLRFAD	7.37	4	10	7.28	7.67	2.788	27.88			0.9321	High
PRE	HSV1_GB_PREF	680	688	DHEFVPLEV	11.77	1	6	11.94	12.19	2.829	47.149			0.8627	Medium	11.98	12.11	3.141	52.349			0.818	Medium	12	12.2	3.765	62.754			0.788	Medium			PRE	HSV1_GB_PREF	710	715	QLHDLR	10.37	1	4	10.43	10.53	1.181	29.523			0.8331	Medium
PRE	HSV1_GB_PREF	680	688	DHEFVPLEV	11.77	2	6	11.99	12.11	3.16	52.661			0.7843	Medium	12.03	12.09	3.342	55.7			0.8071	Medium	12.03	12.1	3.759	62.657			0.8256	Medium			PRE	HSV1_GB_PREF	710	715	QLHDLR	10.37	2	4	10.35	10.85	1.098	27.439			0.9157	High
PRE	HSV1_GB_PREF	680	690	DHEFVPLEVYT	12.28	2	8	12.51	12.69	2.857	35.716			0.858	Medium	12.5	12.65	3.252	40.649			0.8716	Medium	12.52	12.71	3.83	47.872			0.8734	Medium			PRE	HSV1_GB_PREF	712	716	HDLRF	6.54	1	3
PRE	HSV1_GB_PREF	681	686	HEFVPL	10.05	1	3	10.28	10.46	1.73	57.674			0.5678	Medium	10.37	10.44	1.754	58.479			0.6556	Medium	10.41	10.49	2.081	69.367			0.6292	Medium			PRE	HSV1_GB_PREF	712	716	HDLRF	6.54	2	3	6.53	6.68	0.634	21.132			0.8223	Medium
PRE	HSV1_GB_PREF	681	686	HEFVPL	10.05	2	3	10.3	10.8	1.537	51.218			0.9335	High	10.32	10.82	1.716	57.204			0.9206	High	10.32	10.81	2.027	67.582			0.8504	High			PRE	HSV1_GB_PREF	712	716	HDLRF	6.54	3	3
PRE	HSV1_GB_PREF	681	687	HEFVPLE	9.33	1	4	9.61	9.73	1.666	41.646			0.8195	Medium	9.66	9.75	1.755	43.867			0.8419	Medium	9.65	9.78	2.04	50.999			0.8377	Medium			PRE	HSV1_GB_PREF	713	716	DLRF	7	1	2	6.98	7.15	0.062	3.08			0.7823	Medium
PRE	HSV1_GB_PREF	681	687	HEFVPLE	9.33	2	4	9.56	9.76	1.65	41.257			0.6039	Medium	9.61	9.66	1.763	44.086			0.8578	Medium	9.65	9.78	2.117	52.935			0.8259	Medium			PRE	HSV1_GB_PREF	713	716	DLRF	7	2	2	6.83	7.3	0.061	3.057			0.8112	Medium
PRE	HSV1_GB_PREF	681	688	HEFVPLEV	11.39	1	5	11.54	11.84	2.369	47.381			0.8987	High	11.54	11.88	2.715	54.294			0.8964	High	11.62	11.87	3.255	65.107			0.896	High			PRE	HSV1_GB_PREF	713	726	DLRFADIDTVIHAD	7.93	2	12
PRE	HSV1_GB_PREF	681	688	HEFVPLEV	11.39	2	5	11.54	11.81	2.385	47.69			0.9272	High	11.56	11.79	2.753	55.061			0.9307	High	11.62	11.88	3.294	65.877			0.9302	High			PRE	HSV1_GB_PREF	713	726	DLRFADIDTVIHAD	7.93	3	12
PRE	HSV1_GB_PREF	686	698	LEVYTRHEIKDSG	7.62	2	11	7.7	8.2	3.289	29.901			0.8976	High	7.65	8.15	4.296	39.057			0.9182	High	7.67	8.05	5.224	47.491			0.9122	High			PRE	HSV1_GB_PREF	714	720	LRFADID	9.19	2	5	9.14	9.26	1.885	37.704			0.8431	Medium
PRE	HSV1_GB_PREF	686	698	LEVYTRHEIKDSG	7.62	3	11	7.75	7.95	3.298	29.982			0.9094	Medium	7.73	7.97	4.249	38.63			0.9136	Medium	7.77	7.9	5.04	45.821			0.845	Medium			PRE	HSV1_GB_PREF	721	731	TVIHADANGSG	6.43	1	9
PRE	HSV1_GB_PREF	686	698	LEVYTRHEIKDSG	7.62	4	11	7.75	7.98	3.302	30.021			0.928	High	7.75	7.97	4.335	39.408			0.9527	High	7.77	7.95	5.239	47.628			0.9471	High			PRE	HSV1_GB_PREF	721	731	TVIHADANGSG	6.43	2	9
PRE	HSV1_GB_PREF	687	699	EVYTRHEIKDSGL	7.51	2	11	7.75	7.97	3.314	30.127			0.8978	High	7.75	7.95	4.33	39.367			0.919	High	7.77	7.98	5.203	47.298			0.9137	High			PRE	HSV1_GB_PREF	721	731	TVIHADANGSG	6.43	3	9
PRE	HSV1_GB_PREF	687	699	EVYTRHEIKDSGL	7.51	3	11	7.75	7.95	3.285	29.868			0.9089	Medium	7.73	7.97	4.237	38.516			0.9128	Medium	7.75	7.97	5.023	45.659			0.8311	Medium			PRE	HSV1_GB_PREF	728	741	NGSGYIPEAPRDGQ	10.88	1	10
PRE	HSV1_GB_PREF	687	699	EVYTRHEIKDSGL	7.51	4	11	7.75	7.98	3.299	29.992			0.928	High	7.75	7.97	4.332	39.379			0.9527	High	7.77	7.95	5.236	47.598			0.9471	High			PRE	HSV1_GB_PREF	728	741	NGSGYIPEAPRDGQ	10.88	2	10
PRE	HSV1_GB_PREF	689	696	YTRHEIKD	4.51	1	6																											PRE	HSV1_GB_PREF	728	741	NGSGYIPEAPRDGQ	10.88	3	10
PRE	HSV1_GB_PREF	689	696	YTRHEIKD	4.51	2	6	4.5	4.58	2.234	37.229			0.8719	Medium	4.49	4.59	2.781	46.349			0.8277	Medium	4.53	4.59	3.436	57.268			0.7805	Medium			PRE	HSV1_GB_PREF	732	738	YIPEAPR	2.18	1	3
PRE	HSV1_GB_PREF	689	696	YTRHEIKD	4.51	3	6	4.5	4.65	2.32	38.673			0.8577	Medium	4.51	4.61	2.867	47.79			0.806	Medium	4.54	4.68	3.61	60.159			0.6395	Medium			PRE	HSV1_GB_PREF	732	738	YIPEAPR	2.18	2	3
PRE	HSV1_GB_PREF	689	696	YTRHEIKD	4.51	4	6	4.5	4.6	2.196	36.593			0.9123	Medium	4.49	4.61	2.689	44.811			0.9099	Medium	4.53	4.59	3.116	51.93			0.9036	Medium			PRE	HSV1_GB_PREF	742	756	AYVRKDGEWVLLSTF	8.05	2	13	8.19	8.29	1.304	10.034			0.7411	Medium
PRE	HSV1_GB_PREF	689	699	YTRHEIKDSGL	5.6	2	9	6.06	6.21	2.777	30.854			0.9035	High	5.82	5.97	3.677	40.854			0.9182	High	6.05	6.52	4.34	48.226			0.9125	High			PRE	HSV1_GB_PREF	742	756	AYVRKDGEWVLLSTF	8.05	3	13	8.17	8.37	1.044	8.03			0.8861	Medium
PRE	HSV1_GB_PREF	689	699	YTRHEIKDSGL	5.6	3	9	6.06	6.21	2.75	30.552			0.9272	High	5.8	5.97	3.649	40.543			0.9423	High	6.07	6.22	4.37	48.558			0.9353	High			PRE	HSV1_GB_PREF	743	750	YVRKDGEW	5.25	2	6	5.34	5.44	0.112	1.864			0.7433	Medium
PRE	HSV1_GB_PREF	689	699	YTRHEIKDSGL	5.6	4	9	6.06	6.21	2.815	31.273			0.9199	High	5.82	5.95	3.691	41.011			0.9508	High	6.05	6.46	4.529	50.327			0.9071	High			PRE	HSV1_GB_PREF	743	750	YVRKDGEW	5.25	3	6	5.32	5.49	0.423	7.044			0.8012	Medium
PRE	HSV1_GB_PREF	689	701	YTRHEIKDSGLLD	7.25	2	11	7.75	7.98	3.3	30.004			0.8986	High	7.75	7.95	4.321	39.286			0.919	High	7.77	7.98	5.194	47.217			0.9137	High			PRE	HSV1_GB_PREF	751	756	VLLSTF	11.05	1	4	11	11.2	1.451	36.283			0.8308	Medium
PRE	HSV1_GB_PREF	689	701	YTRHEIKDSGLLD	7.25	3	11	7.75	7.95	3.3	30.002			0.9089	Medium	7.73	7.95	4.266	38.783			0.9191	Medium	7.23	7.73	5.852	53.197			0.8725	Medium			PRE	HSV1_GB_PREF	751	756	VLLSTF	11.05	2	4	11.04	11.17	1.205	30.136			0.8226	Medium
PRE	HSV1_GB_PREF	689	701	YTRHEIKDSGLLD	7.25	4	11	7.75	7.98	3.296	29.962			0.928	High	7.75	7.97	4.328	39.349			0.9527	High	7.77	7.95	5.232	47.568			0.9471	High			PRE	HSV1_GB_PREF	751	757	VLLSTFL	13.94	1	5	13.87	13.94	1.893	37.854			0.7627	Medium
PRE	HSV1_GB_PREF	690	702	TRHEIKDSGLLDY	7.25	2	11	7.75	7.98	3.3	30.004			0.8986	High	7.75	7.95	4.321	39.286			0.919	High	7.77	7.98	5.194	47.217			0.9137	High			PRE	HSV1_GB_PREF	751	757	VLLSTFL	13.94	2	5
PRE	HSV1_GB_PREF	690	702	TRHEIKDSGLLDY	7.25	3	11	7.75	7.95	3.3	30.002			0.9089	Medium	7.73	7.95	4.266	38.783			0.9191	Medium	7.75	7.88	5.098	46.344			0.861	Medium			PRE	HSV1_GB_PREF	751	762	VLLSTFLGRSLE	13.27	1	10
PRE	HSV1_GB_PREF	690	702	TRHEIKDSGLLDY	7.25	4	11	7.75	7.98	3.296	29.962			0.928	High	7.75	7.97	4.328	39.349			0.9527	High	7.77	7.95	5.232	47.568			0.9471	High			PRE	HSV1_GB_PREF	751	762	VLLSTFLGRSLE	13.27	2	10	13.1	13.42	5.025	50.248			0.7016	Medium
PRE	HSV1_GB_PREF	691	703	RHEIKDSGLLDYT	7.25	2	11	7.75	7.98	3.3	30.004			0.8986	High	7.75	7.95	4.321	39.286			0.919	High	7.77	7.98	5.194	47.217			0.9137	High			PRE	HSV1_GB_PREF	751	762	VLLSTFLGRSLE	13.27	3	10
PRE	HSV1_GB_PREF	691	703	RHEIKDSGLLDYT	7.25	3	11	7.75	7.95	3.3	30.002			0.9089	Medium	7.73	7.95	4.266	38.783			0.9191	Medium	7.78	7.88	4.926	44.778			0.8101	Medium			PRE	HSV1_GB_PREF	752	760	LLSTFLGRS	10.89	1	7
PRE	HSV1_GB_PREF	691	703	RHEIKDSGLLDYT	7.25	4	11	7.75	7.98	3.296	29.962			0.928	High	7.75	7.97	4.328	39.349			0.9527	High	7.77	7.95	5.232	47.568			0.9471	High			PRE	HSV1_GB_PREF	752	760	LLSTFLGRS	10.89	2	7	10.87	11.05	3.319	47.418			0.805	Medium
PRE	HSV1_GB_PREF	692	699	HEIKDSGL	5.45	1	6	5.79	5.89	2.426	40.431			0.7188	Medium	5.55	5.65	3.27	54.503			0.7567	Medium	5.7	5.85	3.791	63.188			0.7791	Medium			PRE	HSV1_GB_PREF	752	763	LLSTFLGRSLEV	13.17	1	10
PRE	HSV1_GB_PREF	692	699	HEIKDSGL	5.45	2	6																											PRE	HSV1_GB_PREF	752	763	LLSTFLGRSLEV	13.17	2	10	13.1	13.42	5.025	50.248			0.7016	Medium
PRE	HSV1_GB_PREF	692	699	HEIKDSGL	5.45	3	6									5.6	5.63	2.892	48.204			0.6207	Medium											PRE	HSV1_GB_PREF	752	763	LLSTFLGRSLEV	13.17	3	10
PRE	HSV1_GB_PREF	692	701	HEIKDSGLLD	7.36	2	8	7.45	7.6	0.826	10.33			0.7838	Medium	7.4	7.56	0.891	11.141			0.8015	Medium	7.41	7.67	1.623	20.291			0.875	Medium			PRE	HSV1_GB_PREF	753	761	LSTFLGRSL	10.89	1	7
PRE	HSV1_GB_PREF	692	701	HEIKDSGLLD	7.36	3	8																											PRE	HSV1_GB_PREF	753	761	LSTFLGRSL	10.89	2	7	10.87	11.05	3.319	47.418			0.805	Medium
PRE	HSV1_GB_PREF	693	697	EIKDS	7.77	2	3	8.15	8.4	0.013	0.444			0.935	High	8.17	8.34	0.017	0.555			0.8103	Medium	8.15	8.34	0.014	0.451			0.8594	High			PRE	HSV1_GB_PREF	753	763	LSTFLGRSLEV	12.49	2	9	12.38	12.6	4.547	50.522			0.6921	Medium
PRE	HSV1_GB_PREF	693	699	EIKDSGL	6.47	1	5	6.71	7.1	1.952	39.036			0.9014	High	6.69	7.06	2.625	52.509			0.899	High	6.79	7.18	3.11	62.196			0.8903	High			PRE	HSV1_GB_PREF	753	763	LSTFLGRSLEV	12.49	3	9
PRE	HSV1_GB_PREF	693	699	EIKDSGL	6.47	2	5	6.76	7.08	1.99	39.795			0.9306	High	6.67	6.99	2.641	52.825			0.937	High	6.81	7.06	3.104	62.087			0.7435	Medium			PRE	HSV1_GB_PREF	753	764	LSTFLGRSLEVL	13.22	1	10
PRE	HSV1_GB_PREF	693	701	EIKDSGLLD	8.61	1	7	8.94	9.02	2.54	36.29			0.8069	Medium	8.94	8.99	3.18	45.434			0.8528	Medium	8.94	9.06	3.806	54.37			0.8551	Medium			PRE	HSV1_GB_PREF	753	764	LSTFLGRSLEVL	13.22	2	10	13.1	13.42	5.025	50.248			0.7016	Medium
PRE	HSV1_GB_PREF	693	701	EIKDSGLLD	8.61	2	7	8.94	8.99	2.693	38.474			0.8636	Medium	8.96	9.03	3.409	48.7			0.9005	Medium	8.94	9.03	3.975	56.785			0.9065	Medium			PRE	HSV1_GB_PREF	753	764	LSTFLGRSLEVL	13.22	3	10
PRE	HSV1_GB_PREF	693	703	EIKDSGLLDYT	9.53	1	9	9.78	9.89	1.961	21.783			0.8951	High	9.76	10.18	3.027	33.631			0.891	High	9.78	10.2	4.322	48.027			0.8765	High			PRE	HSV1_GB_PREF	754	764	STFLGRSLEVL	12.49	2	9	12.38	12.6	4.547	50.522			0.6921	Medium
PRE	HSV1_GB_PREF	693	703	EIKDSGLLDYT	9.53	2	9	9.74	10.01	1.855	20.615			0.9024	High	9.78	9.98	2.941	32.683			0.9156	High	9.8	9.99	4.215	46.833			0.9124	High			PRE	HSV1_GB_PREF	754	764	STFLGRSLEVL	12.49	3	9
PRE	HSV1_GB_PREF	693	703	EIKDSGLLDYT	9.53	3	9	9.71	9.89	1.932	21.465			0.9242	High	9.75	9.92	3.055	33.95			0.9366	High	9.78	9.93	4.358	48.421			0.921	High			PRE	HSV1_GB_PREF	756	764	FLGRSLEVL	11.1	2	7	11.07	11.35	3.543	50.62			0.768	Medium
PRE	HSV1_GB_PREF	694	704	IKDSGLLDYTE	9.53	1	9	9.78	9.89	1.961	21.783			0.8951	High	9.76	10.18	3.027	33.631			0.891	High	9.78	10.2	4.322	48.027			0.8765	High			PRE	HSV1_GB_PREF	757	764	LGRSLEVL	9.12	1	6	9.13	9.23	3.139	52.312			0.6695	Medium
PRE	HSV1_GB_PREF	694	704	IKDSGLLDYTE	9.53	2	9	9.74	10.01	1.855	20.615			0.9024	High	9.78	9.98	2.941	32.683			0.9156	High	9.8	9.99	4.215	46.833			0.9124	High			PRE	HSV1_GB_PREF	757	764	LGRSLEVL	9.12	2	6	9.14	9.31	3.022	50.374			0.8353	Medium
PRE	HSV1_GB_PREF	694	704	IKDSGLLDYTE	9.53	3	9	9.71	9.89	1.932	21.465			0.9242	High	9.75	9.92	3.055	33.95			0.9366	High	9.78	9.93	4.358	48.421			0.921	High			PRE	HSV1_GB_PREF	765	773	FQGPGHHHH	13.69	1	6	13.72	13.79	0.37	6.163			0.5825	Medium
PRE	HSV1_GB_PREF	697	710	SGLLDYTEVQRRNQ	7.67	2	12	8.07	8.25	6.246	52.054			0.7497	Medium	7.98	8.29	7.875	65.626			0.868	Medium	7.95	8.25	9.17	76.414			0.8212	Medium			PRE	HSV1_GB_PREF	765	773	FQGPGHHHH	13.69	2	6	13.67	13.77	0.513	8.552			0.6582	Medium
PRE	HSV1_GB_PREF	697	710	SGLLDYTEVQRRNQ	7.67	3	12	8.03	8.17	6.178	51.486			0.9027	High	8.07	8.13	7.588	63.231			0.8993	High	8.03	8.12	8.729	72.744			0.8805	Medium			PRE	HSV1_GB_PREF	775	784	HHHSAWSHPQ	5.3	2	7	5.4	5.47	1.439	20.552			0.8826	Medium
PRE	HSV1_GB_PREF	700	707	LDYTEVQR	6.69	2	6																	7.06	7.11	4.472	74.525			0.7356	Medium			PRE	HSV1_GB_PREF	791	805	SGGGGSGGSAWSHPQ	4.11	2	12	4.16	4.28	0.283	2.357			0.8303	Medium
PRE	HSV1_GB_PREF	700	708	LDYTEVQRR	5.96	2	7									6.22	6.57	3.125	44.639			0.7618	Medium	6.44	6.59	4.969	70.988			0.7564	Medium			POS	HSV1_GB_PREF	4	14	GAPSWGRRWFV	3.06	1	8
PRE	HSV1_GB_PREF	700	712	LDYTEVQRRNQLH	6.54	2	11	6.98	7.11	0.952	8.658	7.374	67.037	0.8388	Medium	6.84	7.21	2.188	19.887	7.799	70.901	0.8296	Medium											POS	HSV1_GB_PREF	4	14	GAPSWGRRWFV	3.06	2	8	2.94	3.44	3.051	38.141			0.6851	Medium
PRE	HSV1_GB_PREF	700	712	LDYTEVQRRNQLH	6.54	3	11	6.96	7.15	0.778	7.077	7.252	65.931	0.893	High	6.84	6.99	1.95	17.726	7.429	67.537	0.8975	High	6.78	7.08	3.643	33.116	8.271	75.193	0.8785	High			POS	HSV1_GB_PREF	4	14	GAPSWGRRWFV	3.06	3	8	2.96	3.36	3.076	38.456			0.7242	Medium
PRE	HSV1_GB_PREF	700	712	LDYTEVQRRNQLH	6.54	4	11	6.93	7.1	0.764	6.946	7.51	68.276	0.8302	Medium																			POS	HSV1_GB_PREF	4	14	GAPSWGRRWFV	3.06	4	8	3.02	3.12	3.102	38.775			0.7373	Medium
PRE	HSV1_GB_PREF	700	713	LDYTEVQRRNQLHD	6.95	2	12																											POS	HSV1_GB_PREF	16	23	WALLGLTL	9.18	1	6	9.23	9.29	2.691	44.854			0.6587	Medium
PRE	HSV1_GB_PREF	700	713	LDYTEVQRRNQLHD	6.95	3	12	7.36	7.45	0.525	4.379	7.765	64.707	0.8357	Medium	7.33	7.45	1.849	15.409	7.971	66.428	0.8386	Medium	7.3	7.38	2.139	17.822	8.521	71.006	0.7392	Medium			POS	HSV1_GB_PREF	16	23	WALLGLTL	9.18	2	6	9.23	9.34	2.648	44.129			0.7223	Medium
PRE	HSV1_GB_PREF	700	713	LDYTEVQRRNQLHD	6.95	4	12	7.35	7.45	0.806	6.719	8.45	70.413	0.8617	Medium	7.29	7.55	1.553	12.938	7.253	60.446	0.777	Medium											POS	HSV1_GB_PREF	25	34	VLVASAAPSS	5.77	2	7	5.89	5.99	0.222	3.17			0.8076	Medium
PRE	HSV1_GB_PREF	702	715	YTEVQRRNQLHDLR	5.14	2	12	5.67	5.8	0.706	5.88	6.462	53.846	0.8402	Medium	5.23	5.51	1.6	13.331	7.009	58.405	0.8148	Medium											POS	HSV1_GB_PREF	30	40	AAPSSPGTPGV	2.6	1	6	2.49	2.6	2.99	49.837			0.633	Medium
PRE	HSV1_GB_PREF	702	715	YTEVQRRNQLHDLR	5.14	3	12	5.64	5.86	0.647	5.394	6.575	54.788	0.931	High	5.26	5.41	1.775	14.79	6.972	58.101	0.9239	High	5.67	5.85	2.896	24.136	7.56	62.997	0.8947	High			POS	HSV1_GB_PREF	30	40	AAPSSPGTPGV	2.6	2	6
PRE	HSV1_GB_PREF	702	715	YTEVQRRNQLHDLR	5.14	4	12	5.64	5.8	0.574	4.781	6.437	53.64	0.9388	High	5.26	5.43	1.578	13.154	6.826	56.883	0.933	Medium	5.65	5.8	3.187	26.561	7.669	63.91	0.9325	Medium			POS	HSV1_GB_PREF	31	40	APSSPGTPGV	11.87	1	6	11.86	12.01	1.613	26.876			0.8621	Medium
PRE	HSV1_GB_PREF	702	716	YTEVQRRNQLHDLRF	9.13	2	13	9.36	9.41	0.649	4.993	6.519	50.147	0.8613	Medium	9.39	9.48	1.739	13.378	6.722	51.707	0.8307	Medium											POS	HSV1_GB_PREF	31	40	APSSPGTPGV	11.87	2	6	11.84	12.06	1.584	26.4			0.9052	High
PRE	HSV1_GB_PREF	702	716	YTEVQRRNQLHDLRF	9.13	4	13	9.34	9.84	0.406	3.122	6.234	47.957	0.9192	High	9.38	9.7	1.348	10.372	6.179	47.533	0.9339	High	9.38	9.68	6.135	47.195	7.618	58.603	0.8771	Medium			POS	HSV1_GB_PREF	31	41	APSSPGTPGVA	2.65	1	7	2.49	2.6	3.007	42.956			0.6045	Medium
PRE	HSV1_GB_PREF	705	715	VQRRNQLHDLR	4.68	2	9	4.68	4.87	0.831	9.237	4.818	53.529	0.9139	Medium	4.61	4.74	1.745	19.394	4.759	52.879	0.9023	Medium	4.73	4.81	2.704	30.039	5.228	58.088	0.9011	Medium			POS	HSV1_GB_PREF	31	41	APSSPGTPGVA	2.65	2	7	2.32	2.44	0.786	11.235			0.6891	Medium
PRE	HSV1_GB_PREF	705	715	VQRRNQLHDLR	4.68	3	9	4.68	4.87	0.633	7.029	4.862	54.02	0.9163	Medium	4.57	4.76	0.925	10.281	4.354	48.378	0.9188	Medium	4.61	4.86	2.436	27.07	5.437	60.41	0.8996	Medium			POS	HSV1_GB_PREF	32	42	PSSPGTPGVAA	2.6	1	7	2.49	2.6	3.012	43.026			0.6045	Medium
PRE	HSV1_GB_PREF	705	715	VQRRNQLHDLR	4.68	4	9	4.72	4.93	0.433	4.807	4.15	46.106	0.9145	Medium									4.73	4.88	2.748	30.537	5.099	56.651	0.8721	Medium			POS	HSV1_GB_PREF	32	42	PSSPGTPGVAA	2.6	2	7	2.32	2.44	0.784	11.198			0.6891	Medium
PRE	HSV1_GB_PREF	708	714	RNQLHDL	5.18	1	5	5.45	5.55	1.457	29.15			0.7768	Medium	5.15	5.16	2.203	44.051			0.5308	Medium	5.45	5.6	2.899	57.988			0.8565	Medium			POS	HSV1_GB_PREF	35	45	PGTPGVAAATQ	10.26	1	8	10.38	10.47	2.266	28.323			0.8313	Medium
PRE	HSV1_GB_PREF	708	714	RNQLHDL	5.18	2	5	5.39	5.5	1.394	27.888			0.8494	Medium									5.45	5.65	3.095	61.892			0.7779	Medium			POS	HSV1_GB_PREF	35	45	PGTPGVAAATQ	10.26	2	8	10.47	10.6	2.197	27.457			0.8479	Medium
PRE	HSV1_GB_PREF	708	714	RNQLHDL	5.18	3	5	5.42	5.57	1.39	27.803			0.8857	High	5.16	5.35	1.744	34.881			0.9256	High	5.38	5.58	2.792	55.846			0.9015	High			POS	HSV1_GB_PREF	40	50	VAAATQAANGG	7.27	1	9
PRE	HSV1_GB_PREF	709	715	NQLHDLR	5.18	1	5	5.45	5.55	1.457	29.15			0.7768	Medium	5.15	5.16	2.203	44.051			0.5308	Medium	5.45	5.6	2.899	57.988			0.8565	Medium			POS	HSV1_GB_PREF	40	50	VAAATQAANGG	7.27	2	9
PRE	HSV1_GB_PREF	709	715	NQLHDLR	5.18	2	5	5.39	5.5	1.394	27.888			0.8494	Medium									5.45	5.65	3.095	61.892			0.7779	Medium			POS	HSV1_GB_PREF	57	66	PALGAAPTGD	11.87	1	7	11.86	11.98	1.621	23.16			0.8645	Medium
PRE	HSV1_GB_PREF	709	715	NQLHDLR	5.18	3	5	5.42	5.57	1.39	27.803			0.8857	High	5.16	5.35	1.744	34.881			0.9256	High	5.38	5.58	2.792	55.846			0.9015	High			POS	HSV1_GB_PREF	57	66	PALGAAPTGD	11.87	2	7	11.84	12.04	1.585	22.649			0.9052	High
PRE	HSV1_GB_PREF	709	716	NQLHDLRF	10	1	6	10.35	10.41	1.444	24.068			0.7299	Medium	10.37	10.39	1.778	29.641			0.8239	Medium	10.24	10.59	2.701	45.008			0.7513	Medium			POS	HSV1_GB_PREF	58	67	ALGAAPTGDP	11.77	1	6	11.86	12.01	1.613	26.876			0.8621	Medium
PRE	HSV1_GB_PREF	709	716	NQLHDLRF	10	2	6	10.35	10.48	1.692	28.208			0.7721	Medium	10.35	10.49	2.109	35.153			0.8367	Medium	10.35	10.46	3.377	56.282			0.8109	Medium			POS	HSV1_GB_PREF	58	67	ALGAAPTGDP	11.77	2	6	11.84	12.06	1.584	26.4			0.9052	High
PRE	HSV1_GB_PREF	709	716	NQLHDLRF	10	3	6	10.35	10.85	1.416	23.597			0.8134	Medium	10.27	10.76	1.877	31.275			0.902	High	10.3	10.81	3.137	52.28			0.921	High			POS	HSV1_GB_PREF	94	105	HATLREHLRDIK	6.07	2	10	6.19	6.29	6.332	63.317			0.7886	Medium
PRE	HSV1_GB_PREF	710	715	QLHDLR	11.55	1	4	11.77	11.79	1.293	32.332			0.8787	Medium	11.73	12.08	2.562	64.041			0.6004	Medium	11.83	11.88	3.38	84.503			0.7855	Medium			POS	HSV1_GB_PREF	94	105	HATLREHLRDIK	6.07	3	10	6.21	6.28	6.177	61.767			0.8457	Medium
PRE	HSV1_GB_PREF	710	715	QLHDLR	11.55	2	4	11.71	11.96	1.272	31.804			0.9083	High	11.69	11.89	2.564	64.11			0.9246	High	11.75	12.22	3.456	86.406			0.8502	Medium			POS	HSV1_GB_PREF	94	105	HATLREHLRDIK	6.07	4	10	6.14	6.38	6.169	61.685			0.9151	Medium
PRE	HSV1_GB_PREF	710	716	QLHDLRF	9.8	1	5																											POS	HSV1_GB_PREF	98	103	REHLRD	1.66	1	4
PRE	HSV1_GB_PREF	710	716	QLHDLRF	9.8	2	5	10.08	10.23	0.989	19.785			0.6135	Medium	10.12	10.22	1.231	24.61			0.6981	Medium	10.15	10.29	2.125	42.496			0.6273	Medium			POS	HSV1_GB_PREF	98	103	REHLRD	1.66	2	4
PRE	HSV1_GB_PREF	710	716	QLHDLRF	9.8	3	5																											POS	HSV1_GB_PREF	98	103	REHLRD	1.66	3	4	1.61	1.72	1.318	32.945			0.9274	High
PRE	HSV1_GB_PREF	712	716	HDLRF	8.03	2	3	8.39	8.47	0.692	23.066			0.832	Medium	8.35	8.5	0.988	32.92			0.9153	Medium	8.32	8.51	1.751	58.371			0.9222	Medium			POS	HSV1_GB_PREF	98	112	REHLRDIKAENTDAN	1.83	2	13	1.8	1.87	5.669	43.609			0.7012	Medium
PRE	HSV1_GB_PREF	713	716	DLRF	9.95	1	2	10.23	10.3	0.63	31.476			0.7419	Medium	9.98	10.34	1.114	55.7			0.6237	Medium	10.27	10.3	1.3	65.017			0.849	Medium			POS	HSV1_GB_PREF	98	112	REHLRDIKAENTDAN	1.83	3	13	1.82	1.88	6.011	46.238			0.8257	Medium
PRE	HSV1_GB_PREF	713	716	DLRF	9.95	2	2	10.18	10.3	0.696	34.817			0.8588	High	10.18	10.44	0.933	46.651			0.9446	High	10.22	10.47	1.496	74.8			0.9308	High			POS	HSV1_GB_PREF	98	112	REHLRDIKAENTDAN	1.83	4	13	1.82	1.9	6.278	48.289			0.8426	Medium
PRE	HSV1_GB_PREF	714	720	LRFADID	10.27	1	5	10.52	10.55	1.933	38.665			0.8575	Medium	10.49	10.54	2.642	52.85			0.8679	Medium	10.52	10.57	3.301	66.028			0.8914	Medium			POS	HSV1_GB_PREF	99	112	EHLRDIKAENTDAN	6.94	2	12	6.96	7.23	4.243	35.355			0.8624	High
PRE	HSV1_GB_PREF	714	720	LRFADID	10.27	2	5	10.46	10.67	1.934	38.679			0.9239	High	10.47	10.62	2.639	52.77			0.931	High	10.51	10.64	3.306	66.113			0.9136	High			POS	HSV1_GB_PREF	99	112	EHLRDIKAENTDAN	6.94	3	12	7.1	7.18	4.148	34.564			0.8892	Medium
PRE	HSV1_GB_PREF	714	721	LRFADIDT	10.63	1	6									10.84	10.97	3.052	50.864			0.6264	Medium	10.89	11.01	3.96	66.005			0.6634	Medium			POS	HSV1_GB_PREF	100	113	HLRDIKAENTDANF	5.71	2	12	6.01	6.36	5.017	41.804			0.8213	Medium
PRE	HSV1_GB_PREF	714	721	LRFADIDT	10.63	2	6	10.88	10.97	2.715	45.245			0.8905	Medium	10.87	10.92	3.51	58.507			0.8867	Medium	10.93	10.98	4.288	71.473			0.872	Medium			POS	HSV1_GB_PREF	100	113	HLRDIKAENTDANF	5.71	3	12	5.96	6.23	5.059	42.16			0.8878	Medium
PRE	HSV1_GB_PREF	717	724	ADIDTVIH	8.18	1	6	8.5	8.57	3.327	55.456			0.8578	Medium	8.5	8.6	3.723	62.045			0.8475	Medium	8.49	8.59	4.205	70.079			0.8477	Medium			POS	HSV1_GB_PREF	100	113	HLRDIKAENTDANF	5.71	4	12	5.96	6.34	5.039	41.992			0.9431	High
PRE	HSV1_GB_PREF	717	724	ADIDTVIH	8.18	2	6																											POS	HSV1_GB_PREF	102	108	RDIKAEN	2.18	1	5
PRE	HSV1_GB_PREF	717	725	ADIDTVIHA	9.44	1	7	9.63	9.71	3.469	49.562			0.7142	Medium	9.63	9.7	4.106	58.661			0.778	Medium	9.63	9.75	4.596	65.663			0.8201	Medium			POS	HSV1_GB_PREF	102	108	RDIKAEN	2.18	2	5	2.15	2.3	0.833	16.656			0.8352	Medium
PRE	HSV1_GB_PREF	717	725	ADIDTVIHA	9.44	2	7	9.61	9.68	4.423	63.188			0.8252	Medium																			POS	HSV1_GB_PREF	102	113	RDIKAENTDANF	4.77	2	10	4.77	4.93	5.169	51.694			0.7743	Medium
PRE	HSV1_GB_PREF	718	725	DIDTVIHA	8.18	1	6	8.5	8.57	3.327	55.456			0.8578	Medium	8.5	8.6	3.723	62.045			0.8475	Medium	8.49	8.59	4.205	70.079			0.8477	Medium			POS	HSV1_GB_PREF	102	113	RDIKAENTDANF	4.77	3	10	4.93	5.03	5.13	51.302			0.8084	Medium
PRE	HSV1_GB_PREF	718	725	DIDTVIHA	8.18	2	6																											POS	HSV1_GB_PREF	104	113	IKAENTDANF	5.39	1	8	5.79	5.97	3.619	45.241			0.728	Medium
PRE	HSV1_GB_PREF	719	726	IDTVIHAD	8.18	1	6	8.5	8.57	3.327	55.456			0.8578	Medium	8.5	8.6	3.723	62.045			0.8475	Medium	8.49	8.59	4.205	70.079			0.8477	Medium			POS	HSV1_GB_PREF	104	113	IKAENTDANF	5.39	2	8	5.45	5.96	3.596	44.946			0.8576	Medium
PRE	HSV1_GB_PREF	719	726	IDTVIHAD	8.18	2	6																											POS	HSV1_GB_PREF	104	113	IKAENTDANF	5.39	3	8
PRE	HSV1_GB_PREF	719	727	IDTVIHADA	9.44	1	7																											POS	HSV1_GB_PREF	107	119	ENTDANFYVCPPP	1.82	1	8
PRE	HSV1_GB_PREF	719	727	IDTVIHADA	9.44	2	7	9.61	9.68	4.423	63.188			0.8252	Medium																			POS	HSV1_GB_PREF	107	119	ENTDANFYVCPPP	1.82	2	8	1.72	1.98	2.434	30.42			0.8988	High
PRE	HSV1_GB_PREF	733	740	IPEAPRDG	12.48	1	5	12.78	12.91	1.671	33.426			0.8667	Medium	12.78	12.92	1.794	35.888			0.8749	Medium	12.81	12.94	2.415	48.29			0.889	Medium			POS	HSV1_GB_PREF	107	119	ENTDANFYVCPPP	1.82	3	8	1.72	2.02	2.421	30.258			0.9143	High
PRE	HSV1_GB_PREF	733	740	IPEAPRDG	12.48	2	5	12.8	12.98	1.686	33.717			0.9034	High	12.8	12.97	1.799	35.979			0.9373	High	12.82	12.99	2.425	48.496			0.9387	High			POS	HSV1_GB_PREF	107	119	ENTDANFYVCPPP	1.82	4	8	1.75	1.85	2.473	30.908			0.93	High
PRE	HSV1_GB_PREF	739	749	DGQAYVRKDGE	8.13	1	9	8.27	8.57	4.893	54.362			0.8861	High	8.27	8.57	5.09	56.556			0.882	High	8.27	8.54	6.205	68.945			0.8728	High			POS	HSV1_GB_PREF	113	127	FYVCPPPTGATVVQF	6.9	2	10
PRE	HSV1_GB_PREF	739	749	DGQAYVRKDGE	8.13	2	9	8.2	8.5	4.76	52.89			0.8877	High	8.3	8.42	5.005	55.609			0.8985	High	8.15	8.44	6.086	67.618			0.895	High			POS	HSV1_GB_PREF	113	127	FYVCPPPTGATVVQF	6.9	3	10
PRE	HSV1_GB_PREF	739	749	DGQAYVRKDGE	8.13	3	9																											POS	HSV1_GB_PREF	117	128	PPPTGATVVQFE	5.4	1	9
PRE	HSV1_GB_PREF	743	750	YVRKDGEW	7.1	1	6	7.41	7.58	0.577	9.623			0.9059	Medium	7.43	7.53	1.288	21.475			0.8737	Medium	7.41	7.77	1.977	32.952			0.7977	Medium			POS	HSV1_GB_PREF	117	128	PPPTGATVVQFE	5.4	2	9	5.49	5.5	2.885	32.058			0.6983	Medium
PRE	HSV1_GB_PREF	743	750	YVRKDGEW	7.1	2	6	7.48	7.65	0.263	4.376			0.8895	Medium	7.45	7.56	1.134	18.894			0.8729	Medium	7.51	7.58	2.027	33.783			0.7329	Medium			POS	HSV1_GB_PREF	126	138	QFEQPRRCPTRPE	5.76	2	8	5.99	6.38	5.022	62.77			0.8998	High
PRE	HSV1_GB_PREF	743	750	YVRKDGEW	7.1	3	6	7.46	7.8	0.391	6.51			0.9344	High	7.36	7.86	1.144	19.073			0.9502	High	7.43	7.93	1.773	29.542			0.9373	High			POS	HSV1_GB_PREF	126	138	QFEQPRRCPTRPE	5.76	3	8	5.94	6.17	5.056	63.205			0.9071	Medium
PRE	HSV1_GB_PREF	743	751	YVRKDGEWV	8.25	3	7	8.59	8.74	0.351	5.014			0.7208	Medium	8.6	8.74	1.354	19.345			0.9077	Medium	8.64	8.72	2.612	37.317			0.9039	Medium			POS	HSV1_GB_PREF	126	138	QFEQPRRCPTRPE	5.76	4	8	5.82	6.33	5.039	62.992			0.9377	High
PRE	HSV1_GB_PREF	743	752	YVRKDGEWVL	10.57	1	8	10.87	11.1	0.868	10.852			0.8954	Medium	10.86	11.06	1.916	23.951			0.8675	Medium	10.94	11.13	2.497	31.213			0.787	Medium			POS	HSV1_GB_PREF	128	133	EQPRRC	2.34	1	3	2.39	2.54	0.327	10.883			0.7299	Medium
PRE	HSV1_GB_PREF	743	752	YVRKDGEWVL	10.57	2	8	10.88	11.05	0.762	9.523			0.9061	High	10.89	11.07	1.76	21.995			0.903	High	10.93	11.41	2.479	30.99			0.8237	Medium			POS	HSV1_GB_PREF	128	133	EQPRRC	2.34	2	3	2.34	2.52	0.252	8.416			0.8354	Medium
PRE	HSV1_GB_PREF	743	752	YVRKDGEWVL	10.57	3	8	10.85	11.2	0.759	9.482			0.9434	High	10.86	11.17	1.748	21.848			0.942	High	10.93	11.21	2.432	30.397			0.9377	High			POS	HSV1_GB_PREF	130	144	PRRCPTRPEGQNYTE	7.84	2	11	8.04	8.12	4.342	39.474			0.6472	Medium
PRE	HSV1_GB_PREF	745	752	RKDGEWVL	10.72	1	6	10.97	11.17	0.573	9.548			0.6769	Medium	10.96	11.16	0.889	14.813			0.8008	Medium	11.04	11.11	2.389	39.811			0.8099	Medium			POS	HSV1_GB_PREF	130	144	PRRCPTRPEGQNYTE	7.84	3	11	8.07	8.2	4.26	38.727			0.6302	Medium
PRE	HSV1_GB_PREF	745	752	RKDGEWVL	10.72	2	6	11.02	11.09	0.5	8.332			0.8624	Medium	11.01	11.07	0.865	14.419			0.8668	Medium	11.04	11.13	2.343	39.057			0.8414	Medium			POS	HSV1_GB_PREF	134	139	PTRPEG	12.71	1	3	12.71	12.83	1.534	51.122			0.621	Medium
PRE	HSV1_GB_PREF	745	752	RKDGEWVL	10.72	3	6	11	11.05	0.119	1.984			0.7348	Medium	10.97	11.07	0.542	9.03			0.7325	Medium											POS	HSV1_GB_PREF	148	159	VVFKENIAPYKF	9.9	2	9
PRE	HSV1_GB_PREF	750	756	WVLLSTF	15.76	1	5	15.96	16.06	1.933	38.663			0.8425	Medium	15.81	16.13	2.83	56.594			0.8113	Medium	15.98	16.06	3.421	68.43			0.7806	Medium			POS	HSV1_GB_PREF	148	159	VVFKENIAPYKF	9.9	3	9	10.01	10.15	3.26	36.221			0.906	High
PRE	HSV1_GB_PREF	750	756	WVLLSTF	15.76	2	5	15.93	16.08	1.846	36.92			0.9228	High	15.9	16.03	2.65	52.996			0.9072	High	15.95	16.06	3.214	64.273			0.8954	Medium			POS	HSV1_GB_PREF	148	159	VVFKENIAPYKF	9.9	4	9
PRE	HSV1_GB_PREF	750	757	WVLLSTFL	17.78	1	6	17.94	18.07	2.192	36.529			0.8839	Medium	17.88	18.04	3.469	57.811			0.8604	Medium	17.93	18	4.171	69.518			0.8355	Medium			POS	HSV1_GB_PREF	150	158	FKENIAPYK	7.78	1	6
PRE	HSV1_GB_PREF	750	757	WVLLSTFL	17.78	2	6	17.94	18.07	2.134	35.57			0.9251	Medium	17.91	17.96	3.46	57.658			0.9163	Medium	17.88	18.08	4.207	70.117			0.7737	Medium			POS	HSV1_GB_PREF	150	158	FKENIAPYK	7.78	2	6	7.99	8.15	2.326	38.771			0.8108	Medium
PRE	HSV1_GB_PREF	750	759	WVLLSTFLGR	15.51	1	8																											POS	HSV1_GB_PREF	150	158	FKENIAPYK	7.78	3	6	7.6	8.1	2.495	41.577			0.9105	High
PRE	HSV1_GB_PREF	750	759	WVLLSTFLGR	15.51	2	8	15.78	15.88	3.453	43.166			0.8895	Medium	15.71	15.83	4.743	59.284			0.8985	Medium	15.8	15.83	5.738	71.73			0.8496	Medium			POS	HSV1_GB_PREF	151	159	KENIAPYKF	7.84	1	6
PRE	HSV1_GB_PREF	750	760	WVLLSTFLGRS	15.39	3	9																	15.49	15.8	7.907	87.853			0.5659	Medium			POS	HSV1_GB_PREF	151	159	KENIAPYKF	7.84	2	6	7.99	8.15	2.326	38.771			0.8108	Medium
PRE	HSV1_GB_PREF	750	761	WVLLSTFLGRSL	16.54	2	10									16.75	16.82	5.827	58.269			0.848	Medium	16.77	16.82	7.136	71.355			0.8195	Medium			POS	HSV1_GB_PREF	151	159	KENIAPYKF	7.84	3	6	7.6	8.1	2.495	41.577			0.9105	High
PRE	HSV1_GB_PREF	750	761	WVLLSTFLGRSL	16.54	3	10	16.77	16.88	4.297	42.974			0.7894	Medium	16.74	16.85	5.2	51.995			0.7531	Medium	16.74	16.79	7.43	74.297			0.6045	Medium			POS	HSV1_GB_PREF	151	163	KENIAPYKFKATM	7.31	2	10	7.25	7.6	2.826	28.262			0.6994	Medium
PRE	HSV1_GB_PREF	750	762	WVLLSTFLGRSLE	16.28	2	11	16.45	16.67	5.088	46.251			0.7669	Medium	16.4	16.65	6.273	57.029			0.8369	Medium	16.47	16.55	7.758	70.524			0.7648	Medium			POS	HSV1_GB_PREF	151	163	KENIAPYKFKATM	7.31	3	10	7.5	7.63	2.873	28.734			0.9071	Medium
PRE	HSV1_GB_PREF	750	762	WVLLSTFLGRSLE	16.28	3	11																											POS	HSV1_GB_PREF	151	163	KENIAPYKFKATM	7.31	4	10	7.42	7.67	2.903	29.034			0.9218	High
PRE	HSV1_GB_PREF	750	764	WVLLSTFLGRSLEVL	17.98	2	13	18.16	18.41	6.52	50.153			0.8018	Medium	18.09	18.58	8.023	61.718			0.8088	Medium	18.13	18.28	9.513	73.177			0.8491	Medium			POS	HSV1_GB_PREF	152	160	ENIAPYKFK	7.78	1	6
PRE	HSV1_GB_PREF	750	764	WVLLSTFLGRSLEVL	17.98	3	13	18.19	18.28	5.733	44.1			0.797	Medium	17.99	18.48	7.454	57.34			0.8407	Medium	18.16	18.22	9.092	69.938			0.7822	Medium			POS	HSV1_GB_PREF	152	160	ENIAPYKFK	7.78	2	6	7.99	8.15	2.326	38.771			0.8108	Medium
PRE	HSV1_GB_PREF	751	756	VLLSTF	11.97	1	4	12.21	12.39	1.46	36.512			0.8875	High	12.23	12.36	1.986	49.641			0.8689	High	12.29	12.37	2.438	60.951			0.8675	Medium			POS	HSV1_GB_PREF	152	160	ENIAPYKFK	7.78	3	6	7.6	8.1	2.495	41.577			0.9105	High
PRE	HSV1_GB_PREF	751	756	VLLSTF	11.97	2	4	12.16	12.44	1.2	30.006			0.9416	High	12.21	12.38	1.63	40.746			0.9438	High	12.29	12.4	1.994	49.842			0.9201	High			POS	HSV1_GB_PREF	164	169	YYKDVT	2.44	1	4	2.42	2.54	0.332	8.304			0.7353	Medium
PRE	HSV1_GB_PREF	751	757	VLLSTFL	14.72	1	5	14.92	15.04	1.802	36.037			0.8749	High	14.91	15.01	2.793	55.862			0.8673	Medium	14.92	15.12	3.373	67.47			0.8047	Medium			POS	HSV1_GB_PREF	164	169	YYKDVT	2.44	2	4	2.29	2.64	0.284	7.088			0.7841	Medium
PRE	HSV1_GB_PREF	751	757	VLLSTFL	14.72	2	5	14.94	15.04	1.697	33.949			0.9258	Medium	14.94	14.98	2.676	53.52			0.9186	Medium	14.97	15.06	3.213	64.269			0.8988	Medium			POS	HSV1_GB_PREF	164	171	YYKDVTVS	3.89	1	6	3.68	4.18	0.569	9.488	2.381	39.684	0.8036	Medium
PRE	HSV1_GB_PREF	751	758	VLLSTFLG	13.95	1	6	14.15	14.22	2.376	39.599			0.8979	Medium	14.12	14.27	3.361	56.019			0.8781	Medium	14.2	14.23	4.084	68.065			0.848	Medium			POS	HSV1_GB_PREF	164	171	YYKDVTVS	3.89	2	6	3.63	4.08	0.559	9.322	3.048	50.806	0.9119	High
PRE	HSV1_GB_PREF	751	758	VLLSTFLG	13.95	2	6	14.12	14.29	2.211	36.849			0.7289	Medium	14.14	14.27	3.163	52.714			0.8709	Medium	14.17	14.28	3.854	64.232			0.815	Medium			POS	HSV1_GB_PREF	164	172	YYKDVTVSQ	3.53	1	7	3.24	3.68	1.054	15.057	2.656	37.939	0.7959	Medium
PRE	HSV1_GB_PREF	751	759	VLLSTFLGR	12.59	1	7	12.86	12.98	3.645	52.073			0.7686	Medium	12.88	12.92	4.454	63.626			0.8209	Medium	12.87	12.96	5.653	80.76			0.7391	Medium			POS	HSV1_GB_PREF	164	172	YYKDVTVSQ	3.53	2	7	3.24	3.54	1.021	14.593	2.751	39.307	0.9091	High
PRE	HSV1_GB_PREF	751	759	VLLSTFLGR	12.59	2	7	12.85	12.98	3.165	45.22			0.9262	High	12.83	12.98	4.191	59.867			0.9031	High	12.87	13.01	5.042	72.029			0.893	High			POS	HSV1_GB_PREF	164	172	YYKDVTVSQ	3.53	3	7
PRE	HSV1_GB_PREF	751	759	VLLSTFLGR	12.59	3	7																											POS	HSV1_GB_PREF	164	174	YYKDVTVSQVW	10.27	1	9
PRE	HSV1_GB_PREF	751	760	VLLSTFLGRS	12.53	1	8																											POS	HSV1_GB_PREF	164	174	YYKDVTVSQVW	10.27	2	9	10.37	10.87	1.621	18.007	3.317	36.854	0.895	High
PRE	HSV1_GB_PREF	751	760	VLLSTFLGRS	12.53	2	8	12.73	12.91	3.762	47.025			0.9195	High	12.76	12.93	4.712	58.901			0.9089	High	12.79	12.89	5.685	71.068			0.8984	Medium			POS	HSV1_GB_PREF	164	174	YYKDVTVSQVW	10.27	3	9	10.35	10.77	1.883	20.927	3.327	36.966	0.9052	Medium
PRE	HSV1_GB_PREF	751	760	VLLSTFLGRS	12.53	3	8																											POS	HSV1_GB_PREF	165	172	YKDVTVSQ	2.34	1	6	2.34	2.47	1.13	18.831	4.319	71.977	0.7248	Medium
PRE	HSV1_GB_PREF	751	761	VLLSTFLGRSL	14.35	1	9																											POS	HSV1_GB_PREF	165	172	YKDVTVSQ	2.34	2	6	2.24	2.54	1.088	18.136	4.054	67.563	0.8733	High
PRE	HSV1_GB_PREF	751	761	VLLSTFLGRSL	14.35	2	9	14.42	14.55	4.415	49.052			0.9081	Medium	14.42	14.51	5.486	60.959			0.912	Medium	14.49	14.55	6.536	72.62			0.8976	Medium			POS	HSV1_GB_PREF	165	172	YKDVTVSQ	2.34	3	6
PRE	HSV1_GB_PREF	751	761	VLLSTFLGRSL	14.35	3	9	14.44	14.5	4.255	47.282			0.8289	Medium	14.42	14.49	5.303	58.926			0.841	Medium	14.5	14.52	6.424	71.373			0.7734	Medium			POS	HSV1_GB_PREF	165	174	YKDVTVSQVW	9.96	1	8	9.8	10.15	1.204	15.047	2.981	37.268	0.7264	Medium
PRE	HSV1_GB_PREF	751	762	VLLSTFLGRSLE	13.89	1	10	14.42	14.59	5.25	52.503			0.8424	Medium	14.41	14.57	6.264	62.642			0.8241	Medium	14.47	14.64	7.538	75.376			0.708	Medium			POS	HSV1_GB_PREF	165	174	YKDVTVSQVW	9.96	2	8	9.98	10.2	1.418	17.727	3.551	44.388	0.8702	Medium
PRE	HSV1_GB_PREF	751	762	VLLSTFLGRSLE	13.89	2	10	14.3	14.8	4.975	49.75			0.903	High	14.32	14.41	6.351	63.506			0.9106	High	14.37	14.65	7.245	72.452			0.9025	High			POS	HSV1_GB_PREF	165	174	YKDVTVSQVW	9.96	3	8	9.96	10.17	1.195	14.942	4.201	52.518	0.7912	Medium
PRE	HSV1_GB_PREF	751	763	VLLSTFLGRSLEV	14.87	2	11	15.01	15.11	5.579	50.722			0.8898	Medium	14.96	15.04	6.858	62.345			0.8858	Medium	15.01	15.24	8.004	72.768			0.8032	Medium			POS	HSV1_GB_PREF	168	177	VTVSQVWFGH	9.95	1	8
PRE	HSV1_GB_PREF	751	763	VLLSTFLGRSLEV	14.87	3	11																											POS	HSV1_GB_PREF	168	177	VTVSQVWFGH	9.95	2	8	10.05	10.37	1.683	21.032			0.8465	Medium
PRE	HSV1_GB_PREF	751	764	VLLSTFLGRSLEVL	16.22	2	12	16.35	16.55	6.27	52.253			0.8897	High	16.37	16.67	7.337	61.145			0.8833	High	16.33	16.4	9.108	75.898			0.8832	Medium			POS	HSV1_GB_PREF	168	177	VTVSQVWFGH	9.95	3	8
PRE	HSV1_GB_PREF	751	764	VLLSTFLGRSLEVL	16.22	3	12	16.36	16.53	6.204	51.697			0.9071	High	16.32	16.5	7.481	62.345			0.9026	High	16.33	16.55	8.848	73.734			0.8901	Medium			POS	HSV1_GB_PREF	168	182	VTVSQVWFGHRSSQF	11.81	2	13	11.02	11.31	3.37	25.92			0.7778	Medium
PRE	HSV1_GB_PREF	752	760	LLSTFLGRS	11.96	1	7	12.14	12.43	3.757	53.67			0.8193	Medium	12.14	12.38	4.793	68.478			0.8331	Medium	12.15	12.44	5.594	79.909			0.8214	Medium			POS	HSV1_GB_PREF	168	182	VTVSQVWFGHRSSQF	11.81	3	13	11.09	11.21	3.042	23.398			0.8416	Medium
PRE	HSV1_GB_PREF	752	760	LLSTFLGRS	11.96	2	7	12.12	12.38	3.77	53.857			0.9216	High	12.13	12.36	4.774	68.193			0.9302	High	12.18	12.37	5.615	80.209			0.9061	High			POS	HSV1_GB_PREF	170	182	VSQVWFGHRSSQF	10.68	2	11	9.63	9.85	3.918	35.615			0.6538	Medium
PRE	HSV1_GB_PREF	752	760	LLSTFLGRS	11.96	3	7																											POS	HSV1_GB_PREF	170	182	VSQVWFGHRSSQF	10.68	3	11	9.7	9.85	3.486	31.691			0.8656	Medium
PRE	HSV1_GB_PREF	752	763	LLSTFLGRSLEV	14.15	1	10	14.42	14.59	5.25	52.503			0.8424	Medium	14.41	14.57	6.264	62.642			0.8241	Medium	14.47	14.64	7.538	75.376			0.708	Medium			POS	HSV1_GB_PREF	172	182	QVWFGHRSSQF	10.42	3	9	9.24	9.53	2.268	25.202			0.9001	Medium
PRE	HSV1_GB_PREF	752	763	LLSTFLGRSLEV	14.15	2	10	14.3	14.8	4.978	49.784			0.903	High	14.31	14.69	5.986	59.855			0.9081	High	14.37	14.65	7.249	72.486			0.9025	High			POS	HSV1_GB_PREF	173	182	VWFGHRSSQF	9.76	1	8
PRE	HSV1_GB_PREF	753	759	LSTFLGR	9.32	1	5	9.59	9.68	2.478	49.563			0.8703	Medium	9.6	9.83	3.357	67.133			0.8384	Medium	9.65	9.68	3.985	79.693			0.8312	Medium			POS	HSV1_GB_PREF	173	182	VWFGHRSSQF	9.76	2	8	9.02	9.18	1.909	23.867			0.9114	Medium
PRE	HSV1_GB_PREF	753	759	LSTFLGR	9.32	2	5	9.63	9.69	2.398	47.955			0.8968	Medium	9.55	9.78	3.233	64.651			0.8357	Medium	9.65	9.73	3.83	76.591			0.8266	Medium			POS	HSV1_GB_PREF	173	182	VWFGHRSSQF	9.76	3	8	8.94	9.29	1.831	22.883			0.9434	High
PRE	HSV1_GB_PREF	753	760	LSTFLGRS	9.32	1	6	9.58	9.73	3.068	51.137			0.8938	Medium	9.61	9.73	4.07	67.827			0.888	High	9.63	9.73	4.749	79.155			0.8672	Medium			POS	HSV1_GB_PREF	174	182	WFGHRSSQF	9.6	3	7	8.61	9.06	0.876	12.513			0.9391	Medium
PRE	HSV1_GB_PREF	753	760	LSTFLGRS	9.32	2	6	9.59	9.71	3.115	51.915			0.9213	High	9.56	9.71	4.155	69.25			0.917	Medium	9.56	9.93	4.796	79.929			0.7788	Medium			POS	HSV1_GB_PREF	181	190	QFMGIFEDRA	10.78	1	8	10.8	11.15	2.616	32.694			0.8479	Medium
PRE	HSV1_GB_PREF	753	761	LSTFLGRSL	11.96	1	7	12.14	12.43	3.757	53.67			0.8193	Medium	12.14	12.38	4.793	68.478			0.8331	Medium	12.15	12.44	5.594	79.909			0.8214	Medium			POS	HSV1_GB_PREF	181	190	QFMGIFEDRA	10.78	2	8	10.79	11.1	2.599	32.49			0.8855	High
PRE	HSV1_GB_PREF	753	761	LSTFLGRSL	11.96	2	7	12.12	12.38	3.77	53.857			0.9216	High	12.13	12.36	4.774	68.193			0.9302	High	12.18	12.37	5.615	80.209			0.9061	High			POS	HSV1_GB_PREF	181	190	QFMGIFEDRA	10.78	3	8	10.85	11.04	2.613	32.663			0.8362	Medium
PRE	HSV1_GB_PREF	753	761	LSTFLGRSL	11.96	3	7																											POS	HSV1_GB_PREF	183	191	MGIFEDRAP	9.49	1	6	9.63	9.75	1.897	31.615			0.7024	Medium
PRE	HSV1_GB_PREF	753	762	LSTFLGRSLE	11.4	1	8	11.69	11.81	4.265	53.311			0.8993	Medium	11.69	11.79	5.326	66.575			0.8902	Medium	11.75	11.82	6.262	78.28			0.816	Medium			POS	HSV1_GB_PREF	183	191	MGIFEDRAP	9.49	2	6	9.65	9.73	1.942	32.364			0.8633	Medium
PRE	HSV1_GB_PREF	753	762	LSTFLGRSLE	11.4	2	8	11.66	11.77	4.248	53.101			0.918	Medium	11.66	11.78	5.271	65.892			0.9219	Medium	11.72	11.83	6.143	76.786			0.912	Medium			POS	HSV1_GB_PREF	183	195	MGIFEDRAPVPFE	11.88	2	9	11.89	12.03	3.665	40.721			0.5349	Medium
PRE	HSV1_GB_PREF	753	762	LSTFLGRSLE	11.4	3	8																											POS	HSV1_GB_PREF	183	195	MGIFEDRAPVPFE	11.88	3	9
PRE	HSV1_GB_PREF	753	763	LSTFLGRSLEV	12.69	1	9																											POS	HSV1_GB_PREF	183	196	MGIFEDRAPVPFEE	11.77	2	10
PRE	HSV1_GB_PREF	753	763	LSTFLGRSLEV	12.69	2	9	12.96	13.1	4.656	51.731			0.8949	Medium	12.87	13.35	5.71	63.441			0.8391	Medium	12.99	13.13	6.775	75.278			0.8777	Medium			POS	HSV1_GB_PREF	183	196	MGIFEDRAPVPFEE	11.77	3	10
PRE	HSV1_GB_PREF	753	763	LSTFLGRSLEV	12.69	3	9																											POS	HSV1_GB_PREF	183	197	MGIFEDRAPVPFEEV	12.7	2	11	12.71	12.73	3.685	33.497			0.5843	Medium
PRE	HSV1_GB_PREF	753	764	LSTFLGRSLEVL	14.15	1	10	14.42	14.59	5.25	52.503			0.8424	Medium	14.41	14.57	6.264	62.642			0.8241	Medium	14.47	14.64	7.538	75.376			0.708	Medium			POS	HSV1_GB_PREF	184	191	GIFEDRAP	6.64	2	5	6.58	7.05	1.691	33.826			0.8285	Medium
PRE	HSV1_GB_PREF	753	764	LSTFLGRSLEVL	14.15	2	10	14.3	14.8	4.978	49.784			0.903	High	14.31	14.69	5.986	59.855			0.9081	High	14.37	14.65	7.249	72.486			0.9025	High			POS	HSV1_GB_PREF	185	191	IFEDRAP	5.51	1	4
PRE	HSV1_GB_PREF	754	759	STFLGR	7.52	1	4	8	8.05	2.035	50.866			0.7925	Medium	7.9	8.1	2.981	74.518			0.8097	Medium	7.98	8.05	3.434	85.849			0.8001	Medium			POS	HSV1_GB_PREF	185	191	IFEDRAP	5.51	2	4	5.64	5.91	0.988	24.697			0.9112	High
PRE	HSV1_GB_PREF	754	759	STFLGR	7.52	2	4	7.88	8.17	2.11	52.748			0.8869	High	7.88	8.24	2.946	73.656			0.8928	High	7.9	8.19	3.366	84.146			0.8577	High			POS	HSV1_GB_PREF	187	195	EDRAPVPFE	7.47	1	5	7.3	7.6	1.758	35.168			0.5143	Medium
PRE	HSV1_GB_PREF	754	760	STFLGRS	7.31	2	5	7.65	7.95	3.076	61.527			0.727	Medium	7.6	7.9	3.696	73.921			0.7361	Medium	7.62	7.8	4.087	81.733			0.7191	Medium			POS	HSV1_GB_PREF	187	195	EDRAPVPFE	7.47	2	5	7.7	7.8	1.701	34.021			0.8202	Medium
PRE	HSV1_GB_PREF	754	761	STFLGRSL	9.38	1	6	9.58	9.73	3.066	51.105			0.8938	Medium	9.61	9.73	4.068	67.794			0.888	High	9.63	9.73	4.747	79.123			0.8672	Medium			POS	HSV1_GB_PREF	188	195	DRAPVPFE	7.27	1	4
PRE	HSV1_GB_PREF	754	761	STFLGRSL	9.38	2	6	9.59	9.71	3.115	51.915			0.9213	High	9.56	9.71	4.155	69.25			0.917	Medium	9.56	9.93	4.796	79.929			0.7788	Medium			POS	HSV1_GB_PREF	188	195	DRAPVPFE	7.27	2	4
PRE	HSV1_GB_PREF	754	764	STFLGRSLEVL	13.42	1	9	13.65	13.72	5.173	57.48			0.8532	Medium	13.64	13.75	6.071	67.459			0.8308	Medium	13.41	13.73	7.399	82.21			0.6745	Medium			POS	HSV1_GB_PREF	188	196	DRAPVPFEE	7.47	1	5	7.3	7.6	1.758	35.168			0.5143	Medium
PRE	HSV1_GB_PREF	754	764	STFLGRSLEVL	13.42	2	9	13.41	13.68	5.039	55.984			0.8148	Medium	13.64	13.77	5.732	63.687			0.8888	Medium	13.41	13.68	6.572	73.025			0.694	Medium			POS	HSV1_GB_PREF	188	196	DRAPVPFEE	7.47	2	5	7.7	7.8	1.701	34.021			0.8202	Medium
PRE	HSV1_GB_PREF	754	764	STFLGRSLEVL	13.42	3	9	13.65	13.75	4.89	54.332			0.8225	Medium	13.62	13.64	6.458	71.761			0.6849	Medium	13.41	13.68	7.397	82.19			0.6787	Medium			POS	HSV1_GB_PREF	188	197	DRAPVPFEEV	9.29	1	6
PRE	HSV1_GB_PREF	755	761	TFLGRSL	9.32	1	5	9.59	9.68	2.478	49.563			0.8703	Medium	9.6	9.83	3.357	67.133			0.8384	Medium	9.65	9.68	3.985	79.693			0.8312	Medium			POS	HSV1_GB_PREF	188	197	DRAPVPFEEV	9.29	2	6	9.41	9.49	1.957	32.61			0.6105	Medium
PRE	HSV1_GB_PREF	755	761	TFLGRSL	9.32	2	5	9.63	9.69	2.398	47.955			0.8968	Medium	9.55	9.78	3.233	64.651			0.8357	Medium	9.65	9.73	3.83	76.591			0.8266	Medium			POS	HSV1_GB_PREF	192	197	VPFEEV	8.97	1	4
PRE	HSV1_GB_PREF	756	759	FLGR	6.17	1	2	6.48	6.56	1.607	80.356			0.7928	Medium	6.29	6.56	1.592	79.623			0.8126	Medium	6.47	6.54	1.718	85.917			0.789	Medium			POS	HSV1_GB_PREF	192	197	VPFEEV	8.97	2	4	8.82	9.23	1.705	42.635			0.7715	Medium
PRE	HSV1_GB_PREF	756	759	FLGR	6.17	2	2																											POS	HSV1_GB_PREF	192	199	VPFEEVID	10.11	1	6	10.11	10.2	1.466	24.429			0.8443	Medium
PRE	HSV1_GB_PREF	756	760	FLGRS	5.86	1	3																											POS	HSV1_GB_PREF	192	199	VPFEEVID	10.11	2	6	10.05	10.22	1.541	25.69			0.8384	Medium
PRE	HSV1_GB_PREF	756	760	FLGRS	5.86	2	3	6.14	6.24	2.252	75.051			0.8468	Medium	5.97	6.09	2.311	77.041			0.8546	High	6.19	6.26	2.546	84.869			0.8114	Medium			POS	HSV1_GB_PREF	195	207	EEVIDKINAKGVC	3.96	2	11
PRE	HSV1_GB_PREF	756	764	FLGRSLEVL	12.13	1	7																											POS	HSV1_GB_PREF	195	207	EEVIDKINAKGVC	3.96	3	11	3.79	3.98	3.648	33.168			0.8235	Medium
PRE	HSV1_GB_PREF	756	764	FLGRSLEVL	12.13	2	7	12.38	12.54	3.669	52.411			0.904	Medium	12.33	12.65	3.995	57.073			0.8347	Medium	12.39	12.54	4.83	68.993			0.8113	Medium			POS	HSV1_GB_PREF	195	207	EEVIDKINAKGVC	3.96	4	11	3.81	3.96	3.838	34.89			0.8068	Medium
PRE	HSV1_GB_PREF	757	761	LGRSL	5.75	1	3	6.07	6.11	2.245	74.85			0.8123	Medium	5.85	5.95	2.335	77.825			0.7949	Medium	6.09	6.21	2.53	84.335			0.7268	Medium			POS	HSV1_GB_PREF	196	203	EVIDKINA	5.77	2	6	5.91	5.96	0.228	3.794			0.8395	Medium
PRE	HSV1_GB_PREF	757	761	LGRSL	5.75	2	3	6.04	6.16	2.269	75.619			0.8227	Medium	5.82	6.3	2.316	77.188			0.8327	Medium	6.07	6.36	2.577	85.895			0.7668	Medium			POS	HSV1_GB_PREF	200	209	KINAKGVCRS	5.51	1	8
PRE	HSV1_GB_PREF	757	762	LGRSLE	5.28	1	4	5.57	5.62	2.767	69.172			0.8395	Medium	5.33	5.53	2.825	70.616			0.8125	Medium	5.6	5.79	3.159	78.981			0.7528	Medium			POS	HSV1_GB_PREF	200	209	KINAKGVCRS	5.51	2	8
PRE	HSV1_GB_PREF	757	762	LGRSLE	5.28	2	4	5.57	5.67	2.775	69.364			0.8626	Medium	5.31	5.7	2.868	71.712			0.8443	Medium	5.58	5.7	3.201	80.022			0.7996	Medium			POS	HSV1_GB_PREF	213	218	YVRNNL	3.12	1	4
PRE	HSV1_GB_PREF	757	763	LGRSLEV	9.33	1	5	9.61	9.66	2.712	54.245			0.7551	Medium	9.6	9.66	2.845	56.904			0.6795	Medium											POS	HSV1_GB_PREF	213	218	YVRNNL	3.12	2	4	3.07	3.19	1.515	37.885			0.9103	Medium
PRE	HSV1_GB_PREF	757	763	LGRSLEV	9.33	2	5	9.61	9.73	2.819	56.384			0.835	Medium	9.6	10.03	2.812	56.247			0.6443	Medium	9.6	10	4.485	89.705			0.6551	Medium			POS	HSV1_GB_PREF	214	218	VRNNL	2.3	1	3	2.13	2.35	0.527	17.573			0.8291	Medium
PRE	HSV1_GB_PREF	757	764	LGRSLEVL	10.25	1	6	10.45	10.52	3.452	57.539			0.889	Medium	10.45	10.54	3.736	62.267			0.885	Medium	10.52	10.66	4.332	72.204			0.8485	Medium			POS	HSV1_GB_PREF	214	218	VRNNL	2.3	2	3	2.12	2.34	0.461	15.383			0.8584	High
PRE	HSV1_GB_PREF	757	764	LGRSLEVL	10.25	2	6	10.46	10.62	3.318	55.297			0.9227	Medium	10.45	10.69	3.625	60.412			0.9335	Medium	10.52	10.64	4.287	71.449			0.9211	Medium			POS	HSV1_GB_PREF	214	220	VRNNLET	2.18	1	5
PRE	HSV1_GB_PREF	757	765	LGRSLEVLF	12.13	1	7																											POS	HSV1_GB_PREF	214	220	VRNNLET	2.18	2	5	2.15	2.3	0.833	16.656			0.8352	Medium
PRE	HSV1_GB_PREF	757	765	LGRSLEVLF	12.13	2	7	12.38	12.54	3.669	52.411			0.904	Medium	12.33	12.65	3.995	57.073			0.8347	Medium	12.39	12.54	4.83	68.993			0.8113	Medium			POS	HSV1_GB_PREF	219	223	ETTAF	5.76	1	3	5.86	5.96	0.756	25.195			0.7658	Medium
PRE	HSV1_GB_PREF	758	764	GRSLEVL	9.38	1	5	9.61	9.66	2.718	54.36			0.7551	Medium																			POS	HSV1_GB_PREF	219	223	ETTAF	5.76	2	3	5.74	6.24	0.656	21.851			0.7909	Medium
PRE	HSV1_GB_PREF	758	764	GRSLEVL	9.38	2	5	9.51	9.81	2.729	54.587			0.7888	Medium	9.53	9.83	2.881	57.622			0.7342	Medium	9.56	9.63	4.634	92.678			0.5004	Medium			POS	HSV1_GB_PREF	219	232	ETTAFHRDDHETDM	3.22	2	12	3.09	3.29	1.638	13.648			0.8198	Medium
PRE	HSV1_GB_PREF	765	768	FQGP	6.32	1	1									6.59	6.62	0.925	92.461			0.8043	Medium											POS	HSV1_GB_PREF	219	232	ETTAFHRDDHETDM	3.22	3	12	3.02	3.49	1.664	13.869			0.8925	Medium
PRE	HSV1_GB_PREF	766	773	QGPGHHHH	12.85	1	5	13.11	13.21	0.113	2.263			0.8332	Medium	13.08	13.23	0.275	5.492			0.8242	Medium	13.09	13.29	1.473	29.455			0.8626	Medium			POS	HSV1_GB_PREF	219	232	ETTAFHRDDHETDM	3.22	4	12	3.01	3.51	1.634	13.615			0.946	High
PRE	HSV1_GB_PREF	766	773	QGPGHHHH	12.85	2	5	13.06	13.18	0.108	2.155			0.8488	Medium	13.13	13.27	0.241	4.829			0.8377	Medium	13.08	13.31	1.44	28.807			0.8822	Medium			POS	HSV1_GB_PREF	220	233	TTAFHRDDHETDME	3.37	2	12	3.09	3.29	1.638	13.648			0.8198	Medium
PRE	HSV1_GB_PREF	785	799	FEKGGGSGGGGSGGS	11.31	1	13	11.57	11.79	1.479	11.377			0.6681	Medium	11.54	11.76	2.062	15.862			0.7631	Medium	11.62	11.8	3.578	27.521			0.8258	Medium			POS	HSV1_GB_PREF	220	233	TTAFHRDDHETDME	3.37	3	12	3.02	3.49	1.664	13.869			0.8925	Medium
PRE	HSV1_GB_PREF	785	799	FEKGGGSGGGGSGGS	11.31	2	13	11.55	11.64	0.74	5.692			0.847	Medium	11.58	11.66	1.722	13.245			0.8489	Medium	11.56	11.65	3.34	25.692			0.8019	Medium			POS	HSV1_GB_PREF	220	233	TTAFHRDDHETDME	3.37	4	12	3.01	3.51	1.634	13.615			0.946	High
PRE	HSV1_GB_PREF	786	796	EKGGGSGGGGS	11.03	1	9	11.29	11.4	0.076	0.846			0.892	Medium	11.26	11.41	0.157	1.746			0.8688	Medium	11.31	11.45	0.393	4.367			0.8926	Medium			POS	HSV1_GB_PREF	221	231	TAFHRDDHETD	1.68	2	9	1.72	1.78	1.539	17.105			0.8382	Medium
PRE	HSV1_GB_PREF	786	796	EKGGGSGGGGS	11.03	2	9	11.27	11.4	0.059	0.652			0.9272	Medium	11.24	11.42	0.131	1.456			0.8736	Medium	11.3	11.43	0.373	4.144			0.9079	Medium			POS	HSV1_GB_PREF	221	231	TAFHRDDHETD	1.68	3	9	1.63	1.78	1.498	16.643			0.8828	Medium
POS	HSV1_GB_PREF	4	14	GAPSWGRRWFV	5.59	2	8	6.02	6.51	2.982	37.272			0.8436	Medium	5.74	5.92	3.151	39.393			0.8116	Medium	6.09	6.2	3.838	47.974			0.8263	Medium			POS	HSV1_GB_PREF	221	231	TAFHRDDHETD	1.68	4	9	1.82	1.85	1.255	13.94			0.8289	Medium
POS	HSV1_GB_PREF	4	14	GAPSWGRRWFV	5.59	3	8	6.11	6.34	2.965	37.062			0.8899	High	5.79	5.9	3.162	39.524			0.8153	Medium	6.05	6.37	3.775	47.184			0.827	Medium			POS	HSV1_GB_PREF	221	232	TAFHRDDHETDM	2.55	2	10	2.45	2.62	1.276	12.764			0.8743	Medium
POS	HSV1_GB_PREF	4	14	GAPSWGRRWFV	5.59	4	8									5.74	5.9	3.522	44.031			0.8	Medium											POS	HSV1_GB_PREF	221	232	TAFHRDDHETDM	2.55	3	10	2.4	2.74	1.278	12.785			0.9401	High
POS	HSV1_GB_PREF	16	22	WALLGLT	9.33	1	5																											POS	HSV1_GB_PREF	221	232	TAFHRDDHETDM	2.55	4	10	2.4	2.69	1.279	12.792			0.9526	High
POS	HSV1_GB_PREF	16	22	WALLGLT	9.33	2	5																											POS	HSV1_GB_PREF	224	232	HRDDHETDM	1.77	1	7
POS	HSV1_GB_PREF	16	23	WALLGLTL	10.2	1	6	10.56	10.66	2.672	44.534			0.7989	Medium	10.53	10.58	3.339	55.655			0.8488	Medium	10.59	10.63	4.068	67.801			0.7019	Medium			POS	HSV1_GB_PREF	224	232	HRDDHETDM	1.77	2	7	1.68	1.9	1.004	14.345			0.9264	Medium
POS	HSV1_GB_PREF	16	23	WALLGLTL	10.2	2	6	10.58	10.66	2.651	44.178			0.9156	Medium	10.53	10.63	3.169	52.823			0.897	Medium	10.56	10.78	4.068	67.795			0.7831	Medium			POS	HSV1_GB_PREF	224	232	HRDDHETDM	1.77	3	7	1.68	1.93	1.014	14.486			0.9541	High
POS	HSV1_GB_PREF	25	33	VLVASAAPS	14.73	1	6	14.99	15	1.564	26.06			0.8332	Medium	14.92	15.07	2.489	41.476			0.8036	Medium	14.95	14.97	3.302	55.03			0.7958	Medium			POS	HSV1_GB_PREF	224	232	HRDDHETDM	1.77	4	7
POS	HSV1_GB_PREF	25	33	VLVASAAPS	14.73	2	6	14.94	15.02	1.525	25.411			0.7538	Medium	14.93	15.05	2.434	40.574			0.8003	Medium	15.01	15.02	3.113	51.888			0.7875	Medium			POS	HSV1_GB_PREF	231	240	DMELKPANAA	7.52	1	7
POS	HSV1_GB_PREF	28	40	ASAAPSSPGTPGV	11.36	1	8																											POS	HSV1_GB_PREF	231	240	DMELKPANAA	7.52	2	7
POS	HSV1_GB_PREF	28	40	ASAAPSSPGTPGV	11.36	2	8																											POS	HSV1_GB_PREF	232	236	MELKP	5.5	1	2
POS	HSV1_GB_PREF	29	43	SAAPSSPGTPGVAAA	8.71	1	10																											POS	HSV1_GB_PREF	232	236	MELKP	5.5	2	2	5.42	5.92	0.195	9.766			0.8409	Medium
POS	HSV1_GB_PREF	29	43	SAAPSSPGTPGVAAA	8.71	2	10	9.22	9.37	1.399	13.986			0.9001	High	9.07	9.42	2.114	21.138			0.905	High	9.06	9.48	2.728	27.276			0.9015	High			POS	HSV1_GB_PREF	232	239	MELKPANA	3.84	1	5	3.78	3.88	1.824	36.488			0.641	Medium
POS	HSV1_GB_PREF	31	40	APSSPGTPGV	12.85	1	6	13.06	13.14	1.346	22.426			0.8764	High	13.04	13.18	2.081	34.686			0.7905	Medium	13.04	13.23	2.844	47.407			0.7874	Medium			POS	HSV1_GB_PREF	232	239	MELKPANA	3.84	2	5	3.61	3.79	1.403	28.055			0.8133	Medium
POS	HSV1_GB_PREF	31	40	APSSPGTPGV	12.85	2	6	13.06	13.16	1.365	22.756			0.8814	Medium	13.06	13.16	2.106	35.094			0.8017	Medium	13.04	13.16	2.882	48.035			0.7815	Medium			POS	HSV1_GB_PREF	233	246	ELKPANAATRTSRG	1.66	2	11
POS	HSV1_GB_PREF	31	41	APSSPGTPGVA	5.14	1	7	5.38	5.54	3.981	56.868			0.6986	Medium	5.13	5.27	4.326	61.801			0.7792	Medium	5.4	5.45	5.243	74.893			0.8294	Medium			POS	HSV1_GB_PREF	233	246	ELKPANAATRTSRG	1.66	3	11	1.56	1.75	5.185	47.141			0.7907	Medium
POS	HSV1_GB_PREF	31	41	APSSPGTPGVA	5.14	2	7									5.15	5.22	4.173	59.608			0.6522	Medium	5.35	5.72	4.765	68.067			0.512	Medium			POS	HSV1_GB_PREF	233	246	ELKPANAATRTSRG	1.66	4	11
POS	HSV1_GB_PREF	32	45	PSSPGTPGVAAATQ	8.75	1	10																											POS	HSV1_GB_PREF	233	247	ELKPANAATRTSRGW	5.25	2	12
POS	HSV1_GB_PREF	32	45	PSSPGTPGVAAATQ	8.75	2	10	9.22	9.37	1.399	13.986			0.9001	High	9.07	9.42	2.114	21.138			0.905	High	9.06	9.48	2.728	27.276			0.9015	High			POS	HSV1_GB_PREF	233	247	ELKPANAATRTSRGW	5.25	3	12	5.37	5.66	5.873	48.944			0.7693	Medium
POS	HSV1_GB_PREF	35	45	PGTPGVAAATQ	11.34	1	8	11.48	11.89	2.051	25.632			0.892	Medium	11.63	11.74	2.283	28.536			0.8741	Medium	11.67	11.78	2.92	36.496			0.8428	Medium			POS	HSV1_GB_PREF	233	247	ELKPANAATRTSRGW	5.25	4	12	5.39	5.64	6.065	50.543			0.8148	Medium
POS	HSV1_GB_PREF	35	45	PGTPGVAAATQ	11.34	2	8	11.69	11.77	2.031	25.385			0.9115	Medium	11.62	11.94	2.3	28.751			0.6779	Medium	11.75	11.75	2.995	37.443			0.8341	Medium			POS	HSV1_GB_PREF	236	246	PANAATRTSRG	1.93	1	9
POS	HSV1_GB_PREF	38	50	PGVAAATQAANGG	11.77	1	11																											POS	HSV1_GB_PREF	236	246	PANAATRTSRG	1.93	2	9	1.82	2.05	2.295	25.496			0.9234	High
POS	HSV1_GB_PREF	38	50	PGVAAATQAANGG	11.77	2	11	12	12.07	2.87	26.094			0.8295	Medium									11.93	12.24	4.204	38.215			0.7615	Medium			POS	HSV1_GB_PREF	236	246	PANAATRTSRG	1.93	3	9	1.92	2.2	2.241	24.905			0.946	Medium
POS	HSV1_GB_PREF	39	50	GVAAATQAANGG	14.31	1	10	14.47	14.54	2.65	26.501			0.7742	Medium	14.48	14.58	3.311	33.113			0.7119	Medium	14.48	14.58	4.826	48.262			0.729	Medium			POS	HSV1_GB_PREF	236	246	PANAATRTSRG	1.93	4	9	1.83	2.25	2.259	25.101			0.9375	High
POS	HSV1_GB_PREF	39	50	GVAAATQAANGG	14.31	2	10	14.48	14.65	2.505	25.053			0.8338	Medium	14.47	14.55	3.376	33.762			0.7728	Medium	14.43	14.53	4.575	45.745			0.7583	Medium			POS	HSV1_GB_PREF	238	252	NAATRTSRGWHTTDL	6.39	2	13
POS	HSV1_GB_PREF	39	51	GVAAATQAANGGP	11.71	1	10																											POS	HSV1_GB_PREF	238	252	NAATRTSRGWHTTDL	6.39	3	13
POS	HSV1_GB_PREF	39	51	GVAAATQAANGGP	11.71	2	10	12	12.07	2.858	28.584			0.8381	Medium																			POS	HSV1_GB_PREF	238	252	NAATRTSRGWHTTDL	6.39	4	13
POS	HSV1_GB_PREF	40	54	VAAATQAANGGPATP	10	2	11	10.28	10.5	2.443	22.209			0.843	Medium	9.86	10.38	3.671	33.369			0.8114	Medium	10.34	10.44	5.045	45.866			0.8153	Medium			POS	HSV1_GB_PREF	239	252	AATRTSRGWHTTDL	6.02	2	12	6.39	6.59	2.387	19.893			0.7561	Medium
POS	HSV1_GB_PREF	40	54	VAAATQAANGGPATP	10	3	11	10.31	10.4	2.168	19.713			0.8445	Medium	10.31	10.36	4.019	36.534			0.8489	Medium	10.24	10.41	5.764	52.396			0.7803	Medium			POS	HSV1_GB_PREF	239	252	AATRTSRGWHTTDL	6.02	3	12
POS	HSV1_GB_PREF	53	62	TPAPPALGAA	15.76	1	6	15.99	16.03	1.958	32.631			0.8067	Medium	15.96	16.06	2.682	44.692			0.814	Medium	15.96	16.06	3.419	56.98			0.7923	Medium			POS	HSV1_GB_PREF	239	252	AATRTSRGWHTTDL	6.02	4	12	6.26	6.49	2.609	21.739			0.8389	Medium
POS	HSV1_GB_PREF	53	62	TPAPPALGAA	15.76	2	6	15.96	16.06	1.779	29.645			0.8967	Medium	15.91	16.09	2.605	43.422			0.8809	Medium	15.93	15.98	3.264	54.408			0.8367	Medium			POS	HSV1_GB_PREF	240	252	ATRTSRGWHTTDL	5.91	2	11	6.39	6.44	2.291	20.829			0.8165	Medium
POS	HSV1_GB_PREF	58	67	ALGAAPTGDP	12.85	1	6	13.06	13.14	1.346	22.426			0.8764	High	13.04	13.18	2.081	34.686			0.7905	Medium	13.04	13.23	2.844	47.407			0.7874	Medium			POS	HSV1_GB_PREF	240	252	ATRTSRGWHTTDL	5.91	3	11	5.86	6.36	2.37	21.549			0.9104	Medium
POS	HSV1_GB_PREF	58	67	ALGAAPTGDP	12.85	2	6	13.06	13.16	1.365	22.756			0.8814	Medium	13.06	13.16	2.106	35.094			0.8017	Medium	13.04	13.16	2.882	48.035			0.7815	Medium			POS	HSV1_GB_PREF	240	252	ATRTSRGWHTTDL	5.91	4	11	6.33	6.41	2.359	21.442			0.9431	High
POS	HSV1_GB_PREF	86	95	DNATVAAGHA	7.93	1	8	8.47	8.64	1.625	20.318			0.5711	Medium	8.32	8.47	2.555	31.935			0.8424	Medium	8.44	8.54	3.479	43.492			0.813	Medium			POS	HSV1_GB_PREF	252	261	LKYNPSRVEA	3.69	2	7	3.58	3.76	3.506	50.089			0.8173	Medium
POS	HSV1_GB_PREF	86	95	DNATVAAGHA	7.93	2	8	8.52	8.62	1.611	20.133			0.904	Medium	8.39	8.42	2.53	31.629			0.8756	Medium	8.44	8.56	3.387	42.342			0.8346	Medium			POS	HSV1_GB_PREF	252	261	LKYNPSRVEA	3.69	3	7
POS	HSV1_GB_PREF	93	105	GHATLREHLRDIK	14.72	2	11	14.99	15.17	1.65	15.001			0.8611	High	14.97	15.15	2.607	23.7			0.8438	Medium	14.9	15.09	4.451	40.468			0.8926	High			POS	HSV1_GB_PREF	253	261	KYNPSRVEA	2.29	1	6
POS	HSV1_GB_PREF	93	105	GHATLREHLRDIK	14.72	3	11	15.02	15.16	1.267	11.514			0.8841	High	15	15.02	2.649	24.079			0.8334	Medium	14.99	15.31	4.062	36.926			0.7763	Medium			POS	HSV1_GB_PREF	253	261	KYNPSRVEA	2.29	2	6	1.97	2.25	3.097	51.616			0.9223	High
POS	HSV1_GB_PREF	99	112	EHLRDIKAENTDAN	8.39	2	12																											POS	HSV1_GB_PREF	253	261	KYNPSRVEA	2.29	3	6	1.93	2.39	3.095	51.581			0.937	High
POS	HSV1_GB_PREF	99	112	EHLRDIKAENTDAN	8.39	3	12																											POS	HSV1_GB_PREF	253	262	KYNPSRVEAF	6.8	2	7
POS	HSV1_GB_PREF	101	113	LRDIKAENTDANF	7.68	2	11																											POS	HSV1_GB_PREF	253	262	KYNPSRVEAF	6.8	3	7	7.03	7.15	3.581	51.157			0.8354	Medium
POS	HSV1_GB_PREF	101	113	LRDIKAENTDANF	7.68	3	11																											POS	HSV1_GB_PREF	256	266	PSRVEAFHRYG	2.96	1	9
POS	HSV1_GB_PREF	103	113	DIKAENTDANF	7.92	1	9	8.55	8.62	4.077	45.3			0.8385	Medium	8.42	8.49	4.954	55.05			0.775	Medium	8.41	8.71	5.918	65.758			0.78	Medium			POS	HSV1_GB_PREF	256	266	PSRVEAFHRYG	2.96	2	9	2.94	3.22	3.063	34.038			0.8976	High
POS	HSV1_GB_PREF	103	113	DIKAENTDANF	7.92	2	9	8.54	8.62	3.984	44.264			0.8235	Medium	8.44	8.49	4.841	53.79			0.783	Medium	8.51	8.59	5.439	60.431			0.7799	Medium			POS	HSV1_GB_PREF	256	266	PSRVEAFHRYG	2.96	3	9	2.96	3.36	3.065	34.052			0.9294	High
POS	HSV1_GB_PREF	103	113	DIKAENTDANF	7.92	3	9																											POS	HSV1_GB_PREF	256	266	PSRVEAFHRYG	2.96	4	9	2.97	3.21	3.123	34.695			0.9354	High
POS	HSV1_GB_PREF	104	113	IKAENTDANF	7.04	1	8																											POS	HSV1_GB_PREF	263	270	HRYGTTVN	10.11	1	6	10.11	10.2	1.468	24.473			0.8505	Medium
POS	HSV1_GB_PREF	104	113	IKAENTDANF	7.04	2	8	7.6	7.7	3.653	45.666			0.8617	Medium	7.38	7.5	4.344	54.296			0.8001	Medium	7.53	7.58	5.116	63.944			0.7982	Medium			POS	HSV1_GB_PREF	263	270	HRYGTTVN	10.11	2	6	10.05	10.18	1.565	26.085			0.862	High
POS	HSV1_GB_PREF	104	113	IKAENTDANF	7.04	3	8																											POS	HSV1_GB_PREF	272	282	IVEEVDARSVY	6.6	1	9
POS	HSV1_GB_PREF	108	113	NTDANF	6.94	1	4	7.23	7.41	1.444	36.088			0.8832	High	7.04	7.25	1.963	49.064			0.8524	High	7.2	7.36	2.402	60.041			0.8657	High			POS	HSV1_GB_PREF	272	282	IVEEVDARSVY	6.6	2	9
POS	HSV1_GB_PREF	108	113	NTDANF	6.94	2	4	7.25	7.43	1.503	37.576			0.9181	Medium	7.06	7.38	1.979	49.486			0.8489	Medium	7.18	7.53	2.457	61.413			0.8278	Medium			POS	HSV1_GB_PREF	272	282	IVEEVDARSVY	6.6	3	9
POS	HSV1_GB_PREF	113	127	FYVCPPPTGATVVQF	8.29	2	10																											POS	HSV1_GB_PREF	275	285	EVDARSVYPYD	7.22	1	8
POS	HSV1_GB_PREF	113	127	FYVCPPPTGATVVQF	8.29	3	10																											POS	HSV1_GB_PREF	275	285	EVDARSVYPYD	7.22	2	8	7.33	7.38	1.77	22.128			0.8061	Medium
POS	HSV1_GB_PREF	117	128	PPPTGATVVQFE	10.47	1	9																											POS	HSV1_GB_PREF	275	287	EVDARSVYPYDEF	10.68	2	10	10.7	10.89	1.586	15.864			0.8097	Medium
POS	HSV1_GB_PREF	117	128	PPPTGATVVQFE	10.47	2	9	11.28	11.48	2.535	28.162			0.7439	Medium	11.28	11.42	3.409	37.88			0.841	Medium	11.28	11.36	5.617	62.415			0.7845	Medium			POS	HSV1_GB_PREF	275	287	EVDARSVYPYDEF	10.68	3	10	10.79	10.89	1.537	15.366			0.8658	Medium
POS	HSV1_GB_PREF	124	131	VVQFEQPR	10.77	1	5	11.02	11.17	1.938	38.752			0.7888	Medium	10.98	11.13	2.509	50.185			0.7479	Medium											POS	HSV1_GB_PREF	276	286	VDARSVYPYDE	7.27	1	8
POS	HSV1_GB_PREF	124	131	VVQFEQPR	10.77	2	5									10.96	11.22	2.559	51.188			0.7017	Medium											POS	HSV1_GB_PREF	276	286	VDARSVYPYDE	7.27	2	8	7.33	7.38	1.77	22.128			0.8061	Medium
POS	HSV1_GB_PREF	124	131	VVQFEQPR	10.77	3	5																											POS	HSV1_GB_PREF	276	287	VDARSVYPYDEF	10.62	1	9
POS	HSV1_GB_PREF	130	144	PRRCPTRPEGQNYTE	9.23	2	11																											POS	HSV1_GB_PREF	276	287	VDARSVYPYDEF	10.62	2	9	10.65	10.89	1.409	15.652			0.8596	High
POS	HSV1_GB_PREF	130	144	PRRCPTRPEGQNYTE	9.23	3	11																											POS	HSV1_GB_PREF	276	287	VDARSVYPYDEF	10.62	3	9	10.75	10.85	1.451	16.119			0.7737	Medium
POS	HSV1_GB_PREF	135	148	TRPEGQNYTEGIAV	13.94	2	11	14.17	14.32	2.937	26.699			0.8738	Medium	14.16	14.27	4.001	36.369			0.8318	Medium	14.18	14.35	5.753	52.299			0.7757	Medium			POS	HSV1_GB_PREF	277	288	DARSVYPYDEFV	10.62	1	9
POS	HSV1_GB_PREF	135	148	TRPEGQNYTEGIAV	13.94	3	11																											POS	HSV1_GB_PREF	277	288	DARSVYPYDEFV	10.62	2	9	10.65	10.89	1.409	15.652			0.8596	High
POS	HSV1_GB_PREF	140	150	QNYTEGIAVVF	8.75	1	9																											POS	HSV1_GB_PREF	277	288	DARSVYPYDEFV	10.62	3	9	10.75	10.85	1.451	16.119			0.7737	Medium
POS	HSV1_GB_PREF	140	150	QNYTEGIAVVF	8.75	2	9	9.22	9.37	1.397	15.528			0.9044	High	9.07	9.42	2.113	23.481			0.9059	High	9.06	9.48	2.727	30.3			0.9007	High			POS	HSV1_GB_PREF	278	283	ARSVYP	3.69	1	3
POS	HSV1_GB_PREF	148	153	VVFKEN	5.65	1	4	5.99	6.11	1.239	30.977			0.8786	Medium	5.7	5.8	1.739	43.465			0.8486	Medium	5.99	6.05	2.167	54.166			0.8134	Medium			POS	HSV1_GB_PREF	278	283	ARSVYP	3.69	2	3	3.56	3.79	1.335	44.493			0.8265	Medium
POS	HSV1_GB_PREF	148	153	VVFKEN	5.65	2	4	6.04	6.07	1.157	28.922			0.9197	Medium	5.7	5.84	1.688	42.208			0.9021	Medium	5.97	6.09	2.079	51.978			0.8097	Medium			POS	HSV1_GB_PREF	278	286	ARSVYPYDE	5.92	1	6	6.04	6.36	1.218	20.301			0.6874	Medium
POS	HSV1_GB_PREF	153	166	NIAPYKFKATMYYK	11.76	2	11	11.99	12.19	2.799	25.442			0.8745	Medium	12.02	12.17	3.381	30.734			0.8514	Medium	12.05	12.12	4.649	42.262			0.8062	Medium			POS	HSV1_GB_PREF	278	286	ARSVYPYDE	5.92	2	6	6.26	6.54	1.57	26.17			0.8323	Medium
POS	HSV1_GB_PREF	153	166	NIAPYKFKATMYYK	11.76	3	11	12.04	12.07	2.86	26.003			0.8696	Medium	12.02	12.09	3.542	32.198			0.8606	Medium	12.07	12.12	5.008	45.529			0.764	Medium			POS	HSV1_GB_PREF	278	287	ARSVYPYDEF	10.16	1	7	10.18	10.57	1.21	17.288			0.8256	Medium
POS	HSV1_GB_PREF	154	159	IAPYKF	9.8	1	3																											POS	HSV1_GB_PREF	278	287	ARSVYPYDEF	10.16	2	7	10.22	10.53	1.302	18.593			0.8993	High
POS	HSV1_GB_PREF	154	159	IAPYKF	9.8	2	3	10.06	10.16	0.858	28.604			0.8486	Medium	10.13	10.21	1.378	45.926			0.8279	Medium	10.09	10.24	1.947	64.888			0.7517	Medium			POS	HSV1_GB_PREF	278	287	ARSVYPYDEF	10.16	3	7
POS	HSV1_GB_PREF	154	163	IAPYKFKATM	9.18	1	7																											POS	HSV1_GB_PREF	279	283	RSVYP	3.53	1	2	3.46	3.59	1.149	57.474			0.8789	Medium
POS	HSV1_GB_PREF	154	163	IAPYKFKATM	9.18	2	7	9.46	9.56	1.4	19.997			0.8934	Medium	9.27	9.49	2.127	30.382			0.8456	Medium	9.41	9.53	2.666	38.088			0.8575	Medium			POS	HSV1_GB_PREF	279	283	RSVYP	3.53	2	2	3.33	3.71	1.204	60.18			0.9423	High
POS	HSV1_GB_PREF	154	163	IAPYKFKATM	9.18	3	7	9.44	9.94	1.398	19.966			0.8805	Medium	9.44	9.94	1.949	27.843			0.9087	Medium	9.45	9.94	2.637	37.672			0.8415	Medium			POS	HSV1_GB_PREF	279	286	RSVYPYDE	5.77	1	5	6.07	6.36	1.418	28.362			0.8283	Medium
POS	HSV1_GB_PREF	155	167	APYKFKATMYYKD	8.34	2	11																											POS	HSV1_GB_PREF	279	286	RSVYPYDE	5.77	2	5	6.11	6.41	1.438	28.751			0.8624	Medium
POS	HSV1_GB_PREF	155	167	APYKFKATMYYKD	8.34	3	11																											POS	HSV1_GB_PREF	279	287	RSVYPYDEF	10.05	1	6	10.15	10.6	1.272	21.203			0.836	Medium
POS	HSV1_GB_PREF	164	170	YYKDVTV	10.84	1	5	11.15	11.23	1.149	22.973			0.8808	Medium	11.1	11.18	1.717	34.349			0.869	Medium	11.16	11.28	2.251	45.029			0.879	Medium			POS	HSV1_GB_PREF	279	287	RSVYPYDEF	10.05	2	6	10.18	10.5	1.278	21.292			0.9147	High
POS	HSV1_GB_PREF	164	170	YYKDVTV	10.84	2	5																											POS	HSV1_GB_PREF	279	287	RSVYPYDEF	10.05	3	6
POS	HSV1_GB_PREF	164	171	YYKDVTVS	6.02	1	6																											POS	HSV1_GB_PREF	279	289	RSVYPYDEFVL	10.27	1	8
POS	HSV1_GB_PREF	164	172	YYKDVTVSQ	5.8	1	7																											POS	HSV1_GB_PREF	279	289	RSVYPYDEFVL	10.27	2	8	10.37	10.87	2.089	26.118			0.8728	High
POS	HSV1_GB_PREF	164	172	YYKDVTVSQ	5.8	2	7	6	6.34	1.595	22.781	5.206	74.376	0.6314	Medium	5.69	6.01	2.362	33.741	3.829	54.706	0.7311	Medium	6.25	6.42	1.794	25.63	4.2	60.005	0.8154	Medium			POS	HSV1_GB_PREF	279	289	RSVYPYDEFVL	10.27	3	8	10.35	10.53	2.152	26.898			0.8884	Medium
POS	HSV1_GB_PREF	164	174	YYKDVTVSQVW	11.5	2	9	11.67	12.04	1.008	11.201	4.231	47.006	0.8049	Medium	11.7	11.85	1.512	16.797	5.254	58.381	0.7729	Medium	11.7	12.14	3.59	39.888	5.715	63.502	0.8251	Medium			POS	HSV1_GB_PREF	280	289	SVYPYDEFVL	9.54	1	7
POS	HSV1_GB_PREF	164	174	YYKDVTVSQVW	11.5	3	9																											POS	HSV1_GB_PREF	280	289	SVYPYDEFVL	9.54	2	7	9.6	9.73	2.78	39.708			0.7804	Medium
POS	HSV1_GB_PREF	164	175	YYKDVTVSQVWF	13.94	2	10	14.17	14.42	2.874	28.738			0.8501	Medium	14.15	14.32	3.95	39.496			0.8273	Medium	14.22	14.32	5.812	58.125			0.7896	Medium			POS	HSV1_GB_PREF	287	294	FVLATGDF	11.82	1	6	11.86	11.98	1.617	26.949			0.8526	Medium
POS	HSV1_GB_PREF	164	175	YYKDVTVSQVWF	13.94	3	10									14.16	14.23	4.023	40.234			0.6144	Medium											POS	HSV1_GB_PREF	287	294	FVLATGDF	11.82	2	6	11.77	12.08	1.591	26.518			0.8949	Medium
POS	HSV1_GB_PREF	167	175	DVTVSQVWF	14.41	1	7	14.6	14.74	2.637	37.665			0.7894	Medium	14.48	14.78	3.567	50.962			0.6828	Medium	14.47	14.82	5.247	74.959			0.6971	Medium			POS	HSV1_GB_PREF	294	301	FVYMSPFY	13.69	1	5	13.67	13.82	0.504	10.076			0.5891	Medium
POS	HSV1_GB_PREF	167	175	DVTVSQVWF	14.41	2	7	14.6	14.7	2.955	42.215			0.7248	Medium	14.58	14.7	4.123	58.905			0.7007	Medium	14.62	14.69	4.811	68.73			0.6621	Medium			POS	HSV1_GB_PREF	294	301	FVYMSPFY	13.69	2	5
POS	HSV1_GB_PREF	168	174	VTVSQVW	11.35	1	5									11.6	11.67	1.721	34.418	3.928	78.56	0.7794	Medium	11.63	11.7	1.671	33.419	4.219	84.389	0.778	Medium			POS	HSV1_GB_PREF	294	302	FVYMSPFYG	13.11	1	6	13.03	13.27	0.712	11.859			0.7693	Medium
POS	HSV1_GB_PREF	168	174	VTVSQVW	11.35	2	5	11.57	11.72	1.24	24.808	2.944	58.879	0.9146	High	11.47	11.69	1.55	31	3.888	77.77	0.8901	High	11.53	11.75	1.721	34.416	4.206	84.117	0.8481	Medium			POS	HSV1_GB_PREF	294	302	FVYMSPFYG	13.11	2	6	13.02	13.22	0.731	12.187			0.8371	Medium
POS	HSV1_GB_PREF	168	175	VTVSQVWF	14.3	1	6	14.45	14.7	2.592	43.206			0.8618	Medium	14.48	14.58	3.395	56.589			0.8234	Medium	14.48	14.58	4.459	74.322			0.8385	Medium			POS	HSV1_GB_PREF	295	302	VYMSPFYG	10.94	1	5	11.17	11.36	0.584	11.688			0.7232	Medium
POS	HSV1_GB_PREF	168	175	VTVSQVWF	14.3	2	6	14.5	14.57	2.579	42.976			0.9048	Medium	14.47	14.55	3.448	57.461			0.8332	Medium	14.4	14.74	4.412	73.526			0.7393	Medium			POS	HSV1_GB_PREF	295	302	VYMSPFYG	10.94	2	5	11	11.46	0.469	9.37			0.8229	Medium
POS	HSV1_GB_PREF	168	177	VTVSQVWFGH	11.03	1	8	11.32	11.52	1.792	22.398			0.8381	Medium	11.3	11.48	3.908	48.844			0.8203	Medium	11.33	11.5	5.379	67.238			0.762	Medium			POS	HSV1_GB_PREF	303	314	YREGSHTEHTSY	1.72	1	10
POS	HSV1_GB_PREF	168	177	VTVSQVWFGH	11.03	2	8	11.33	11.47	2.047	25.592			0.9008	High	11.33	11.43	3.834	47.931			0.8714	High	11.41	11.5	4.984	62.304			0.8404	Medium			POS	HSV1_GB_PREF	303	314	YREGSHTEHTSY	1.72	2	10	1.72	1.98	2.431	24.311			0.8965	High
POS	HSV1_GB_PREF	168	177	VTVSQVWFGH	11.03	3	8	11.33	11.43	1.517	18.964			0.7433	Medium	11.35	11.43	4.205	52.569			0.6949	Medium											POS	HSV1_GB_PREF	303	314	YREGSHTEHTSY	1.72	3	10	1.72	2.02	2.421	24.214			0.9424	High
POS	HSV1_GB_PREF	168	178	VTVSQVWFGHR	11.46	3	9	11.6	11.7	3.94	43.782	5.76	63.998	0.9338	Medium	11.62	11.8	1.351	15.008	5.62	62.44	0.9299	Medium	11.6	11.75	3.122	34.685	6.849	76.095	0.9227	Medium			POS	HSV1_GB_PREF	303	314	YREGSHTEHTSY	1.72	4	10	1.75	1.85	2.47	24.704			0.9172	High
POS	HSV1_GB_PREF	181	190	QFMGIFEDRA	11.86	1	8	12.09	12.16	2.255	28.187			0.5797	Medium	12.1	12.24	2.625	32.815			0.7371	Medium	12.14	12.24	3.241	40.509			0.664	Medium			POS	HSV1_GB_PREF	315	325	AADRFKQVDGF	8.04	1	9	8.2	8.56	1.874	20.819			0.7622	Medium
POS	HSV1_GB_PREF	181	190	QFMGIFEDRA	11.86	2	8	12.1	12.17	2.438	30.473			0.8899	High	12.1	12.17	2.692	33.646			0.8876	High	12.14	12.25	3.228	40.349			0.8701	Medium			POS	HSV1_GB_PREF	315	325	AADRFKQVDGF	8.04	2	9	8.25	8.54	1.97	21.89			0.8226	Medium
POS	HSV1_GB_PREF	181	190	QFMGIFEDRA	11.86	3	8																											POS	HSV1_GB_PREF	315	325	AADRFKQVDGF	8.04	3	9	8.1	8.57	1.959	21.762			0.8785	High
POS	HSV1_GB_PREF	183	189	MGIFEDR	10.15	1	5	10.41	10.63	1.298	25.951			0.8815	Medium	10.43	10.55	1.718	34.354			0.8805	Medium	10.37	10.66	2.156	43.129			0.8821	Medium			POS	HSV1_GB_PREF	316	328	ADRFKQVDGFYAR	6.02	2	11	6.39	6.46	2.427	22.062			0.6333	Medium
POS	HSV1_GB_PREF	183	189	MGIFEDR	10.15	2	5	10.45	10.65	1.453	29.067			0.9293	Medium	10.38	10.66	1.933	38.654			0.9205	Medium	10.46	10.68	2.387	47.733			0.9213	Medium			POS	HSV1_GB_PREF	316	328	ADRFKQVDGFYAR	6.02	3	11
POS	HSV1_GB_PREF	183	194	MGIFEDRAPVPF	13.48	2	8	13.73	14.08	2.24	28.005			0.7488	Medium	13.81	13.81	2.728	34.104			0.8158	Medium	13.78	13.88	3.809	47.611			0.8348	Medium			POS	HSV1_GB_PREF	316	328	ADRFKQVDGFYAR	6.02	4	11	6.34	6.43	2.657	24.155			0.7496	Medium
POS	HSV1_GB_PREF	183	194	MGIFEDRAPVPF	13.48	3	8																											POS	HSV1_GB_PREF	317	328	DRFKQVDGFYAR	6.01	2	10	6.21	6.43	2.296	22.955			0.6596	Medium
POS	HSV1_GB_PREF	183	195	MGIFEDRAPVPFE	12.9	2	9	13.18	13.24	2.51	27.886			0.8733	Medium	13.16	13.26	3.011	33.458			0.8783	Medium	13.21	13.26	4.271	47.457			0.8658	Medium			POS	HSV1_GB_PREF	317	328	DRFKQVDGFYAR	6.01	3	10	5.89	6.38	2.35	23.503			0.7416	Medium
POS	HSV1_GB_PREF	183	196	MGIFEDRAPVPFEE	12.74	2	10	13.06	13.19	2.745	27.45			0.8771	High	13.04	13.28	3.46	34.601			0.8769	High	13.11	13.26	4.779	47.79			0.8598	High			POS	HSV1_GB_PREF	317	328	DRFKQVDGFYAR	6.01	4	10	6.28	6.53	2.355	23.546			0.7863	Medium
POS	HSV1_GB_PREF	183	197	MGIFEDRAPVPFEEV	13.57	2	11	13.9	13.98	2.703	24.573			0.8515	High	13.88	14.03	3.563	32.393			0.8552	High	13.85	14	4.948	44.985			0.8617	High			POS	HSV1_GB_PREF	318	325	RFKQVDGF	7.42	1	6
POS	HSV1_GB_PREF	183	197	MGIFEDRAPVPFEEV	13.57	3	11																											POS	HSV1_GB_PREF	318	325	RFKQVDGF	7.42	2	6	7.5	7.67	1.483	24.722			0.8834	Medium
POS	HSV1_GB_PREF	187	195	EDRAPVPFE	8.76	1	5	9.07	9.16	1.183	23.652			0.8316	Medium	9.09	9.59	1.428	28.55			0.803	Medium	9.09	9.38	1.96	39.2			0.7388	Medium			POS	HSV1_GB_PREF	318	325	RFKQVDGF	7.42	3	6	7.47	7.65	1.469	24.489			0.9113	High
POS	HSV1_GB_PREF	187	195	EDRAPVPFE	8.76	2	5	9.16	9.26	1.1	22.004			0.8052	Medium	9.04	9.52	1.613	32.26			0.8469	Medium	9.11	9.23	2.421	48.42			0.7511	Medium			POS	HSV1_GB_PREF	318	326	RFKQVDGFY	10.16	1	7
POS	HSV1_GB_PREF	187	196	EDRAPVPFEE	8.96	1	6																											POS	HSV1_GB_PREF	318	326	RFKQVDGFY	10.16	2	7	10.01	10.1	1.696	24.223			0.8408	Medium
POS	HSV1_GB_PREF	187	196	EDRAPVPFEE	8.96	2	6	9.27	9.49	1.432	23.868			0.734	Medium	9.21	9.47	2.064	34.404			0.7695	Medium											POS	HSV1_GB_PREF	318	326	RFKQVDGFY	10.16	3	7
POS	HSV1_GB_PREF	187	199	EDRAPVPFEEVID	11.56	2	9	11.72	11.99	2.076	23.071			0.8155	Medium	11.65	11.95	3.215	35.718			0.7651	Medium	11.82	11.92	4.66	51.777			0.8244	Medium			POS	HSV1_GB_PREF	318	329	RFKQVDGFYARD	5.96	2	10	6.21	6.43	2.296	22.955			0.6596	Medium
POS	HSV1_GB_PREF	188	194	DRAPVPF	9.34	2	3	9.56	10.06	0.498	16.607			0.7108	Medium	9.51	9.71	0.605	20.176			0.907	Medium	9.62	9.72	1.087	36.223			0.8443	Medium			POS	HSV1_GB_PREF	318	329	RFKQVDGFYARD	5.96	3	10	5.89	6.38	2.35	23.503			0.7416	Medium
POS	HSV1_GB_PREF	188	194	DRAPVPF	9.34	3	3																											POS	HSV1_GB_PREF	318	329	RFKQVDGFYARD	5.96	4	10	6.28	6.53	2.355	23.546			0.7863	Medium
POS	HSV1_GB_PREF	188	196	DRAPVPFEE	8.76	1	5	9.07	9.16	1.183	23.652			0.8316	Medium	9.09	9.59	1.428	28.55			0.803	Medium	9.09	9.38	1.96	39.2			0.7388	Medium			POS	HSV1_GB_PREF	319	324	FKQVDG	5.6	1	4
POS	HSV1_GB_PREF	188	196	DRAPVPFEE	8.76	2	5	9.16	9.26	1.1	22.004			0.8052	Medium	9.04	9.52	1.613	32.26			0.8469	Medium	9.11	9.23	2.421	48.42			0.7511	Medium			POS	HSV1_GB_PREF	319	324	FKQVDG	5.6	2	4	5.54	6.04	1.245	31.124			0.9121	High
POS	HSV1_GB_PREF	188	197	DRAPVPFEEV	10.46	1	6	10.78	10.88	0.953	15.877			0.7019	Medium	10.65	10.86	1.599	26.653			0.8566	High	10.73	10.81	2.383	39.717			0.7502	Medium			POS	HSV1_GB_PREF	320	325	KQVDGF	5.29	1	4	5.57	5.69	1.057	26.434			0.8297	Medium
POS	HSV1_GB_PREF	188	197	DRAPVPFEEV	10.46	2	6																											POS	HSV1_GB_PREF	320	325	KQVDGF	5.29	2	4	5.54	6.04	1.242	31.046			0.9121	High
POS	HSV1_GB_PREF	188	199	DRAPVPFEEVID	11.4	1	8																											POS	HSV1_GB_PREF	324	334	GFYARDLTTKA	5.3	1	9
POS	HSV1_GB_PREF	188	199	DRAPVPFEEVID	11.4	2	8	11.69	11.85	2.544	31.796			0.7817	Medium	11.74	11.84	3.801	47.509			0.7563	Medium	11.77	11.85	4.801	60.015			0.7942	Medium			POS	HSV1_GB_PREF	324	334	GFYARDLTTKA	5.3	2	9
POS	HSV1_GB_PREF	190	197	APVPFEEV	10.84	1	5	11.13	11.64	1.132	22.649			0.9017	Medium	11.1	11.6	1.692	33.841			0.8634	Medium	11.16	11.67	2.269	45.373			0.9107	Medium			POS	HSV1_GB_PREF	326	332	YARDLTT	2.59	1	5	2.59	2.94	2.54	50.797			0.7251	Medium
POS	HSV1_GB_PREF	190	197	APVPFEEV	10.84	2	5																											POS	HSV1_GB_PREF	326	332	YARDLTT	2.59	2	5	2.54	2.74	2.734	54.679			0.8699	Medium
POS	HSV1_GB_PREF	190	199	APVPFEEVID	11.87	1	7	12.07	12.49	1.38	19.711			0.8799	High	12.07	12.49	2.059	29.418			0.8474	Medium	12.1	12.17	4.104	58.632			0.8214	Medium			POS	HSV1_GB_PREF	326	339	YARDLTTKARATAP	2.6	2	11
POS	HSV1_GB_PREF	190	200	APVPFEEVIDK	11.05	2	8	11.15	11.55	1.496	18.699			0.828	Medium	11.27	11.4	2.443	30.539			0.8952	Medium	11.28	11.41	4.251	53.136			0.8641	Medium			POS	HSV1_GB_PREF	326	339	YARDLTTKARATAP	2.6	3	11	2.34	2.59	5.922	53.837			0.898	Medium
POS	HSV1_GB_PREF	190	202	APVPFEEVIDKIN	13.06	2	10	13.31	13.4	1.954	19.543			0.836	Medium	13.28	13.38	3.465	34.651			0.8354	Medium	13.26	13.34	6.07	60.704			0.8408	Medium			POS	HSV1_GB_PREF	326	339	YARDLTTKARATAP	2.6	4	11
POS	HSV1_GB_PREF	190	202	APVPFEEVIDKIN	13.06	3	10	13.31	13.41	1.738	17.379			0.8259	Medium																			POS	HSV1_GB_PREF	327	335	ARDLTTKAR	1.73	2	7
POS	HSV1_GB_PREF	196	202	EVIDKIN	5.97	1	5																											POS	HSV1_GB_PREF	327	335	ARDLTTKAR	1.73	3	7
POS	HSV1_GB_PREF	196	202	EVIDKIN	5.97	2	5									6.17	6.27	0.359	7.177			0.794	Medium	6.22	6.52	3.662	73.235			0.6304	Medium			POS	HSV1_GB_PREF	327	335	ARDLTTKAR	1.73	4	7	1.78	1.93	3.716	53.092			0.6575	Medium
POS	HSV1_GB_PREF	199	210	DKINAKGVCRST	7.4	1	10																											POS	HSV1_GB_PREF	328	336	RDLTTKARA	1.73	2	7
POS	HSV1_GB_PREF	199	210	DKINAKGVCRST	7.4	2	10	7.97	8.08	4.796	47.957			0.8926	Medium	7.78	7.9	5.82	58.199			0.798	Medium	7.89	8.02	6.362	63.615			0.7743	Medium			POS	HSV1_GB_PREF	328	336	RDLTTKARA	1.73	3	7
POS	HSV1_GB_PREF	199	210	DKINAKGVCRST	7.4	3	10																											POS	HSV1_GB_PREF	328	336	RDLTTKARA	1.73	4	7	1.78	1.93	3.716	53.092			0.6575	Medium
POS	HSV1_GB_PREF	204	215	KGVCRSTAKYVR	13.22	2	10	13.5	13.63	1.22	12.196			0.9022	Medium	13.38	13.7	1.907	19.074			0.813	Medium	13.44	13.7	2.733	27.327			0.8822	Medium			POS	HSV1_GB_PREF	330	341	LTTKARATAPTT	2.5	2	9	2.45	2.55	4.749	52.772			0.8281	Medium
POS	HSV1_GB_PREF	213	218	YVRNNL	5.65	1	4	6.12	6.37	2.139	53.466			0.8684	Medium	5.82	6.07	2.283	57.082			0.8493	Medium	5.99	6.29	2.725	68.124			0.7787	Medium			POS	HSV1_GB_PREF	330	341	LTTKARATAPTT	2.5	3	9	2.37	2.59	5.095	56.615			0.8972	High
POS	HSV1_GB_PREF	213	218	YVRNNL	5.65	2	4	6.07	6.17	2.133	53.319			0.9016	Medium	5.79	5.85	2.247	56.164			0.8738	Medium	6.07	6.12	2.609	65.236			0.8626	Medium			POS	HSV1_GB_PREF	330	341	LTTKARATAPTT	2.5	4	9	2.42	2.65	4.887	54.298			0.8707	High
POS	HSV1_GB_PREF	213	220	YVRNNLET	5.44	1	6									5.59	5.67	3.491	58.186			0.7625	Medium											POS	HSV1_GB_PREF	330	343	LTTKARATAPTTRN	1.67	2	11
POS	HSV1_GB_PREF	213	220	YVRNNLET	5.44	2	6	5.8	6.21	3.303	55.047			0.7205	Medium	5.52	5.72	3.185	53.087			0.832	Medium	5.85	5.97	3.894	64.901			0.8256	Medium			POS	HSV1_GB_PREF	330	343	LTTKARATAPTTRN	1.67	3	11
POS	HSV1_GB_PREF	214	218	VRNNL	4.98	1	3	5.17	5.18	0.915	30.495			0.8422	Medium	4.97	5	1.031	34.377			0.8059	Medium	5.16	5.18	1.442	48.077			0.8228	Medium			POS	HSV1_GB_PREF	330	343	LTTKARATAPTTRN	1.67	4	11	1.55	1.73	4.306	39.146			0.7704	Medium
POS	HSV1_GB_PREF	214	218	VRNNL	4.98	2	3	5.13	5.25	0.941	31.37			0.9138	Medium	4.98	5.02	0.971	32.383			0.9074	Medium	5.1	5.21	1.463	48.767			0.908	Medium			POS	HSV1_GB_PREF	340	350	TTRNLLTTPKF	9.07	2	8	9.19	9.28	1.065	13.312			0.8427	Medium
POS	HSV1_GB_PREF	219	223	ETTAF	7.52	1	3	7.87	8.1	0.698	23.263			0.7847	Medium	7.58	7.95	0.883	29.423			0.8099	Medium	7.87	8.17	1.443	48.1			0.9003	Medium			POS	HSV1_GB_PREF	340	350	TTRNLLTTPKF	9.07	3	8	8.77	9.28	1.051	13.14			0.8725	High
POS	HSV1_GB_PREF	219	223	ETTAF	7.52	2	3	7.98	8.15	0.579	19.311			0.815	Medium									7.9	8.19	1.421	47.357			0.872	Medium			POS	HSV1_GB_PREF	341	351	TRNLLTTPKFT	9.07	2	8	9.19	9.28	1.065	13.312			0.8427	Medium
POS	HSV1_GB_PREF	219	232	ETTAFHRDDHETDM	5.7	2	12	6.21	6.47	1.883	15.692			0.8988	High	5.87	6.01	2.37	19.752			0.9132	High	6.12	6.42	3.246	27.053			0.9015	High			POS	HSV1_GB_PREF	341	351	TRNLLTTPKFT	9.07	3	8	8.77	9.28	1.051	13.14			0.8725	High
POS	HSV1_GB_PREF	219	232	ETTAFHRDDHETDM	5.7	3	12	6.21	6.63	1.877	15.644			0.9238	High	5.87	6.02	2.339	19.492			0.9329	High	6.19	6.59	3.148	26.235			0.9148	High			POS	HSV1_GB_PREF	343	351	NLLTTPKFT	2.03	1	6
POS	HSV1_GB_PREF	219	232	ETTAFHRDDHETDM	5.7	4	12	6.21	6.39	1.939	16.159			0.9295	High	5.87	6.02	2.348	19.57			0.9465	High	6.19	6.37	3.249	27.076			0.9392	High			POS	HSV1_GB_PREF	343	351	NLLTTPKFT	2.03	2	6	1.95	2.12	3.307	55.11			0.7349	Medium
POS	HSV1_GB_PREF	220	233	TTAFHRDDHETDME	5.65	2	12	6.21	6.47	1.883	15.692			0.8988	High	5.87	6.01	2.37	19.752			0.9132	High	6.12	6.42	3.246	27.053			0.9015	High			POS	HSV1_GB_PREF	343	351	NLLTTPKFT	2.03	3	6	1.98	2.08	3.256	54.273			0.7798	Medium
POS	HSV1_GB_PREF	220	233	TTAFHRDDHETDME	5.65	3	12	6.21	6.63	1.877	15.644			0.9238	High	5.87	6.02	2.339	19.492			0.9329	High	6.19	6.59	3.148	26.235			0.9148	High			POS	HSV1_GB_PREF	344	350	LLTTPKF	9.29	1	4	9.21	9.24	0.801	20.029			0.8328	Medium
POS	HSV1_GB_PREF	220	233	TTAFHRDDHETDME	5.65	4	12	6.21	6.39	1.939	16.159			0.9295	High	5.87	6.02	2.348	19.57			0.9465	High	6.19	6.37	3.249	27.076			0.9392	High			POS	HSV1_GB_PREF	344	350	LLTTPKF	9.29	2	4	9.21	9.48	0.8	19.998			0.8878	Medium
POS	HSV1_GB_PREF	221	232	TAFHRDDHETDM	5.13	2	10	5.54	5.82	1.602	16.021			0.9094	High	5.17	5.62	1.905	19.051			0.9163	High	5.52	5.78	2.575	25.753			0.9059	High			POS	HSV1_GB_PREF	344	354	LLTTPKFTVAW	12.6	1	8
POS	HSV1_GB_PREF	221	232	TAFHRDDHETDM	5.13	3	10	5.52	6	1.567	15.665			0.9284	High	5.2	5.32	1.915	19.146			0.948	High	5.53	5.67	2.561	25.612			0.9236	High			POS	HSV1_GB_PREF	344	354	LLTTPKFTVAW	12.6	2	8	12.55	12.65	1.553	19.414			0.7341	Medium
POS	HSV1_GB_PREF	221	232	TAFHRDDHETDM	5.13	4	10	5.54	5.74	1.583	15.828			0.9389	High	5.2	5.34	1.904	19.039			0.9494	High	5.52	5.72	2.504	25.043			0.9392	High			POS	HSV1_GB_PREF	345	350	LTTPKF	7.94	1	3
POS	HSV1_GB_PREF	222	232	AFHRDDHETDM	4.93	2	9	5.2	5.5	1.486	16.51			0.9069	High	4.93	5.22	1.651	18.347			0.911	High	5.18	5.46	2.023	22.479			0.91	High			POS	HSV1_GB_PREF	345	350	LTTPKF	7.94	2	3	8.04	8.4	0.754	25.149			0.8382	Medium
POS	HSV1_GB_PREF	222	232	AFHRDDHETDM	4.93	3	9	5.2	5.43	1.464	16.265			0.9418	Medium	4.93	5.12	1.657	18.415			0.9491	Medium	5.16	5.41	2.052	22.8			0.9415	Medium			POS	HSV1_GB_PREF	351	357	TVAWDWV	11.51	1	5	11.57	11.69	1.348	26.959			0.7787	Medium
POS	HSV1_GB_PREF	222	232	AFHRDDHETDM	4.93	4	9	5.25	5.33	1.414	15.715			0.9138	Medium	4.95	5.07	1.592	17.685			0.9456	Medium	5.21	5.31	1.956	21.729			0.9258	Medium			POS	HSV1_GB_PREF	351	357	TVAWDWV	11.51	2	5	11.59	11.67	1.364	27.281			0.6916	Medium
POS	HSV1_GB_PREF	224	232	HRDDHETDM	4.56	1	7																											POS	HSV1_GB_PREF	351	363	TVAWDWVPKRPSV	7.27	2	9
POS	HSV1_GB_PREF	224	232	HRDDHETDM	4.56	2	7	4.6	4.71	1.221	17.436			0.902	Medium	4.51	4.78	1.592	22.744			0.848	Medium	4.57	4.62	1.635	23.363			0.8635	Medium			POS	HSV1_GB_PREF	351	363	TVAWDWVPKRPSV	7.27	3	9
POS	HSV1_GB_PREF	224	232	HRDDHETDM	4.56	3	7	4.61	4.75	1.174	16.766			0.9373	Medium	4.53	4.65	1.405	20.078			0.9181	Medium	4.59	4.69	1.697	24.238			0.9119	Medium			POS	HSV1_GB_PREF	351	363	TVAWDWVPKRPSV	7.27	4	9	7.42	7.72	2.889	32.104			0.6208	Medium
POS	HSV1_GB_PREF	224	232	HRDDHETDM	4.56	4	7																											POS	HSV1_GB_PREF	370	378	QEVDEMLRS	4.87	2	7
POS	HSV1_GB_PREF	232	239	MELKPANA	6.01	1	5	6.44	6.59	1.358	27.163			0.7571	Medium	6.21	6.31	1.951	39.016			0.7593	Medium	6.44	6.51	2.617	52.339			0.6998	Medium			POS	HSV1_GB_PREF	375	384	MLRSEYGGSF	8.35	1	8	8.45	8.54	0.689	8.615			0.7734	Medium
POS	HSV1_GB_PREF	232	239	MELKPANA	6.01	2	5																											POS	HSV1_GB_PREF	375	384	MLRSEYGGSF	8.35	2	8	8.52	8.66	0.816	10.198			0.8838	Medium
POS	HSV1_GB_PREF	233	239	ELKPANA	4.61	1	4	4.73	4.9	1.368	34.198			0.7568	Medium	4.61	4.82	1.733	43.32			0.848	Medium	4.69	4.88	2.418	60.444			0.7804	Medium			POS	HSV1_GB_PREF	376	384	LRSEYGGSF	7.42	1	7
POS	HSV1_GB_PREF	233	239	ELKPANA	4.61	2	4	4.73	4.9	1.372	34.312			0.9187	High	4.63	4.7	1.723	43.082			0.9132	High	4.69	4.86	2.441	61.024			0.9003	High			POS	HSV1_GB_PREF	376	384	LRSEYGGSF	7.42	2	7	7.6	7.77	0.823	11.756			0.88	Medium
POS	HSV1_GB_PREF	233	242	ELKPANAATR	4.51	1	7																											POS	HSV1_GB_PREF	377	384	RSEYGGSF	6.54	1	6
POS	HSV1_GB_PREF	233	242	ELKPANAATR	4.51	2	7	4.55	4.76	3.485	49.788			0.9131	High	4.48	4.56	4.124	58.921			0.8733	High	4.49	4.73	5.028	71.835			0.8579	High			POS	HSV1_GB_PREF	377	384	RSEYGGSF	6.54	2	6
POS	HSV1_GB_PREF	233	242	ELKPANAATR	4.51	3	7	4.56	4.73	3.458	49.401			0.9166	Medium	4.51	4.58	4.067	58.1			0.8767	Medium	4.54	4.69	4.972	71.027			0.8696	Medium			POS	HSV1_GB_PREF	382	389	GSFRFSSD	6.48	1	6
POS	HSV1_GB_PREF	233	247	ELKPANAATRTSRGW	6.78	2	12	7.18	7.46	5.822	48.513			0.7542	Medium	6.74	7.23	7.171	59.762			0.8114	Medium	7.2	7.48	8.036	66.969			0.8455	Medium			POS	HSV1_GB_PREF	382	389	GSFRFSSD	6.48	2	6
POS	HSV1_GB_PREF	233	247	ELKPANAATRTSRGW	6.78	3	12	7.28	7.43	5.555	46.289			0.9028	High	7.09	7.28	6.561	54.676			0.8716	High	7.23	7.28	7.955	66.289			0.8975	High			POS	HSV1_GB_PREF	384	394	FRFSSDAISTT	9.54	1	9
POS	HSV1_GB_PREF	233	247	ELKPANAATRTSRGW	6.78	4	12	7.28	7.43	5.566	46.386			0.9053	Medium	7.09	7.26	6.567	54.722			0.8831	Medium	7.23	7.4	7.697	64.144			0.9015	Medium			POS	HSV1_GB_PREF	384	394	FRFSSDAISTT	9.54	2	9	9.61	9.71	2.783	30.927			0.7835	Medium
POS	HSV1_GB_PREF	236	243	PANAATRT	9.34	2	6	9.56	9.71	0.506	8.441			0.8854	Medium	9.47	9.78	0.57	9.508			0.8747	Medium	9.53	9.84	1.027	17.12			0.8087	Medium			POS	HSV1_GB_PREF	385	392	RFSSDAIS	3.99	1	6	4.08	4.23	1.526	25.428			0.8178	Medium
POS	HSV1_GB_PREF	236	243	PANAATRT	9.34	3	6																											POS	HSV1_GB_PREF	385	392	RFSSDAIS	3.99	2	6	3.96	4.23	1.652	27.532			0.8998	Medium
POS	HSV1_GB_PREF	243	247	TSRGW	6.8	2	3	7.13	7.3	1.339	44.635			0.9284	Medium	6.83	7.08	1.551	51.706			0.9092	Medium	7.08	7.33	1.772	59.077			0.9208	Medium			POS	HSV1_GB_PREF	385	393	RFSSDAIST	5.09	1	7
POS	HSV1_GB_PREF	245	254	RGWHTTDLKY	12.44	2	8	12.62	12.79	1.194	14.931			0.9107	Medium	12.62	12.79	1.802	22.526			0.8946	Medium	12.67	12.86	2.635	32.934			0.8683	Medium			POS	HSV1_GB_PREF	385	393	RFSSDAIST	5.09	2	7	5.22	5.32	1.921	27.448			0.7241	Medium
POS	HSV1_GB_PREF	251	258	DLKYNPSR	5.03	1	5																											POS	HSV1_GB_PREF	385	394	RFSSDAISTT	4.92	1	8	4.75	4.97	2.784	34.798			0.7591	Medium
POS	HSV1_GB_PREF	251	258	DLKYNPSR	5.03	2	5	5.42	5.55	2.583	51.667			0.9088	Medium	5.08	5.2	2.975	59.509			0.8728	Medium	5.36	5.48	3.478	69.564			0.8519	Medium			POS	HSV1_GB_PREF	385	394	RFSSDAISTT	4.92	2	8	4.68	5.12	2.827	35.341			0.8706	Medium
POS	HSV1_GB_PREF	251	258	DLKYNPSR	5.03	3	5	5.42	5.59	2.655	53.106			0.9256	High	5.08	5.2	3.019	60.379			0.8923	Medium	5.36	5.5	3.559	71.179			0.8424	Medium			POS	HSV1_GB_PREF	385	394	RFSSDAISTT	4.92	3	8
POS	HSV1_GB_PREF	251	260	DLKYNPSRVE	6.53	2	7																											POS	HSV1_GB_PREF	385	395	RFSSDAISTTF	9.54	1	9	9.58	9.81	2.568	28.529			0.6483	Medium
POS	HSV1_GB_PREF	251	260	DLKYNPSRVE	6.53	3	7	6.84	7.14	3.743	53.475			0.9205	High	6.58	6.93	4.576	65.366			0.9171	High	6.89	7.08	5.145	73.495			0.9227	High			POS	HSV1_GB_PREF	385	395	RFSSDAISTTF	9.54	2	9	9.61	9.71	2.783	30.927			0.7835	Medium
POS	HSV1_GB_PREF	251	261	DLKYNPSRVEA	6.95	2	8	7.51	7.73	3.605	45.063			0.9009	High	7.25	7.41	4.681	58.512			0.8718	High	7.33	7.63	5.354	66.921			0.8497	Medium			POS	HSV1_GB_PREF	385	398	RFSSDAISTTFTTN	6.7	2	12	6.63	6.98	0.534	4.45			0.8491	Medium
POS	HSV1_GB_PREF	251	261	DLKYNPSRVEA	6.95	3	8	7.51	7.61	3.661	45.759			0.9244	Medium	7.31	7.41	4.673	58.408			0.8751	Medium	7.35	7.53	5.462	68.273			0.8717	Medium			POS	HSV1_GB_PREF	385	398	RFSSDAISTTFTTN	6.7	3	12
POS	HSV1_GB_PREF	253	258	KYNPSR	4.45	1	3																											POS	HSV1_GB_PREF	390	395	AISTTF	8	1	4	8.2	8.25	1.917	47.931			0.7897	Medium
POS	HSV1_GB_PREF	253	258	KYNPSR	4.45	2	3	4.51	4.61	1.675	55.82			0.8933	Medium	4.46	4.51	1.916	63.875			0.8361	Medium	4.47	4.54	2.093	69.769			0.8279	Medium			POS	HSV1_GB_PREF	390	395	AISTTF	8	2	4	8.17	8.22	2.577	64.419			0.6665	Medium
POS	HSV1_GB_PREF	253	258	KYNPSR	4.45	3	3	4.51	4.6	1.76	58.68			0.8134	Medium																			POS	HSV1_GB_PREF	413	420	IGKDARDA	2.23	1	6	2.12	2.22	0.732	12.202			0.8088	Medium
POS	HSV1_GB_PREF	253	261	KYNPSRVEA	4.77	1	6																											POS	HSV1_GB_PREF	413	420	IGKDARDA	2.23	2	6	2.13	2.32	0.844	14.07			0.8346	Medium
POS	HSV1_GB_PREF	253	261	KYNPSRVEA	4.77	2	6	4.98	5.1	3.555	59.257			0.8011	Medium	4.78	4.92	3.986	66.436			0.7871	Medium	4.84	5.15	4.983	83.052			0.6418	Medium			POS	HSV1_GB_PREF	417	424	ARDAMDRI	10.01	1	6	10.11	10.2	1.461	24.346			0.8362	Medium
POS	HSV1_GB_PREF	253	261	KYNPSRVEA	4.77	3	6	5	5.08	3.721	62.017			0.7373	Medium	4.78	4.88	4.146	69.107			0.7599	Medium	4.96	5.08	5.031	83.85			0.6501	Medium			POS	HSV1_GB_PREF	417	424	ARDAMDRI	10.01	2	6	10.05	10.2	1.551	25.858			0.8405	Medium
POS	HSV1_GB_PREF	256	266	PSRVEAFHRYG	5.6	2	9	6	6.31	3.03	33.664			0.8578	Medium	5.74	5.92	3.152	35.018			0.813	Medium	6.09	6.2	3.844	42.711			0.8218	Medium			POS	HSV1_GB_PREF	422	425	DRIF	6.95	1	2	7.03	7.38	0.025	1.226			0.8439	Medium
POS	HSV1_GB_PREF	256	266	PSRVEAFHRYG	5.6	3	9	6.07	6.44	2.955	32.833			0.8382	Medium	5.79	5.9	3.171	35.236			0.8015	Medium	6.05	6.37	3.779	41.985			0.8132	Medium			POS	HSV1_GB_PREF	422	425	DRIF	6.95	2	2	7.03	7.53	0.022	1.104			0.9181	High
POS	HSV1_GB_PREF	256	266	PSRVEAFHRYG	5.6	4	9									5.74	5.9	3.524	39.16			0.8051	Medium											POS	HSV1_GB_PREF	424	427	IFAR	6.27	1	2	6.49	6.59	1.2	60.007			0.8301	Medium
POS	HSV1_GB_PREF	258	268	RVEAFHRYGTT	8.66	2	9																											POS	HSV1_GB_PREF	424	427	IFAR	6.27	2	2	6.38	6.58	1.21	60.52			0.8966	Medium
POS	HSV1_GB_PREF	258	268	RVEAFHRYGTT	8.66	3	9																											POS	HSV1_GB_PREF	442	449	YLANGGFL	11.5	1	6	11.49	11.74	1.465	24.425			0.8477	Medium
POS	HSV1_GB_PREF	271	285	CIVEEVDARSVYPYD	13.63	2	12																											POS	HSV1_GB_PREF	442	449	YLANGGFL	11.5	2	6	11.37	11.87	1.439	23.99			0.9043	High
POS	HSV1_GB_PREF	271	285	CIVEEVDARSVYPYD	13.63	3	12																											POS	HSV1_GB_PREF	445	452	NGGFLIAY	11.5	1	6	11.49	11.74	1.465	24.425			0.8477	Medium
POS	HSV1_GB_PREF	275	287	EVDARSVYPYDEF	11.77	2	10	12.05	12.19	1.405	14.046			0.8227	Medium	12.04	12.15	2.606	26.056			0.8396	Medium	12.08	12.27	3.866	38.664			0.7513	Medium			POS	HSV1_GB_PREF	445	452	NGGFLIAY	11.5	2	6	11.37	11.87	1.439	23.99			0.9043	High
POS	HSV1_GB_PREF	275	287	EVDARSVYPYDEF	11.77	3	10																											POS	HSV1_GB_PREF	449	459	LIAYQPLLSNT	11.4	1	8	11.47	11.59	1.229	15.357			0.7701	Medium
POS	HSV1_GB_PREF	276	287	VDARSVYPYDEF	11.71	2	9	11.95	12.07	1.315	14.616			0.8718	Medium	11.95	12.04	2.359	26.215			0.887	Medium	11.98	12.07	3.545	39.385			0.8423	Medium			POS	HSV1_GB_PREF	449	459	LIAYQPLLSNT	11.4	2	8	11.39	11.69	1.238	15.471			0.8596	High
POS	HSV1_GB_PREF	276	287	VDARSVYPYDEF	11.71	3	9																											POS	HSV1_GB_PREF	449	459	LIAYQPLLSNT	11.4	3	8
POS	HSV1_GB_PREF	277	288	DARSVYPYDEFV	11.71	2	9	11.95	12.07	1.315	14.616			0.8718	Medium	11.95	12.04	2.359	26.215			0.887	Medium	11.98	12.07	3.545	39.385			0.8423	Medium			POS	HSV1_GB_PREF	449	460	LIAYQPLLSNTL	12.28	1	9
POS	HSV1_GB_PREF	277	288	DARSVYPYDEFV	11.71	3	9																											POS	HSV1_GB_PREF	449	460	LIAYQPLLSNTL	12.28	2	9	12.31	12.43	1.419	15.77			0.8485	Medium
POS	HSV1_GB_PREF	278	286	ARSVYPYDE	7.62	1	6																											POS	HSV1_GB_PREF	449	460	LIAYQPLLSNTL	12.28	3	9
POS	HSV1_GB_PREF	278	286	ARSVYPYDE	7.62	2	6	8.02	8.1	1.344	22.406			0.914	High	7.71	8	2.334	38.907			0.9119	Medium	7.78	8.05	3.412	56.863			0.9041	Medium			POS	HSV1_GB_PREF	449	462	LIAYQPLLSNTLAE	13.89	2	11	13.89	13.97	1.75	15.907			0.6388	Medium
POS	HSV1_GB_PREF	278	287	ARSVYPYDEF	11.35	1	7	11.6	11.87	1.192	17.032			0.8632	High	11.58	11.87	2.261	32.307			0.8733	High	11.51	11.98	3.607	51.53			0.7541	Medium			POS	HSV1_GB_PREF	449	462	LIAYQPLLSNTLAE	13.89	3	11
POS	HSV1_GB_PREF	278	287	ARSVYPYDEF	11.35	2	7	11.6	11.84	1.244	17.769			0.878	High	11.6	11.84	2.176	31.079			0.8968	High	11.62	11.88	3.257	46.523			0.769	Medium			POS	HSV1_GB_PREF	450	454	IAYQP	4.82	1	2	4.65	4.9	0.028	1.386			0.8085	Medium
POS	HSV1_GB_PREF	278	289	ARSVYPYDEFVL	13.9	2	9	14.12	14.38	1.393	15.478			0.7458	Medium	14.16	14.2	2.178	24.201			0.7469	Medium	14.15	14.18	3.389	37.653			0.7609	Medium			POS	HSV1_GB_PREF	450	454	IAYQP	4.82	2	2
POS	HSV1_GB_PREF	279	285	RSVYPYD	7.26	1	4																											POS	HSV1_GB_PREF	450	456	IAYQPLL	10.84	1	4	10.8	10.95	0.151	3.775			0.7481	Medium
POS	HSV1_GB_PREF	279	285	RSVYPYD	7.26	2	4	7.88	7.93	1.528	38.199			0.7484	Medium	7.68	7.76	2.604	65.09			0.7055	Medium	7.78	7.9	3.117	77.936			0.7614	Medium			POS	HSV1_GB_PREF	450	456	IAYQPLL	10.84	2	4	10.79	11.07	0.064	1.612			0.8845	High
POS	HSV1_GB_PREF	279	286	RSVYPYDE	7.51	1	5	7.88	8.22	1.125	22.499			0.9006	High	7.71	8.12	1.966	39.327			0.8819	High	7.8	8.1	3.004	60.09			0.8768	High			POS	HSV1_GB_PREF	450	459	IAYQPLLSNT	9.34	1	7	9.31	9.48	0.741	10.583			0.8079	Medium
POS	HSV1_GB_PREF	279	286	RSVYPYDE	7.51	2	5	7.83	8.03	1.246	24.911			0.9293	Medium	7.66	7.87	2.115	42.304			0.9298	Medium	7.78	8	3.047	60.937			0.9132	Medium			POS	HSV1_GB_PREF	450	459	IAYQPLLSNT	9.34	2	7	9.36	9.46	0.753	10.761			0.8201	Medium
POS	HSV1_GB_PREF	279	287	RSVYPYDEF	11.34	1	6	11.5	11.94	1.149	19.144			0.8775	High	11.58	11.92	2.124	35.402			0.8829	High	11.62	11.97	3.259	54.322			0.8241	High			POS	HSV1_GB_PREF	450	460	IAYQPLLSNTL	11.4	1	8	11.47	11.59	1.229	15.357			0.7701	Medium
POS	HSV1_GB_PREF	279	287	RSVYPYDEF	11.34	2	6	11.6	11.85	1.222	20.366			0.9129	High	11.57	11.85	2.147	35.786			0.9126	High	11.62	11.92	3.189	53.145			0.8898	High			POS	HSV1_GB_PREF	450	460	IAYQPLLSNTL	11.4	2	8	11.39	11.69	1.238	15.471			0.8596	High
POS	HSV1_GB_PREF	279	287	RSVYPYDEF	11.34	3	6																											POS	HSV1_GB_PREF	450	460	IAYQPLLSNTL	11.4	3	8
POS	HSV1_GB_PREF	279	289	RSVYPYDEFVL	13.94	2	8	14.18	14.23	1.176	14.706			0.8667	Medium	14.15	14.45	2.259	28.238			0.7843	Medium	14.13	14.23	3.181	39.757			0.8571	Medium			POS	HSV1_GB_PREF	450	462	IAYQPLLSNTLAE	10.94	2	10	10.97	11.02	1.218	12.183			0.7805	Medium
POS	HSV1_GB_PREF	287	293	FVLATGD	9.94	1	5	10.26	10.36	1.456	29.113			0.8702	Medium	10.19	10.35	2.236	44.723			0.7989	Medium	10.26	10.34	3.075	61.501			0.8349	Medium			POS	HSV1_GB_PREF	450	462	IAYQPLLSNTLAE	10.94	3	10
POS	HSV1_GB_PREF	287	293	FVLATGD	9.94	2	5	10.23	10.45	1.238	24.769			0.7544	Medium	10.18	10.4	2.045	40.894			0.7998	Medium	10.26	10.36	2.884	57.682			0.8234	Medium			POS	HSV1_GB_PREF	450	463	IAYQPLLSNTLAEL	13.89	2	11	13.89	13.97	1.75	15.907			0.6388	Medium
POS	HSV1_GB_PREF	287	294	FVLATGDF	12.85	1	6	13.06	13.14	1.334	22.234			0.8739	High	13.04	13.14	2.094	34.893			0.7869	Medium	13.04	13.19	2.847	47.455			0.7853	Medium			POS	HSV1_GB_PREF	450	463	IAYQPLLSNTLAEL	13.89	3	11
POS	HSV1_GB_PREF	287	294	FVLATGDF	12.85	2	6	13.03	13.26	1.945	32.421			0.7505	Medium	13.03	13.26	2.776	46.262			0.6945	Medium	13.06	13.28	3.733	62.221			0.6149	Medium			POS	HSV1_GB_PREF	451	460	AYQPLLSNTL	9.34	1	7	9.31	9.48	0.771	11.015			0.8079	Medium
POS	HSV1_GB_PREF	288	294	VLATGDF	9.94	1	5	10.26	10.36	1.456	29.113			0.8702	Medium	10.19	10.35	2.236	44.723			0.7989	Medium	10.26	10.34	3.075	61.501			0.8349	Medium			POS	HSV1_GB_PREF	451	460	AYQPLLSNTL	9.34	2	7	9.36	9.46	0.673	9.618			0.8201	Medium
POS	HSV1_GB_PREF	288	294	VLATGDF	9.94	2	5	10.23	10.45	1.238	24.769			0.7544	Medium	10.18	10.4	2.045	40.894			0.7998	Medium	10.26	10.36	2.884	57.682			0.8234	Medium			POS	HSV1_GB_PREF	451	463	AYQPLLSNTLAEL	10.94	2	10	10.97	11.02	1.218	12.183			0.7805	Medium
POS	HSV1_GB_PREF	289	295	LATGDFV	9.89	1	5	10.26	10.36	1.456	29.113			0.8702	Medium	10.19	10.35	2.236	44.723			0.7989	Medium	10.26	10.34	3.075	61.501			0.8349	Medium			POS	HSV1_GB_PREF	451	463	AYQPLLSNTLAEL	10.94	3	10
POS	HSV1_GB_PREF	289	295	LATGDFV	9.89	2	5	10.23	10.45	1.238	24.769			0.7544	Medium	10.18	10.4	2.045	40.894			0.7998	Medium	10.24	10.37	2.883	57.669			0.8179	Medium			POS	HSV1_GB_PREF	452	461	YQPLLSNTLA	9.23	1	7	9.31	9.48	0.758	10.824			0.8079	Medium
POS	HSV1_GB_PREF	294	301	FVYMSPFY	14.67	1	5	14.7	15.09	0.459	9.184			0.8364	Medium	14.78	14.97	0.882	17.636			0.8489	Medium	14.62	15.11	2.029	40.585			0.8099	Medium			POS	HSV1_GB_PREF	452	461	YQPLLSNTLA	9.23	2	7	9.36	9.46	0.668	9.541			0.8201	Medium
POS	HSV1_GB_PREF	294	301	FVYMSPFY	14.67	2	5	14.79	14.97	0.494	9.886			0.8424	Medium	14.75	14.95	0.917	18.333			0.9008	Medium	14.87	14.92	1.926	38.522			0.841	Medium			POS	HSV1_GB_PREF	454	466	PLLSNTLAELYVR	6.07	2	11	6.16	6.29	6.348	57.706			0.6843	Medium
POS	HSV1_GB_PREF	294	302	FVYMSPFYG	14.09	1	6	14.12	14.54	0.633	10.547			0.8678	High	13.76	14.27	1.49	24.836			0.8662	High	14.06	14.47	2.627	43.789			0.8797	High			POS	HSV1_GB_PREF	454	466	PLLSNTLAELYVR	6.07	3	11	6.16	6.28	6.262	56.931			0.8289	Medium
POS	HSV1_GB_PREF	294	302	FVYMSPFYG	14.09	2	6	14.05	14.5	0.744	12.404			0.8398	Medium	14.28	14.33	1.51	25.162			0.9	Medium	14.25	14.38	2.672	44.534			0.9147	Medium			POS	HSV1_GB_PREF	454	466	PLLSNTLAELYVR	6.07	4	11	5.87	6.31	6.34	57.635			0.9103	Medium
POS	HSV1_GB_PREF	295	301	VYMSPFY	12.8	1	4	13.06	13.24	0.173	4.323			0.8331	Medium	13.09	13.24	0.397	9.935			0.8023	Medium	13.01	13.29	1.304	32.611			0.873	High			POS	HSV1_GB_PREF	455	460	LLSNTL	8.1	1	4	8.22	8.35	1.175	29.377			0.8492	Medium
POS	HSV1_GB_PREF	295	301	VYMSPFY	12.8	2	4	13.11	13.24	0.244	6.102			0.8455	Medium	13.11	13.23	0.488	12.204			0.8046	Medium	13.02	13.31	1.61	40.255			0.7999	Medium			POS	HSV1_GB_PREF	455	460	LLSNTL	8.1	2	4	8.19	8.57	1.253	31.334			0.873	High
POS	HSV1_GB_PREF	295	302	VYMSPFYG	12.07	1	5	12.46	12.61	0.42	8.399			0.8307	Medium	12.36	12.69	0.976	19.521			0.8554	High	12.34	12.74	1.938	38.756			0.884	High			POS	HSV1_GB_PREF	462	466	ELYVR	3.18	1	3	3.06	3.19	1.887	62.908			0.8499	Medium
POS	HSV1_GB_PREF	295	302	VYMSPFYG	12.07	2	5	12.51	12.56	0.487	9.738			0.8193	Medium	12.49	12.56	0.985	19.708			0.849	Medium	12.49	12.6	1.958	39.156			0.8413	Medium			POS	HSV1_GB_PREF	462	466	ELYVR	3.18	2	3	3.06	3.22	1.861	62.037			0.8868	High
POS	HSV1_GB_PREF	298	310	SPFYGYREGSHTE	7.52	2	11	8.27	8.52	3.21	29.179			0.8524	High	7.87	8.37	3.851	35.009			0.8027	Medium	8.19	8.25	4.812	43.745			0.7544	Medium			POS	HSV1_GB_PREF	462	470	ELYVREHLR	3.43	2	7
POS	HSV1_GB_PREF	298	310	SPFYGYREGSHTE	7.52	3	11	8.2	8.54	3.034	27.578			0.9086	Medium	8.03	8.39	3.536	32.148			0.8561	Medium	8.09	8.47	4.444	40.399			0.8296	Medium			POS	HSV1_GB_PREF	462	470	ELYVREHLR	3.43	3	7	3.21	3.39	2.663	38.042			0.8484	Medium
POS	HSV1_GB_PREF	303	310	YREGSHTE	4.45	2	6	4.53	4.56	2.181	36.348			0.62	Medium									4.52	4.54	2.708	45.132			0.6459	Medium			POS	HSV1_GB_PREF	462	470	ELYVREHLR	3.43	4	7	3.26	3.44	2.594	37.055			0.9257	High
POS	HSV1_GB_PREF	303	310	YREGSHTE	4.45	3	6									4.46	4.53	3.537	58.947			0.6368	Medium											POS	HSV1_GB_PREF	463	467	LYVRE	3.18	1	3	3.06	3.19	1.887	62.908			0.8499	Medium
POS	HSV1_GB_PREF	304	312	REGSHTEHT	14.67	1	7	14.72	15.04	0.455	6.506			0.8576	Medium	14.75	14.97	0.91	12.999			0.8382	Medium	14.69	14.99	2	28.566			0.874	Medium			POS	HSV1_GB_PREF	463	467	LYVRE	3.18	2	3	3.06	3.22	1.861	62.037			0.8868	High
POS	HSV1_GB_PREF	304	312	REGSHTEHT	14.67	2	7	14.79	14.95	0.476	6.803			0.897	Medium	14.68	14.75	0.8	11.433			0.5466	Medium	14.84	14.92	1.956	27.937			0.8447	Medium			POS	HSV1_GB_PREF	463	468	LYVREH	2.86	1	4
POS	HSV1_GB_PREF	311	320	HTSYAADRFK	6.23	2	8																											POS	HSV1_GB_PREF	463	468	LYVREH	2.86	2	4	2.8	3.11	1.229	30.714			0.9404	High
POS	HSV1_GB_PREF	311	320	HTSYAADRFK	6.23	3	8																											POS	HSV1_GB_PREF	463	468	LYVREH	2.86	3	4	2.75	3.01	1.266	31.651			0.9577	High
POS	HSV1_GB_PREF	311	325	HTSYAADRFKQVDGF	9.64	2	13	9.89	9.99	2.224	17.111			0.7514	Medium	9.81	9.99	3.391	26.084			0.6624	Medium											POS	HSV1_GB_PREF	463	471	LYVREHLRE	3.38	2	7
POS	HSV1_GB_PREF	311	325	HTSYAADRFKQVDGF	9.64	3	13	10.01	10.06	2.93	22.541			0.8422	Medium	9.96	10.13	4.198	32.294			0.8313	Medium	10.02	10.17	5.452	41.936			0.7141	Medium			POS	HSV1_GB_PREF	463	471	LYVREHLRE	3.38	3	7	3.24	3.38	2.632	37.601			0.869	Medium
POS	HSV1_GB_PREF	311	325	HTSYAADRFKQVDGF	9.64	4	13	9.98	10.38	2.909	22.379			0.6954	Medium	9.94	10.33	4.094	31.495			0.8357	Medium	9.87	10.36	6.017	46.281			0.6573	Medium			POS	HSV1_GB_PREF	463	471	LYVREHLRE	3.38	4	7	3.28	3.46	2.576	36.797			0.9112	High
POS	HSV1_GB_PREF	314	319	YAADRF	7.58	1	4																											POS	HSV1_GB_PREF	464	469	YVREHL	2.81	1	4
POS	HSV1_GB_PREF	314	319	YAADRF	7.58	2	4	8.05	8.27	1.37	34.247			0.8125	Medium	8	8.02	2.299	57.474			0.8297	Medium	8.02	8.09	3.758	93.948			0.5641	Medium			POS	HSV1_GB_PREF	464	469	YVREHL	2.81	2	4	2.8	3.11	1.229	30.714			0.9404	High
POS	HSV1_GB_PREF	314	325	YAADRFKQVDGF	10.06	1	10																											POS	HSV1_GB_PREF	464	469	YVREHL	2.81	3	4	2.75	3.01	1.266	31.651			0.9577	High
POS	HSV1_GB_PREF	314	325	YAADRFKQVDGF	10.06	2	10	10.21	10.63	2.314	23.141			0.8944	High	10.36	10.61	3.518	35.183			0.8575	High	10.37	10.64	4.635	46.348			0.8183	Medium			POS	HSV1_GB_PREF	464	471	YVREHLRE	1.99	1	6
POS	HSV1_GB_PREF	314	325	YAADRFKQVDGF	10.06	3	10																											POS	HSV1_GB_PREF	464	471	YVREHLRE	1.99	2	6	1.82	2.05	2.292	38.2			0.9061	High
POS	HSV1_GB_PREF	315	325	AADRFKQVDGF	9.58	1	9																											POS	HSV1_GB_PREF	464	471	YVREHLRE	1.99	3	6	1.92	2.2	2.242	37.36			0.9457	Medium
POS	HSV1_GB_PREF	315	325	AADRFKQVDGF	9.58	2	9	9.76	10.13	2.284	25.377			0.7521	Medium	9.71	10.04	3.371	37.453			0.7952	Medium	9.73	10.09	4.48	49.778			0.7304	Medium			POS	HSV1_GB_PREF	464	471	YVREHLRE	1.99	4	6	1.83	2.3	2.263	37.71			0.9254	High
POS	HSV1_GB_PREF	315	325	AADRFKQVDGF	9.58	3	9	9.42	9.93	1.981	22.014			0.9064	High	9.73	9.94	3.161	35.123			0.9013	High	9.85	9.99	4.127	45.856			0.848	Medium			POS	HSV1_GB_PREF	472	486	QSRKPPNPTPPPPGA	7.37	2	6	7.45	7.65	2.851	47.52			0.6831	Medium
POS	HSV1_GB_PREF	315	326	AADRFKQVDGFY	10.16	1	10																											POS	HSV1_GB_PREF	472	486	QSRKPPNPTPPPPGA	7.37	3	6	7.5	7.63	2.871	47.851			0.7483	Medium
POS	HSV1_GB_PREF	315	326	AADRFKQVDGFY	10.16	2	10	10.21	10.63	2.314	23.141			0.8944	High	10.36	10.61	3.518	35.183			0.8575	High	10.37	10.64	4.635	46.348			0.8183	Medium			POS	HSV1_GB_PREF	472	486	QSRKPPNPTPPPPGA	7.37	4	6	7.42	7.68	2.901	48.348			0.7578	Medium
POS	HSV1_GB_PREF	315	326	AADRFKQVDGFY	10.16	3	10																											POS	HSV1_GB_PREF	478	486	NPTPPPPGA	5.51	1	3
POS	HSV1_GB_PREF	316	327	ADRFKQVDGFYA	10.06	1	10																											POS	HSV1_GB_PREF	478	486	NPTPPPPGA	5.51	2	3	5.64	5.91	0.988	32.927			0.9093	High
POS	HSV1_GB_PREF	316	327	ADRFKQVDGFYA	10.06	2	10	10.21	10.63	2.314	23.141			0.8944	High	10.36	10.61	3.518	35.183			0.8575	High	10.37	10.64	4.635	46.348			0.8183	Medium			POS	HSV1_GB_PREF	491	503	SVERIKTTSSIEF	7	2	11	7.11	7.28	5.3	48.183			0.7938	Medium
POS	HSV1_GB_PREF	316	327	ADRFKQVDGFYA	10.06	3	10																											POS	HSV1_GB_PREF	491	503	SVERIKTTSSIEF	7	3	11	7.01	7.35	5.481	49.824			0.813	Medium
POS	HSV1_GB_PREF	317	325	DRFKQVDGF	9.48	1	7	9.79	9.98	1.206	17.232			0.823	Medium	9.76	9.81	2.404	34.336			0.8429	Medium	9.78	9.97	3.247	46.383			0.8234	Medium			POS	HSV1_GB_PREF	493	501	ERIKTTSSI	2.03	1	7
POS	HSV1_GB_PREF	317	325	DRFKQVDGF	9.48	3	7	9.79	10.04	1.381	19.735			0.9218	High	9.73	10.01	2.502	35.745			0.911	High	9.78	10	3.326	47.513			0.872	High			POS	HSV1_GB_PREF	493	501	ERIKTTSSI	2.03	2	7	1.98	2.12	3.308	47.259			0.8744	High
POS	HSV1_GB_PREF	318	325	RFKQVDGF	9.01	1	6																											POS	HSV1_GB_PREF	493	501	ERIKTTSSI	2.03	3	7	1.97	2.1	3.274	46.769			0.8638	High
POS	HSV1_GB_PREF	318	325	RFKQVDGF	9.01	2	6	9.21	9.47	1.47	24.506			0.8986	High	9.14	9.29	2.181	36.354			0.9095	High	9.16	9.43	2.807	46.79			0.8996	High			POS	HSV1_GB_PREF	493	502	ERIKTTSSIE	2.24	2	8	2.15	2.22	4.042	50.522			0.821	Medium
POS	HSV1_GB_PREF	318	325	RFKQVDGF	9.01	3	6	9.19	9.69	1.343	22.391			0.9143	High	9.16	9.29	2.211	36.851			0.9202	High	9.2	9.36	2.799	46.654			0.8988	High			POS	HSV1_GB_PREF	493	502	ERIKTTSSIE	2.24	3	8	2.18	2.25	3.986	49.827			0.804	Medium
POS	HSV1_GB_PREF	318	326	RFKQVDGFY	9.59	2	7	9.86	9.98	1.56	22.287			0.6966	Medium	9.86	9.96	3.026	43.231			0.683	Medium	9.95	9.99	3.187	45.526			0.7671	Medium			POS	HSV1_GB_PREF	494	502	RIKTTSSIE	2.29	1	7	2.02	2.1	3.41	48.714			0.7151	Medium
POS	HSV1_GB_PREF	318	326	RFKQVDGFY	9.59	3	7	9.93	10.06	1.827	26.1			0.7707	Medium	9.86	10.09	2.982	42.594			0.7319	Medium	9.94	10.09	3.586	51.227			0.7656	Medium			POS	HSV1_GB_PREF	494	502	RIKTTSSIE	2.29	2	7	1.98	2.12	3.308	47.259			0.8744	High
POS	HSV1_GB_PREF	319	324	FKQVDG	7.2	1	4																											POS	HSV1_GB_PREF	494	502	RIKTTSSIE	2.29	3	7	1.97	2.1	3.274	46.769			0.8638	High
POS	HSV1_GB_PREF	319	324	FKQVDG	7.2	2	4	7.6	7.9	1.116	27.912			0.7392	Medium	7.4	7.7	1.483	37.063			0.7189	Medium	7.63	7.82	1.876	46.897			0.7332	Medium			POS	HSV1_GB_PREF	494	503	RIKTTSSIEF	7.93	1	8
POS	HSV1_GB_PREF	319	325	FKQVDGF	9.58	1	5	9.96	10.13	1.204	24.08			0.8253	Medium	9.94	10.03	1.988	39.767			0.847	Medium	9.99	10.09	2.399	47.981			0.8233	Medium			POS	HSV1_GB_PREF	494	503	RIKTTSSIEF	7.93	2	8	8.04	8.15	3.388	42.345			0.846	Medium
POS	HSV1_GB_PREF	319	325	FKQVDGF	9.58	2	5	10.03	10.13	1.138	22.767			0.7963	Medium	9.98	10.48	1.946	38.913			0.6522	Medium	10.02	10.14	2.45	48.998			0.6584	Medium			POS	HSV1_GB_PREF	494	503	RIKTTSSIEF	7.93	3	8	8.04	8.54	3.706	46.32			0.9252	High
POS	HSV1_GB_PREF	320	325	KQVDGF	7.2	1	4																											POS	HSV1_GB_PREF	503	506	FARL	6.32	1	2	6.49	6.59	1.208	60.408			0.8301	Medium
POS	HSV1_GB_PREF	320	325	KQVDGF	7.2	2	4	7.6	7.9	1.116	27.912			0.7392	Medium	7.4	7.7	1.483	37.063			0.7189	Medium	7.65	7.75	1.893	47.325			0.7478	Medium			POS	HSV1_GB_PREF	503	506	FARL	6.32	2	2	6.38	6.58	1.21	60.52			0.8966	Medium
POS	HSV1_GB_PREF	326	330	YARDL	5.76	1	3									5.92	6.01	1.402	46.743			0.8191	Medium	5.72	5.95	1.26	42.002			0.6872	Medium			POS	HSV1_GB_PREF	503	507	FARLQ	3.79	1	3
POS	HSV1_GB_PREF	326	330	YARDL	5.76	2	3	6.22	6.32	1.17	38.992			0.8645	Medium	5.96	6.11	1.378	45.948			0.8487	Medium	6.2	6.29	1.473	49.09			0.7527	Medium			POS	HSV1_GB_PREF	503	507	FARLQ	3.79	2	3	3.59	3.76	1.89	63.008			0.8883	Medium
POS	HSV1_GB_PREF	326	332	YARDLTT	5.29	1	5																											POS	HSV1_GB_PREF	503	508	FARLQF	10.58	1	4	10.5	10.58	1.365	34.125			0.8519	Medium
POS	HSV1_GB_PREF	326	332	YARDLTT	5.29	2	5																											POS	HSV1_GB_PREF	503	508	FARLQF	10.58	2	4	10.42	10.74	1.401	35.017			0.9013	High
POS	HSV1_GB_PREF	328	341	RDLTTKARATAPTT	4.72	2	11	5.02	5.1	5.687	51.701			0.8294	Medium	4.7	4.85	7.86	71.459			0.799	Medium	4.96	5.13	8.846	80.422			0.816	Medium			POS	HSV1_GB_PREF	503	511	FARLQFTYN	10.16	1	7
POS	HSV1_GB_PREF	328	341	RDLTTKARATAPTT	4.72	3	11	4.96	5.27	5.455	49.586			0.8631	High	4.7	4.77	7.901	71.826			0.8567	Medium	4.94	5.08	8.663	78.752			0.8643	High			POS	HSV1_GB_PREF	503	511	FARLQFTYN	10.16	2	7	10.01	10.1	1.696	24.223			0.8408	Medium
POS	HSV1_GB_PREF	328	341	RDLTTKARATAPTT	4.72	4	11	4.98	5.07	5.986	54.421			0.8864	Medium	4.68	4.85	7.531	68.466			0.8226	Medium	4.98	5.01	8.886	80.78			0.8672	High			POS	HSV1_GB_PREF	503	511	FARLQFTYN	10.16	3	7
POS	HSV1_GB_PREF	329	342	DLTTKARATAPTTR	4.77	2	11	5.02	5.1	5.687	51.701			0.8294	Medium	4.7	4.85	7.86	71.459			0.799	Medium	4.96	5.13	8.846	80.422			0.816	Medium			POS	HSV1_GB_PREF	504	508	ARLQF	8.15	1	3
POS	HSV1_GB_PREF	329	342	DLTTKARATAPTTR	4.77	3	11	4.96	5.27	5.461	49.643			0.8631	High	4.7	4.77	7.907	71.883			0.8567	Medium	4.94	5.08	8.669	78.808			0.8643	High			POS	HSV1_GB_PREF	504	508	ARLQF	8.15	2	3	8.3	8.45	0.782	26.06			0.9362	High
POS	HSV1_GB_PREF	329	342	DLTTKARATAPTTR	4.77	4	11	4.98	5.07	5.986	54.421			0.8864	Medium	4.68	4.85	7.531	68.466			0.8226	Medium	4.98	5.01	8.886	80.78			0.8672	High			POS	HSV1_GB_PREF	504	511	ARLQFTYN	8.1	1	6
POS	HSV1_GB_PREF	331	342	TTKARATAPTTR	4.47	2	9																											POS	HSV1_GB_PREF	504	511	ARLQFTYN	8.1	2	6	8.27	8.44	1.147	19.123			0.867	Medium
POS	HSV1_GB_PREF	331	342	TTKARATAPTTR	4.47	3	9	4.51	4.53	4.249	47.209			0.6537	Medium	4.46	4.5	5.892	65.468			0.7323	Medium	4.46	4.56	6.973	77.478			0.6878	Medium			POS	HSV1_GB_PREF	504	511	ARLQFTYN	8.1	3	6
POS	HSV1_GB_PREF	331	342	TTKARATAPTTR	4.47	4	9									4.48	4.53	6.058	67.312			0.6297	Medium											POS	HSV1_GB_PREF	505	517	RLQFTYNHIQRPV	4.06	2	10
POS	HSV1_GB_PREF	336	344	ATAPTTRNL	5.66	1	6	6.17	6.26	1.866	31.092			0.7756	Medium	5.84	5.94	2.556	42.605			0.8426	Medium	6.14	6.25	3.465	57.747			0.8017	Medium			POS	HSV1_GB_PREF	505	517	RLQFTYNHIQRPV	4.06	3	10
POS	HSV1_GB_PREF	336	344	ATAPTTRNL	5.66	2	6	6.22	6.37	1.657	27.623			0.9239	High	5.87	6.01	2.277	37.954			0.8924	Medium	6.07	6.37	3.099	51.642			0.8628	Medium			POS	HSV1_GB_PREF	506	520	LQFTYNHIQRPVNDM	9.33	2	12	9.48	9.66	0.227	1.893	4.246	35.387	0.8	Medium
POS	HSV1_GB_PREF	336	348	ATAPTTRNLLTTP	14.2	2	9	14.43	14.69	4.057	45.081			0.8445	Medium	14.38	14.6	5.105	56.723			0.8304	Medium	14.35	14.5	6.836	75.96			0.8367	Medium			POS	HSV1_GB_PREF	506	520	LQFTYNHIQRPVNDM	9.33	3	12	9.53	9.65	0.195	1.623	3.512	29.267	0.9052	Medium
POS	HSV1_GB_PREF	336	350	ATAPTTRNLLTTPKF	10.47	2	11	10.78	11.28	2.021	18.372			0.8969	High	10.78	11.28	2.539	23.081			0.8661	High	10.81	11.31	3.718	33.796			0.858	High			POS	HSV1_GB_PREF	506	520	LQFTYNHIQRPVNDM	9.33	4	12
POS	HSV1_GB_PREF	336	350	ATAPTTRNLLTTPKF	10.47	3	11	10.76	11.05	2.1	19.091			0.9155	High	10.75	11.03	2.613	23.753			0.8814	High	10.81	11.03	3.839	34.903			0.8505	Medium			POS	HSV1_GB_PREF	507	511	QFTYN	5.4	1	3	5.37	5.87	0.419	13.958			0.845	Medium
POS	HSV1_GB_PREF	339	344	PTTRNL	8.91	1	4	9.12	9.32	-0.058	-1.45			0.8748	High	9.07	9.17	-0.053	-1.336			0.8748	High	9.04	9.4	-0.062	-1.559			0.8867	High			POS	HSV1_GB_PREF	507	511	QFTYN	5.4	2	3	5.37	5.87	0.479	15.958			0.8202	Medium
POS	HSV1_GB_PREF	339	344	PTTRNL	8.91	2	4	9.16	9.26	-0.168	-4.196			0.9131	High	9.06	9.11	-0.172	-4.3			0.9046	High	9.13	9.26	-0.183	-4.578			0.9243	High			POS	HSV1_GB_PREF	507	516	QFTYNHIQRP	6.65	2	7	6.85	7.03	0.042	0.601			0.808	Medium
POS	HSV1_GB_PREF	343	349	NLLTTPK	7.36	1	4	7.8	7.95	0.72	17.989			0.8805	Medium	7.7	7.75	0.911	22.787			0.8497	Medium	7.78	7.9	1.329	33.235			0.8687	Medium			POS	HSV1_GB_PREF	507	516	QFTYNHIQRP	6.65	3	7	6.91	7	0.084	1.206			0.7457	Medium
POS	HSV1_GB_PREF	343	349	NLLTTPK	7.36	2	4	7.77	8.07	0.729	18.232			0.9047	Medium	7.7	7.82	0.963	24.065			0.8518	Medium	7.7	7.97	1.349	33.73			0.8717	Medium			POS	HSV1_GB_PREF	507	519	QFTYNHIQRPVND	6.49	2	10
POS	HSV1_GB_PREF	343	350	NLLTTPKF	11.19	1	5	11.52	11.7	0.749	14.98			0.8713	Medium	11.52	11.7	0.965	19.301			0.8532	Medium	11.38	11.77	1.361	27.22			0.8396	Medium			POS	HSV1_GB_PREF	507	519	QFTYNHIQRPVND	6.49	3	10
POS	HSV1_GB_PREF	343	350	NLLTTPKF	11.19	2	5	11.2	11.7	0.735	14.691			0.9028	High	11.08	11.58	0.959	19.178			0.875	High	11.26	11.77	1.368	27.358			0.855	High			POS	HSV1_GB_PREF	507	521	QFTYNHIQRPVNDML	9.38	2	12	9.48	9.66	0.227	1.893	4.246	35.387	0.8	Medium
POS	HSV1_GB_PREF	343	351	NLLTTPKFT	4.98	1	6																											POS	HSV1_GB_PREF	507	521	QFTYNHIQRPVNDML	9.38	3	12	9.53	9.65	0.195	1.623	3.512	29.267	0.9052	Medium
POS	HSV1_GB_PREF	343	351	NLLTTPKFT	4.98	2	6	4.85	5.03	3.68	61.333			0.8769	High	4.68	4.83	3.941	65.683			0.8191	Medium	4.83	4.93	4.452	74.2			0.8274	Medium			POS	HSV1_GB_PREF	507	521	QFTYNHIQRPVNDML	9.38	4	12
POS	HSV1_GB_PREF	343	351	NLLTTPKFT	4.98	3	6	4.8	5.2	3.624	60.403			0.8884	Medium	4.68	4.8	3.939	65.647			0.8381	Medium	4.84	4.94	4.408	73.474			0.8351	Medium			POS	HSV1_GB_PREF	509	516	TYNHIQRP	2.4	1	5
POS	HSV1_GB_PREF	343	354	NLLTTPKFTVAW	14	2	9	14.33	14.48	0.816	9.062			0.8566	Medium	14.18	14.62	1.08	12.001			0.7949	Medium	14.35	14.43	1.397	15.518			0.8301	Medium			POS	HSV1_GB_PREF	509	516	TYNHIQRP	2.4	2	5	2.4	2.52	0.587	11.736			0.7955	Medium
POS	HSV1_GB_PREF	343	354	NLLTTPKFTVAW	14	3	9																											POS	HSV1_GB_PREF	509	516	TYNHIQRP	2.4	3	5	2.44	2.57	0.502	10.043			0.8717	Medium
POS	HSV1_GB_PREF	344	350	LLTTPKF	10.22	1	4																											POS	HSV1_GB_PREF	509	521	TYNHIQRPVNDML	8.05	2	10	8.17	8.27	0.13	1.299	3.738	37.379	0.8103	Medium
POS	HSV1_GB_PREF	344	350	LLTTPKF	10.22	2	4	10.51	10.58	0.457	11.436			0.8741	Medium	10.51	10.71	0.673	16.832			0.8952	Medium	10.52	10.66	0.981	24.526			0.8414	Medium			POS	HSV1_GB_PREF	509	521	TYNHIQRPVNDML	8.05	3	10	8.1	8.27	0.166	1.655	2.865	28.648	0.8763	High
POS	HSV1_GB_PREF	344	354	LLTTPKFTVAW	13.54	2	8	13.87	13.88	0.469	5.861			0.8128	Medium	13.83	13.93	0.682	8.521			0.8581	Medium	13.85	13.9	1.124	14.048			0.75	Medium			POS	HSV1_GB_PREF	512	521	HIQRPVNDML	7.1	1	7
POS	HSV1_GB_PREF	345	350	LTTPKF	9.27	1	3	9.68	9.79	0.597	19.906			0.8461	Medium	9.62	9.71	0.777	25.913			0.8725	Medium	9.67	9.72	0.99	32.991			0.8489	Medium			POS	HSV1_GB_PREF	512	521	HIQRPVNDML	7.1	2	7
POS	HSV1_GB_PREF	345	350	LTTPKF	9.27	2	3	9.63	9.89	0.574	19.141			0.9069	High	9.59	9.88	0.744	24.809			0.9175	High	9.65	9.94	0.949	31.633			0.9126	High			POS	HSV1_GB_PREF	512	521	HIQRPVNDML	7.1	3	7	7.03	7.52	0.295	4.216			0.8829	High
POS	HSV1_GB_PREF	345	354	LTTPKFTVAW	13	1	7																											POS	HSV1_GB_PREF	512	522	HIQRPVNDMLG	6.6	1	8
POS	HSV1_GB_PREF	345	354	LTTPKFTVAW	13	2	7	13.3	13.4	0.726	10.377			0.8717	Medium	13.31	13.36	0.926	13.232			0.8793	Medium	13.29	13.43	1.188	16.976			0.8236	Medium			POS	HSV1_GB_PREF	512	522	HIQRPVNDMLG	6.6	2	8
POS	HSV1_GB_PREF	345	354	LTTPKFTVAW	13	3	7																											POS	HSV1_GB_PREF	512	522	HIQRPVNDMLG	6.6	3	8
POS	HSV1_GB_PREF	346	350	TTPKF	6.78	1	2	7.03	7.33	0.627	31.336			0.8711	Medium	7.01	7.16	0.794	39.683			0.8812	Medium	7.2	7.3	0.914	45.68			0.8299	Medium			POS	HSV1_GB_PREF	512	524	HIQRPVNDMLGRV	2.65	2	10	2.39	2.57	5.942	59.422			0.8433	Medium
POS	HSV1_GB_PREF	346	350	TTPKF	6.78	2	2	7.23	7.35	0.629	31.43			0.9322	High	7.04	7.25	0.802	40.093			0.9257	High	7.2	7.4	0.933	46.67			0.9311	High			POS	HSV1_GB_PREF	512	524	HIQRPVNDMLGRV	2.65	3	10	2.34	2.59	5.923	59.235			0.8859	Medium
POS	HSV1_GB_PREF	349	356	KFTVAWDW	7.1	1	6	7.6	7.73	0.494	8.23			0.8422	Medium	7.41	7.58	1.371	22.846			0.8686	Medium	7.45	7.67	2.034	33.899			0.7072	Medium			POS	HSV1_GB_PREF	512	524	HIQRPVNDMLGRV	2.65	4	10	2.47	2.65	5.971	59.706			0.8187	Medium
POS	HSV1_GB_PREF	349	356	KFTVAWDW	7.1	2	6	7.63	8.12	0.769	12.824			0.6432	Medium	7.45	7.51	1.388	23.134			0.8317	Medium	7.57	7.63	2.518	41.973			0.7262	Medium			POS	HSV1_GB_PREF	514	518	QRPVN	7.16	1	2	7.03	7.3	0.008	0.398			0.6713	Medium
POS	HSV1_GB_PREF	349	356	KFTVAWDW	7.1	3	6	7.6	8.1	0.459	7.656			0.9417	High	7.38	7.88	1.288	21.474			0.896	High	7.57	7.73	1.984	33.073			0.8806	High			POS	HSV1_GB_PREF	514	518	QRPVN	7.16	2	2	7.08	7.3	-0.027	-1.371			0.8112	Medium
POS	HSV1_GB_PREF	351	357	TVAWDWV	12.49	1	5	12.83	12.89	2.572	51.448			0.672	Medium	12.82	12.89	2.532	50.65			0.6333	Medium	12.84	12.92	3.501	70.028			0.5885	Medium			POS	HSV1_GB_PREF	532	538	QNHELTL	11.5	1	5	11.49	11.76	1.467	29.34			0.8845	High
POS	HSV1_GB_PREF	351	357	TVAWDWV	12.49	2	5	12.79	12.94	1.329	26.582			0.6814	Medium	12.81	12.91	1.991	39.828			0.7607	Medium	12.86	12.91	2.822	56.448			0.6974	Medium			POS	HSV1_GB_PREF	532	538	QNHELTL	11.5	2	5	11.39	11.89	1.439	28.772			0.9409	High
POS	HSV1_GB_PREF	359	369	KRPSVCTMTKW	8.71	2	8																											POS	HSV1_GB_PREF	535	540	ELTLWN	10.99	1	4	11.07	11.24	1.852	46.309			0.8373	Medium
POS	HSV1_GB_PREF	359	369	KRPSVCTMTKW	8.71	3	8																											POS	HSV1_GB_PREF	535	540	ELTLWN	10.99	2	4	11.02	11.21	1.904	47.595			0.8869	Medium
POS	HSV1_GB_PREF	370	379	QEVDEMLRSE	11.82	1	8																											POS	HSV1_GB_PREF	536	541	LTLWNE	10.93	1	4	11.07	11.24	1.852	46.309			0.8373	Medium
POS	HSV1_GB_PREF	370	379	QEVDEMLRSE	11.82	2	8	12.12	12.36	1.994	24.921			0.6192	Medium	12.14	12.19	2.357	29.463			0.6633	Medium											POS	HSV1_GB_PREF	536	541	LTLWNE	10.93	2	4	11.02	11.21	1.904	47.595			0.8869	Medium
POS	HSV1_GB_PREF	371	377	EVDEMLR	12.75	1	5	13.08	13.13	1.649	32.989			0.8412	Medium	13.06	13.16	2.427	48.538			0.7704	Medium	13.09	13.16	2.988	59.761			0.7844	Medium			POS	HSV1_GB_PREF	536	542	LTLWNEA	11.1	1	5
POS	HSV1_GB_PREF	371	377	EVDEMLR	12.75	2	5	13.06	13.16	1.117	22.347			0.7866	Medium	13.06	13.16	1.761	35.219			0.7857	Medium	13.07	13.23	2.599	51.973			0.7872	Medium			POS	HSV1_GB_PREF	536	542	LTLWNEA	11.1	2	5	11.19	11.34	1.92	38.406			0.7491	Medium
POS	HSV1_GB_PREF	375	383	MLRSEYGGS	5.55	1	7																											POS	HSV1_GB_PREF	536	547	LTLWNEARKLNP	10.17	2	9
POS	HSV1_GB_PREF	375	383	MLRSEYGGS	5.55	2	7	5.92	6.14	1.705	24.353			0.7491	Medium	5.69	5.8	3.144	44.918			0.7134	Medium	6.05	6.07	4.02	57.432			0.709	Medium			POS	HSV1_GB_PREF	536	547	LTLWNEARKLNP	10.17	3	9	10.01	10.15	3.257	36.189			0.7111	Medium
POS	HSV1_GB_PREF	375	384	MLRSEYGGSF	9.68	2	8	9.98	10.19	1.401	17.519			0.92	High	9.96	10.06	2.598	32.473			0.9247	High	9.97	10.21	3.866	48.33			0.9061	High			POS	HSV1_GB_PREF	536	549	LTLWNEARKLNPNA	10.27	3	11	10.25	10.38	6.776	61.596			0.6785	Medium
POS	HSV1_GB_PREF	376	384	LRSEYGGSF	8.91	1	7																											POS	HSV1_GB_PREF	537	550	TLWNEARKLNPNAI	10.27	3	11	10.25	10.38	6.776	61.596			0.6785	Medium
POS	HSV1_GB_PREF	376	384	LRSEYGGSF	8.91	2	7	9.17	9.47	0.974	13.919			0.7595	Medium																			POS	HSV1_GB_PREF	539	547	WNEARKLNP	4.88	2	6	4.75	4.98	3.277	54.623			0.831	Medium
POS	HSV1_GB_PREF	385	394	RFSSDAISTT	6.58	1	8																											POS	HSV1_GB_PREF	539	547	WNEARKLNP	4.88	3	6	4.77	4.93	3.406	56.774			0.8865	Medium
POS	HSV1_GB_PREF	385	394	RFSSDAISTT	6.58	2	8																											POS	HSV1_GB_PREF	539	549	WNEARKLNPNA	4.46	2	8	4.16	4.33	4.646	58.073			0.8082	Medium
POS	HSV1_GB_PREF	399	413	LTEYPLSRVDLGDCI	11.56	2	12	11.8	11.84	1.341	11.173			0.8399	Medium	11.77	11.87	1.671	13.922			0.8723	Medium	11.78	12.14	3.052	25.43			0.8242	Medium			POS	HSV1_GB_PREF	539	551	WNEARKLNPNAIA	6.95	2	10	7.15	7.23	5.323	53.225			0.7841	Medium
POS	HSV1_GB_PREF	399	413	LTEYPLSRVDLGDCI	11.56	3	12									11.85	12.15	1.393	11.611			0.8674	Medium	11.88	12	2.282	19.014			0.863	Medium			POS	HSV1_GB_PREF	539	551	WNEARKLNPNAIA	6.95	3	10	7.13	7.28	5.411	54.106			0.7766	Medium
POS	HSV1_GB_PREF	402	413	YPLSRVDLGDCI	5.5	2	10																											POS	HSV1_GB_PREF	539	552	WNEARKLNPNAIAS	6.64	2	11
POS	HSV1_GB_PREF	402	413	YPLSRVDLGDCI	5.5	3	10																											POS	HSV1_GB_PREF	539	552	WNEARKLNPNAIAS	6.64	3	11
POS	HSV1_GB_PREF	422	425	DRIF	9.95	1	2	10.31	10.41	0.958	47.875			0.8632	Medium	10.28	10.33	1.06	53.012			0.8478	Medium	10.26	10.44	1.27	63.49			0.8195	Medium			POS	HSV1_GB_PREF	542	551	ARKLNPNAIA	2.81	1	7
POS	HSV1_GB_PREF	422	425	DRIF	9.95	2	2	10.28	10.46	1.07	53.494			0.9278	High	10.23	10.46	1.217	60.83			0.9316	High	10.26	10.51	1.443	72.172			0.9289	High			POS	HSV1_GB_PREF	542	551	ARKLNPNAIA	2.81	2	7	2.84	3.09	4.146	59.231			0.8668	Medium
POS	HSV1_GB_PREF	422	428	DRIFARR	11.24	1	5	11.5	11.74	0.743	14.853			0.868	Medium	11.53	11.65	0.974	19.489			0.8442	Medium	11.38	11.78	1.359	27.175			0.8374	Medium			POS	HSV1_GB_PREF	542	551	ARKLNPNAIA	2.81	3	7	2.84	2.92	4.189	59.843			0.8995	Medium
POS	HSV1_GB_PREF	422	428	DRIFARR	11.24	2	5	11.2	11.7	0.736	14.73			0.8989	High	11.08	11.58	0.957	19.146			0.8761	High	11.26	11.77	1.365	27.296			0.8619	High			POS	HSV1_GB_PREF	542	552	ARKLNPNAIAS	2.45	1	8
POS	HSV1_GB_PREF	424	427	IFAR	7.77	1	2	8.35	8.4	1.234	61.683			0.8367	Medium	8.17	8.27	1.478	73.881			0.8337	Medium	8.27	8.36	1.769	88.466			0.776	Medium			POS	HSV1_GB_PREF	542	552	ARKLNPNAIAS	2.45	2	8	2.5	2.59	4.71	58.87			0.8201	Medium
POS	HSV1_GB_PREF	424	427	IFAR	7.77	2	2	8.22	8.67	1.234	61.691			0.8006	Medium	8.07	8.49	1.49	74.515			0.804	Medium	8.17	8.61	1.785	89.245			0.787	Medium			POS	HSV1_GB_PREF	542	552	ARKLNPNAIAS	2.45	3	8
POS	HSV1_GB_PREF	436	449	VGQPQYYLANGGFL	13.53	2	11	13.78	13.97	2.262	20.562			0.8795	Medium	13.78	13.98	3.412	31.016			0.8832	Medium	13.76	14	5.537	50.337			0.8704	Medium			POS	HSV1_GB_PREF	542	554	ARKLNPNAIASVT	6.38	2	10	6.23	6.49	6.47	64.704			0.7958	Medium
POS	HSV1_GB_PREF	436	449	VGQPQYYLANGGFL	13.53	3	11																											POS	HSV1_GB_PREF	542	554	ARKLNPNAIASVT	6.38	3	10
POS	HSV1_GB_PREF	442	449	YLANGGFL	12.48	1	6	12.79	12.94	1.466	24.439			0.8924	High	12.74	12.99	1.937	32.275			0.8809	High	12.77	13.02	2.931	48.854			0.7932	Medium			POS	HSV1_GB_PREF	544	551	KLNPNAIA	4.16	1	5
POS	HSV1_GB_PREF	442	449	YLANGGFL	12.48	2	6	12.79	12.98	1.465	24.414			0.9164	High	12.79	12.96	1.936	32.272			0.9204	High	12.77	12.96	2.977	49.616			0.8689	Medium			POS	HSV1_GB_PREF	544	551	KLNPNAIA	4.16	2	5	4.01	4.35	3.154	63.09			0.9187	Medium
POS	HSV1_GB_PREF	446	454	GGFLIAYQP	14.2	1	6	14.45	14.7	2.592	43.206			0.8618	Medium	14.48	14.58	3.395	56.589			0.8234	Medium	14.48	14.58	4.459	74.322			0.8385	Medium			POS	HSV1_GB_PREF	549	560	AIASVTVGRRVS	3.68	2	10
POS	HSV1_GB_PREF	446	454	GGFLIAYQP	14.2	2	6	14.5	14.57	2.579	42.976			0.9048	Medium	14.47	14.55	3.448	57.461			0.8332	Medium	14.4	14.74	4.412	73.526			0.7393	Medium			POS	HSV1_GB_PREF	549	560	AIASVTVGRRVS	3.68	3	10	3.63	3.66	5.812	58.125			0.8588	Medium
POS	HSV1_GB_PREF	447	457	GFLIAYQPLLS	12.69	1	8																											POS	HSV1_GB_PREF	550	561	IASVTVGRRVSA	3.73	2	10
POS	HSV1_GB_PREF	447	457	GFLIAYQPLLS	12.69	2	8	12.96	13.13	4.04	50.504			0.8455	Medium	12.91	13.23	5.16	64.503			0.7372	Medium	12.96	13.18	6.466	80.819			0.8143	Medium			POS	HSV1_GB_PREF	550	561	IASVTVGRRVSA	3.73	3	10	3.63	3.66	5.812	58.121			0.8588	Medium
POS	HSV1_GB_PREF	447	457	GFLIAYQPLLS	12.69	3	8																											POS	HSV1_GB_PREF	550	563	IASVTVGRRVSARM	5.66	2	12	5.59	6.09	6.657	55.471			0.7113	Medium
POS	HSV1_GB_PREF	449	459	LIAYQPLLSNT	12.33	1	8	12.57	12.93	1.332	16.649			0.8982	High	12.57	12.94	1.97	24.626			0.8971	High	12.62	12.96	2.882	36.026			0.875	High			POS	HSV1_GB_PREF	550	563	IASVTVGRRVSARM	5.66	3	12
POS	HSV1_GB_PREF	449	459	LIAYQPLLSNT	12.33	2	8	12.59	12.98	1.368	17.099			0.9182	High	12.59	12.94	1.992	24.905			0.9194	High	12.67	12.79	2.892	36.155			0.8904	High			POS	HSV1_GB_PREF	550	563	IASVTVGRRVSARM	5.66	4	12	5.81	6.06	6.21	51.753			0.8698	High
POS	HSV1_GB_PREF	449	459	LIAYQPLLSNT	12.33	3	8																											POS	HSV1_GB_PREF	551	560	ASVTVGRRVS	2.14	2	8
POS	HSV1_GB_PREF	449	460	LIAYQPLLSNTL	13.16	1	9																											POS	HSV1_GB_PREF	551	560	ASVTVGRRVS	2.14	3	8
POS	HSV1_GB_PREF	449	460	LIAYQPLLSNTL	13.16	2	9	13.43	13.68	1.364	15.151			0.9087	Medium	13.44	13.65	1.981	22.006			0.9042	Medium	13.34	13.86	2.867	31.851			0.8919	Medium			POS	HSV1_GB_PREF	551	560	ASVTVGRRVS	2.14	4	8	1.8	1.93	3.72	46.495			0.6502	Medium
POS	HSV1_GB_PREF	449	460	LIAYQPLLSNTL	13.16	3	9																											POS	HSV1_GB_PREF	551	564	ASVTVGRRVSARML	5.71	2	12
POS	HSV1_GB_PREF	449	462	LIAYQPLLSNTLAE	14.77	2	11	14.99	15.17	1.651	15.005			0.8673	High	15	15.12	2.48	22.548			0.846	Medium	14.9	15.09	4.457	40.521			0.8906	High			POS	HSV1_GB_PREF	551	564	ASVTVGRRVSARML	5.71	3	12	5.59	5.94	6.413	53.44			0.8358	Medium
POS	HSV1_GB_PREF	449	462	LIAYQPLLSNTLAE	14.77	3	11	15.02	15.16	1.214	11.034			0.885	Medium	14.95	15.15	2.42	21.997			0.8341	Medium	14.99	15.24	3.963	36.029			0.7928	Medium			POS	HSV1_GB_PREF	551	564	ASVTVGRRVSARML	5.71	4	12	5.81	6.06	6.212	51.771			0.8698	High
POS	HSV1_GB_PREF	449	463	LIAYQPLLSNTLAEL	15.45	2	12	15.71	15.72	1.651	13.758			0.8088	Medium	15.65	15.74	2.605	21.706			0.804	Medium	15.61	15.73	4.323	36.025			0.8115	Medium			POS	HSV1_GB_PREF	552	561	SVTVGRRVSA	2.19	2	8
POS	HSV1_GB_PREF	449	463	LIAYQPLLSNTLAEL	15.45	3	12																											POS	HSV1_GB_PREF	552	561	SVTVGRRVSA	2.19	3	8
POS	HSV1_GB_PREF	450	459	IAYQPLLSNT	10.26	1	7	10.56	10.78	0.788	11.257			0.8897	Medium	10.56	10.78	1.322	18.889			0.8851	Medium	10.59	10.79	2.153	30.757			0.8714	Medium			POS	HSV1_GB_PREF	552	561	SVTVGRRVSA	2.19	4	8	1.8	1.93	3.72	46.495			0.6502	Medium
POS	HSV1_GB_PREF	450	459	IAYQPLLSNT	10.26	2	7	10.61	10.68	0.741	10.592			0.8754	Medium	10.6	10.63	1.299	18.553			0.8825	Medium	10.63	10.69	1.973	28.182			0.8273	Medium			POS	HSV1_GB_PREF	552	563	SVTVGRRVSARM	2.76	2	10	2.64	2.94	5.492	54.919			0.7802	Medium
POS	HSV1_GB_PREF	450	460	IAYQPLLSNTL	12.38	1	8	12.57	12.93	1.332	16.649			0.8982	High	12.57	12.94	1.97	24.626			0.8971	High	12.62	12.96	2.882	36.026			0.875	High			POS	HSV1_GB_PREF	552	563	SVTVGRRVSARM	2.76	3	10	2.7	2.87	5.536	55.364			0.8822	Medium
POS	HSV1_GB_PREF	450	460	IAYQPLLSNTL	12.38	2	8	12.59	12.98	1.368	17.099			0.9182	High	12.59	12.94	1.992	24.905			0.9194	High	12.67	12.79	2.892	36.155			0.8904	High			POS	HSV1_GB_PREF	552	563	SVTVGRRVSARM	2.76	4	10	2.6	2.87	5.677	56.766			0.8996	High
POS	HSV1_GB_PREF	450	460	IAYQPLLSNTL	12.38	3	8																											POS	HSV1_GB_PREF	552	565	SVTVGRRVSARMLG	6.07	2	12	5.96	6.36	6.247	52.055			0.6696	Medium
POS	HSV1_GB_PREF	450	462	IAYQPLLSNTLAE	11.81	2	10	12.07	12.24	1.719	17.188			0.8763	High	12.07	12.2	2.565	25.647			0.8723	High	12.08	12.27	4.054	40.541			0.8918	High			POS	HSV1_GB_PREF	552	565	SVTVGRRVSARMLG	6.07	3	12	6.16	6.26	6.346	52.883			0.8253	Medium
POS	HSV1_GB_PREF	450	462	IAYQPLLSNTLAE	11.81	3	10																											POS	HSV1_GB_PREF	552	565	SVTVGRRVSARMLG	6.07	4	12	6.33	6.53	5.802	48.35			0.8487	Medium
POS	HSV1_GB_PREF	450	463	IAYQPLLSNTLAEL	14.77	2	11	14.99	15.17	1.651	15.005			0.8673	High	15	15.12	2.48	22.548			0.846	Medium	14.9	15.09	4.457	40.521			0.8906	High			POS	HSV1_GB_PREF	553	563	VTVGRRVSARM	2.44	2	9	2.44	2.59	4.729	52.549			0.8286	Medium
POS	HSV1_GB_PREF	450	463	IAYQPLLSNTLAEL	14.77	3	11	15.02	15.16	1.214	11.034			0.885	Medium	14.95	15.15	2.42	21.997			0.8341	Medium	14.99	15.24	3.963	36.029			0.7928	Medium			POS	HSV1_GB_PREF	553	563	VTVGRRVSARM	2.44	3	9	2.37	2.59	5.096	56.622			0.9025	High
POS	HSV1_GB_PREF	451	460	AYQPLLSNTL	10.26	1	7	10.56	10.78	0.788	11.257			0.8897	Medium	10.56	10.78	1.322	18.889			0.8851	Medium	10.59	10.79	2.153	30.757			0.8714	Medium			POS	HSV1_GB_PREF	553	563	VTVGRRVSARM	2.44	4	9	2.42	2.65	4.881	54.228			0.8789	High
POS	HSV1_GB_PREF	451	460	AYQPLLSNTL	10.26	2	7	10.61	10.68	0.741	10.592			0.8754	Medium	10.6	10.63	1.299	18.553			0.8825	Medium	10.63	10.69	1.973	28.182			0.8273	Medium			POS	HSV1_GB_PREF	553	565	VTVGRRVSARMLG	5.61	2	11
POS	HSV1_GB_PREF	451	463	AYQPLLSNTLAEL	11.87	2	10	12.07	12.24	1.719	17.188			0.8763	High	12.07	12.2	2.565	25.647			0.8723	High	12.08	12.27	4.054	40.541			0.8918	High			POS	HSV1_GB_PREF	553	565	VTVGRRVSARMLG	5.61	3	11	5.77	5.94	5.78	52.545			0.8869	High
POS	HSV1_GB_PREF	451	463	AYQPLLSNTLAEL	11.87	3	10																											POS	HSV1_GB_PREF	553	565	VTVGRRVSARMLG	5.61	4	11	5.82	5.94	5.67	51.542			0.9019	High
POS	HSV1_GB_PREF	452	461	YQPLLSNTLA	10.26	1	7	10.56	10.78	0.788	11.257			0.8897	Medium	10.56	10.78	1.322	18.889			0.8851	Medium	10.59	10.79	2.153	30.757			0.8714	Medium			POS	HSV1_GB_PREF	555	563	VGRRVSARM	1.83	2	7
POS	HSV1_GB_PREF	452	461	YQPLLSNTLA	10.26	2	7	10.61	10.68	0.741	10.592			0.8754	Medium	10.6	10.63	1.299	18.553			0.8825	Medium	10.63	10.69	1.973	28.182			0.8273	Medium			POS	HSV1_GB_PREF	555	563	VGRRVSARM	1.83	3	7
POS	HSV1_GB_PREF	453	460	QPLLSNTL	10.67	1	6	10.98	11.03	1.074	17.9			0.831	Medium	10.98	11	1.742	29.031			0.8402	Medium	10.98	11.08	2.72	45.329			0.8317	Medium			POS	HSV1_GB_PREF	555	563	VGRRVSARM	1.83	4	7	1.82	1.92	3.714	53.062			0.9018	Medium
POS	HSV1_GB_PREF	453	460	QPLLSNTL	10.67	2	6	10.95	11.05	1.039	17.316			0.8709	Medium	10.93	11.03	1.566	26.095			0.8402	Medium	10.96	11.08	2.6	43.332			0.7188	Medium			POS	HSV1_GB_PREF	555	565	VGRRVSARMLG	3.07	2	9	3.04	3.09	4.984	55.382			0.7281	Medium
POS	HSV1_GB_PREF	453	462	QPLLSNTLAE	9.37	1	8	9.78	9.93	0.557	6.957			0.8197	Medium	9.61	9.91	0.809	10.111			0.7904	Medium	9.65	9.95	2	25.004			0.7645	Medium			POS	HSV1_GB_PREF	555	565	VGRRVSARMLG	3.07	3	9	2.94	3.12	4.843	53.816			0.8297	Medium
POS	HSV1_GB_PREF	453	462	QPLLSNTLAE	9.37	2	8	9.78	9.93	0.838	10.47			0.767	Medium	9.71	9.79	1.166	14.571			0.7281	Medium	9.75	9.92	2.626	32.827			0.7873	Medium			POS	HSV1_GB_PREF	555	565	VGRRVSARMLG	3.07	4	9	3.06	3.09	4.91	54.55			0.8122	Medium
POS	HSV1_GB_PREF	453	462	QPLLSNTLAE	9.37	3	8																											POS	HSV1_GB_PREF	555	568	VGRRVSARMLGDVM	7.89	2	12
POS	HSV1_GB_PREF	463	467	LYVRE	5.76	1	3																											POS	HSV1_GB_PREF	555	568	VGRRVSARMLGDVM	7.89	3	12	8.07	8.14	4.816	40.135			0.8577	Medium
POS	HSV1_GB_PREF	463	467	LYVRE	5.76	2	3	6	6.31	1.802	60.054			0.7905	Medium	5.75	6.22	2.169	72.3			0.7522	Medium	6.09	6.34	2.616	87.206			0.7046	Medium			POS	HSV1_GB_PREF	555	568	VGRRVSARMLGDVM	7.89	4	12	8.04	8.12	5.509	45.907			0.8278	Medium
POS	HSV1_GB_PREF	463	468	LYVREH	5.49	1	4	5.87	6.11	1.308	32.703			0.8011	Medium	5.57	5.72	1.796	44.911			0.8332	Medium	5.87	5.97	2.578	64.44			0.7251	Medium			POS	HSV1_GB_PREF	562	568	RMLGDVM	8.45	1	5	8.64	8.71	2.189	43.784			0.8357	Medium
POS	HSV1_GB_PREF	463	468	LYVREH	5.49	2	4	5.85	5.94	1.122	28.053			0.8486	Medium	5.49	5.8	1.553	38.837			0.8095	Medium	5.85	5.94	2.224	55.611			0.7905	Medium			POS	HSV1_GB_PREF	562	568	RMLGDVM	8.45	2	5	8.49	8.82	2.144	42.884			0.8828	High
POS	HSV1_GB_PREF	463	468	LYVREH	5.49	3	4	5.82	6.21	1.241	31.022			0.7786	Medium	5.49	5.94	1.654	41.356			0.8241	Medium	5.8	6.19	2.437	60.929			0.7733	Medium			POS	HSV1_GB_PREF	564	573	LGDVMAVSTC	10.99	1	8	10.99	11.24	2.132	26.645			0.6837	Medium
POS	HSV1_GB_PREF	463	470	LYVREHLR	5.35	2	6																											POS	HSV1_GB_PREF	580	586	NVIVQNS	2.8	1	5	2.67	2.82	1.659	33.17			0.867	Medium
POS	HSV1_GB_PREF	463	470	LYVREHLR	5.35	3	6	5.89	6.14	1.403	23.383			0.8649	Medium	5.32	5.8	2.003	33.386			0.8366	Medium	5.78	6.2	3.19	53.168			0.7119	Medium			POS	HSV1_GB_PREF	580	586	NVIVQNS	2.8	2	5	2.72	2.87	1.596	31.925			0.9253	Medium
POS	HSV1_GB_PREF	463	470	LYVREHLR	5.35	4	6	5.79	6.02	1.663	27.709			0.7774	Medium	5.45	5.52	2.204	36.741			0.8852	Medium	5.75	5.92	3.191	53.19			0.8103	Medium			POS	HSV1_GB_PREF	580	587	NVIVQNSM	6.74	2	6	6.58	7.05	1.689	28.15			0.6959	Medium
POS	HSV1_GB_PREF	464	469	YVREHL	5.44	1	4	5.87	6.11	1.308	32.703			0.8011	Medium	5.57	5.72	1.796	44.911			0.8332	Medium	5.87	5.97	2.578	64.44			0.7251	Medium			POS	HSV1_GB_PREF	580	594	NVIVQNSMRISSRPG	5.25	2	12
POS	HSV1_GB_PREF	464	469	YVREHL	5.44	2	4	5.85	5.94	1.167	29.166			0.8486	Medium	5.49	5.8	1.596	39.889			0.739	Medium	5.85	5.94	2.269	56.724			0.7905	Medium			POS	HSV1_GB_PREF	580	594	NVIVQNSMRISSRPG	5.25	3	12	5.37	5.64	5.889	49.073			0.6882	Medium
POS	HSV1_GB_PREF	464	469	YVREHL	5.44	3	4	5.82	6.21	1.241	31.022			0.7786	Medium	5.49	5.94	1.654	41.356			0.8241	Medium	5.8	6.19	2.437	60.929			0.7733	Medium			POS	HSV1_GB_PREF	580	594	NVIVQNSMRISSRPG	5.25	4	12	5.45	5.61	5.971	49.758			0.7442	Medium
POS	HSV1_GB_PREF	464	470	YVREHLR	4.56	1	5																											POS	HSV1_GB_PREF	581	587	VIVQNSM	5.6	1	5	5.27	5.54	1.797	35.935			0.8142	Medium
POS	HSV1_GB_PREF	464	470	YVREHLR	4.56	2	5	4.61	4.78	1.578	31.552			0.9235	Medium	4.53	4.72	2.05	40.991			0.9213	Medium	4.59	4.71	2.994	59.888			0.9002	Medium			POS	HSV1_GB_PREF	581	587	VIVQNSM	5.6	2	5	5.3	5.81	1.794	35.871			0.9124	High
POS	HSV1_GB_PREF	464	470	YVREHLR	4.56	3	5	4.61	4.78	1.594	31.879			0.9332	High	4.53	4.65	2.033	40.669			0.9377	High	4.57	4.73	3.044	60.876			0.9196	Medium			POS	HSV1_GB_PREF	582	587	IVQNSM	2.87	1	4	2.8	2.87	1.351	33.775			0.7757	Medium
POS	HSV1_GB_PREF	464	470	YVREHLR	4.56	4	5	4.66	4.73	1.616	32.325			0.9173	High	4.56	4.67	2.048	40.952			0.944	High	4.64	4.76	2.881	57.619			0.8716	Medium			POS	HSV1_GB_PREF	584	595	QNSMRISSRPGA	6.7	2	9
POS	HSV1_GB_PREF	465	477	VREHLREQSRKPP	10.58	2	9	10.78	11.28	2.02	22.442			0.8951	High	10.76	11.27	2.545	28.282			0.8652	High	10.81	11.31	3.718	41.308			0.8586	High			POS	HSV1_GB_PREF	584	595	QNSMRISSRPGA	6.7	3	9	6.91	7	0.085	0.948			0.7256	Medium
POS	HSV1_GB_PREF	465	477	VREHLREQSRKPP	10.58	3	9	10.75	11.05	2.119	23.544			0.8997	High	10.73	11.05	2.618	29.093			0.8817	High	10.81	10.96	3.874	43.048			0.8463	Medium			POS	HSV1_GB_PREF	591	599	SRPGACYSR	3.85	1	6
POS	HSV1_GB_PREF	465	477	VREHLREQSRKPP	10.58	4	9																											POS	HSV1_GB_PREF	591	599	SRPGACYSR	3.85	2	6	3.68	3.98	1.383	23.045			0.5392	Medium
POS	HSV1_GB_PREF	475	486	KPPNPTPPPPGA	9.12	1	4																											POS	HSV1_GB_PREF	598	611	SRPLVSFRYEDQGP	10.06	2	10
POS	HSV1_GB_PREF	475	486	KPPNPTPPPPGA	9.12	2	4	9.44	9.56	1.506	37.65			0.894	Medium	9.36	9.49	2.223	55.576			0.8446	Medium	9.4	9.53	2.752	68.801			0.842	Medium			POS	HSV1_GB_PREF	598	611	SRPLVSFRYEDQGP	10.06	3	10
POS	HSV1_GB_PREF	475	486	KPPNPTPPPPGA	9.12	3	4	9.44	9.94	1.396	34.906			0.9219	Medium	9.44	9.94	1.948	48.701			0.9202	Medium	9.41	9.92	2.635	65.871			0.8905	Medium			POS	HSV1_GB_PREF	604	614	FRYEDQGPLVE	8.45	1	8
POS	HSV1_GB_PREF	477	485	PNPTPPPPG	6.01	1	2	6.39	6.69	1.363	68.17			0.8669	Medium	6.12	6.34	1.893	94.667			0.673	Medium											POS	HSV1_GB_PREF	604	614	FRYEDQGPLVE	8.45	2	8	8.52	8.69	3.406	42.577			0.8664	Medium
POS	HSV1_GB_PREF	477	485	PNPTPPPPG	6.01	2	2	6.24	6.57	1.283	64.134			0.7443	Medium	6.16	6.24	1.675	83.729			0.6627	Medium											POS	HSV1_GB_PREF	604	614	FRYEDQGPLVE	8.45	3	8	8.52	8.67	3.449	43.109			0.8339	Medium
POS	HSV1_GB_PREF	481	488	PPPPGASA	7.25	1	4																											POS	HSV1_GB_PREF	604	617	FRYEDQGPLVEGQL	10.11	2	11	10.13	10.25	3.651	33.188			0.6873	Medium
POS	HSV1_GB_PREF	481	488	PPPPGASA	7.25	2	4	7.6	7.9	1.116	27.912			0.7392	Medium	7.4	7.7	1.483	37.063			0.7189	Medium	7.65	7.73	1.905	47.632			0.7519	Medium			POS	HSV1_GB_PREF	604	617	FRYEDQGPLVEGQL	10.11	3	11
POS	HSV1_GB_PREF	483	492	PPGASANASV	9.33	1	8	9.68	9.81	1.524	19.055			0.7909	Medium	9.62	9.76	1.542	19.276			0.6889	Medium	9.67	9.73	1.922	24.021			0.8018	Medium			POS	HSV1_GB_PREF	605	611	RYEDQGP	2.04	1	4	2.07	2.15	1.839	45.968			0.6547	Medium
POS	HSV1_GB_PREF	483	492	PPGASANASV	9.33	2	8																											POS	HSV1_GB_PREF	605	611	RYEDQGP	2.04	2	4	2.02	2.15	1.831	45.766			0.8474	Medium
POS	HSV1_GB_PREF	491	498	SVERIKTT	11.19	1	6	11.5	11.74	0.745	12.409			0.872	Medium	11.52	11.7	0.967	16.12			0.8519	Medium	11.38	11.72	1.373	22.876			0.8393	Medium			POS	HSV1_GB_PREF	605	614	RYEDQGPLVE	6.33	1	7
POS	HSV1_GB_PREF	491	498	SVERIKTT	11.19	2	6	11.2	11.7	0.737	12.276			0.9041	High	11.08	11.58	0.958	15.969			0.8828	High	11.26	11.77	1.363	22.72			0.8683	High			POS	HSV1_GB_PREF	605	614	RYEDQGPLVE	6.33	2	7
POS	HSV1_GB_PREF	491	504	SVERIKTTSSIEFA	14.82	2	12	14.99	15.1	1.653	13.778			0.8416	Medium	14.97	15.05	2.696	22.467			0.8304	Medium	14.92	15.04	4.472	37.263			0.8778	Medium			POS	HSV1_GB_PREF	605	614	RYEDQGPLVE	6.33	3	7
POS	HSV1_GB_PREF	492	499	VERIKTTS	11.24	1	6	11.5	11.74	0.745	12.409			0.872	Medium	11.52	11.7	0.967	16.12			0.8519	Medium	11.38	11.72	1.373	22.876			0.8393	Medium			POS	HSV1_GB_PREF	605	617	RYEDQGPLVEGQL	9.03	3	10	8.96	9.26	3.32	33.201			0.7293	Medium
POS	HSV1_GB_PREF	492	499	VERIKTTS	11.24	2	6	11.2	11.7	0.737	12.276			0.9041	High	11.08	11.58	0.958	15.969			0.8828	High	11.26	11.77	1.363	22.72			0.8683	High			POS	HSV1_GB_PREF	612	620	LVEGQLGEN	4.93	1	7	4.85	5.14	1.933	27.616			0.7961	Medium
POS	HSV1_GB_PREF	493	501	ERIKTTSSI	4.71	1	7	4.85	4.86	3.784	54.057			0.731	Medium	4.7	4.85	4.057	57.956			0.7647	Medium	4.81	4.96	4.839	69.134			0.727	Medium			POS	HSV1_GB_PREF	612	620	LVEGQLGEN	4.93	2	7	4.87	5.22	1.94	27.711			0.7782	Medium
POS	HSV1_GB_PREF	493	501	ERIKTTSSI	4.71	2	7	4.85	5.05	3.685	52.647			0.8863	High	4.68	4.75	3.959	56.56			0.822	Medium	4.84	4.88	4.451	63.586			0.8443	Medium			POS	HSV1_GB_PREF	612	622	LVEGQLGENNE	5.29	1	9	5.59	5.62	1.879	20.873			0.686	Medium
POS	HSV1_GB_PREF	493	501	ERIKTTSSI	4.71	3	7	4.85	5.08	3.614	51.626			0.8916	Medium	4.68	4.83	3.929	56.126			0.8309	Medium	4.84	4.94	4.409	62.982			0.8483	Medium			POS	HSV1_GB_PREF	612	622	LVEGQLGENNE	5.29	2	9	5.34	5.71	2.111	23.456			0.8217	Medium
POS	HSV1_GB_PREF	493	502	ERIKTTSSIE	4.82	1	8																											POS	HSV1_GB_PREF	612	622	LVEGQLGENNE	5.29	3	9
POS	HSV1_GB_PREF	493	502	ERIKTTSSIE	4.82	2	8																											POS	HSV1_GB_PREF	612	623	LVEGQLGENNEL	8.77	1	10	8.74	8.97	1.895	18.95			0.7129	Medium
POS	HSV1_GB_PREF	493	502	ERIKTTSSIE	4.82	3	8	5.12	5.22	4.333	54.159			0.6691	Medium																			POS	HSV1_GB_PREF	612	623	LVEGQLGENNEL	8.77	2	10	8.77	8.92	2.158	21.58			0.8266	High
POS	HSV1_GB_PREF	494	502	RIKTTSSIE	4.71	1	7																											POS	HSV1_GB_PREF	612	623	LVEGQLGENNEL	8.77	3	10
POS	HSV1_GB_PREF	494	502	RIKTTSSIE	4.71	2	7	4.85	5.05	3.685	52.647			0.8863	High	4.68	4.75	3.959	56.56			0.822	Medium	4.84	4.88	4.451	63.586			0.8443	Medium			POS	HSV1_GB_PREF	612	625	LVEGQLGENNELRL	6.64	2	12
POS	HSV1_GB_PREF	494	502	RIKTTSSIE	4.71	3	7	4.85	5.08	3.614	51.626			0.8916	Medium	4.68	4.83	3.929	56.126			0.8309	Medium	4.84	4.94	4.409	62.982			0.8483	Medium			POS	HSV1_GB_PREF	612	625	LVEGQLGENNELRL	6.64	3	12
POS	HSV1_GB_PREF	494	503	RIKTTSSIEF	9.22	1	8																											POS	HSV1_GB_PREF	613	623	VEGQLGENNEL	5.29	1	9	5.59	5.62	1.879	20.873			0.686	Medium
POS	HSV1_GB_PREF	494	503	RIKTTSSIEF	9.22	2	8	9.56	9.69	3.631	45.393			0.8715	Medium	9.49	9.59	4.128	51.596			0.8349	Medium	9.52	9.67	4.552	56.896			0.832	Medium			POS	HSV1_GB_PREF	613	623	VEGQLGENNEL	5.29	2	9	5.34	5.71	2.111	23.456			0.8217	Medium
POS	HSV1_GB_PREF	494	503	RIKTTSSIEF	9.22	3	8																											POS	HSV1_GB_PREF	613	623	VEGQLGENNEL	5.29	3	9
POS	HSV1_GB_PREF	503	506	FARL	7.98	1	2	8.35	8.4	1.234	61.683			0.8367	Medium	8.17	8.27	1.478	73.881			0.8337	Medium	8.27	8.36	1.769	88.466			0.776	Medium			POS	HSV1_GB_PREF	615	625	GQLGENNELRL	5.3	1	9
POS	HSV1_GB_PREF	503	506	FARL	7.98	2	2	8.22	8.67	1.234	61.691			0.8006	Medium	8.07	8.49	1.49	74.515			0.804	Medium	8.24	8.36	1.816	90.792			0.7601	Medium			POS	HSV1_GB_PREF	615	625	GQLGENNELRL	5.3	2	9
POS	HSV1_GB_PREF	503	507	FARLQ	6.11	1	3	6.49	6.71	1.636	54.533			0.6886	Medium	6.21	6.29	2.055	68.502			0.8332	Medium	6.46	6.56	2.576	85.883			0.7533	Medium			POS	HSV1_GB_PREF	617	623	LGENNEL	2.34	1	5	2.42	2.54	0.333	6.662			0.7467	Medium
POS	HSV1_GB_PREF	503	507	FARLQ	6.11	2	3	6.44	6.61	1.575	52.49			0.9148	High	6.24	6.29	2.252	75.072			0.8752	Medium	6.44	6.59	2.715	90.502			0.7514	Medium			POS	HSV1_GB_PREF	617	623	LGENNEL	2.34	2	5	2.3	2.57	0.257	5.149			0.8299	Medium
POS	HSV1_GB_PREF	503	508	FARLQF	11.5	1	4	11.8	11.89	1.413	35.319			0.8071	Medium	11.79	11.87	2.533	63.336			0.8601	Medium	11.83	12.03	3.252	81.294			0.8	Medium			POS	HSV1_GB_PREF	618	629	GENNELRLTRDA	10.37	1	10
POS	HSV1_GB_PREF	503	508	FARLQF	11.5	2	4	11.59	12.07	1.501	37.532			0.9272	High	11.7	12	2.574	64.346			0.9194	High	11.82	12.14	3.255	81.364			0.8812	High			POS	HSV1_GB_PREF	618	629	GENNELRLTRDA	10.37	2	10	10.4	10.87	2.08	20.802			0.8037	Medium
POS	HSV1_GB_PREF	503	510	FARLQFTY	11.93	1	6																											POS	HSV1_GB_PREF	618	629	GENNELRLTRDA	10.37	3	10	10.43	10.53	2.133	21.329			0.8632	High
POS	HSV1_GB_PREF	503	510	FARLQFTY	11.93	2	6	12.29	12.49	1.92	32.004			0.7806	Medium	12.25	12.34	3.454	57.568			0.8457	Medium	12.29	12.35	4.678	77.971			0.8258	Medium			POS	HSV1_GB_PREF	619	631	ENNELRLTRDAIE	6.02	2	11
POS	HSV1_GB_PREF	503	511	FARLQFTYN	11.03	1	7	11.32	11.52	1.792	25.597			0.8376	Medium	11.3	11.48	3.908	55.824			0.8272	Medium	11.36	11.5	5.379	76.838			0.7499	Medium			POS	HSV1_GB_PREF	619	631	ENNELRLTRDAIE	6.02	3	11
POS	HSV1_GB_PREF	503	511	FARLQFTYN	11.03	2	7	11.33	11.47	2.047	29.244			0.9014	High	11.33	11.43	3.833	54.764			0.8846	High	11.38	11.5	4.921	70.293			0.8595	Medium			POS	HSV1_GB_PREF	619	631	ENNELRLTRDAIE	6.02	4	11
POS	HSV1_GB_PREF	503	511	FARLQFTYN	11.03	3	7																											POS	HSV1_GB_PREF	620	632	NNELRLTRDAIEP	7.37	2	10	7.4	7.72	2.89	28.901			0.6848	Medium
POS	HSV1_GB_PREF	503	512	FARLQFTYNH	9.96	2	8	10.28	10.5	2.593	32.412			0.841	Medium	10.29	10.46	4.026	50.319			0.8111	Medium	10.34	10.51	5.319	66.487			0.8212	Medium			POS	HSV1_GB_PREF	620	632	NNELRLTRDAIEP	7.37	3	10	7.45	7.67	2.88	28.799			0.9166	Medium
POS	HSV1_GB_PREF	503	512	FARLQFTYNH	9.96	3	8	10.23	10.4	2.175	27.19			0.9074	Medium	10.26	10.43	4.026	50.323			0.8024	Medium	10.32	10.47	5.545	69.315			0.7907	Medium			POS	HSV1_GB_PREF	620	632	NNELRLTRDAIEP	7.37	4	10	7.42	7.67	2.918	29.179			0.9253	High
POS	HSV1_GB_PREF	504	508	ARLQF	9.6	1	3	9.91	10.01	0.712	23.721			0.8508	Medium	9.83	9.94	1.887	62.905			0.8548	Medium	9.9	10.02	2.392	79.718			0.8212	Medium			POS	HSV1_GB_PREF	621	625	NELRL	7.67	1	3	7.85	7.92	0.955	31.818			0.8518	Medium
POS	HSV1_GB_PREF	504	508	ARLQF	9.6	2	3	9.74	10.11	0.812	27.055			0.7771	Medium	9.83	9.98	1.92	64.013			0.8856	Medium	9.89	9.95	2.581	86.043			0.8045	Medium			POS	HSV1_GB_PREF	621	625	NELRL	7.67	2	3	7.78	8.1	0.933	31.107			0.8504	High
POS	HSV1_GB_PREF	504	510	ARLQFTY	10.53	1	5																											POS	HSV1_GB_PREF	621	628	NELRLTRD	3.95	2	6
POS	HSV1_GB_PREF	504	510	ARLQFTY	10.53	2	5	10.78	11.02	1.121	22.419			0.7781	Medium	10.7	10.86	2.937	58.733			0.8899	Medium	10.83	11.01	4.08	81.608			0.7836	Medium			POS	HSV1_GB_PREF	621	628	NELRLTRD	3.95	3	6	3.84	4.33	2.486	41.429			0.8196	Medium
POS	HSV1_GB_PREF	504	511	ARLQFTYN	9.38	1	6	9.79	9.84	2.152	35.874			0.7152	Medium	9.71	9.81	3.51	58.492			0.6995	Medium	9.77	9.85	4.146	69.092			0.6801	Medium			POS	HSV1_GB_PREF	623	628	LRLTRD	2.45	1	4
POS	HSV1_GB_PREF	504	511	ARLQFTYN	9.38	2	6	9.66	9.96	1.621	27.01			0.7869	Medium	9.61	9.91	3.859	64.313			0.7223	Medium	9.72	9.95	5.082	84.703			0.6973	Medium			POS	HSV1_GB_PREF	623	628	LRLTRD	2.45	2	4
POS	HSV1_GB_PREF	504	511	ARLQFTYN	9.38	3	6																											POS	HSV1_GB_PREF	623	628	LRLTRD	2.45	3	4	2.44	2.54	2.328	58.189			0.9383	High
POS	HSV1_GB_PREF	504	512	ARLQFTYNH	8.29	2	7																											POS	HSV1_GB_PREF	626	638	TRDAIEPCTVGHR	6.91	2	10
POS	HSV1_GB_PREF	504	512	ARLQFTYNH	8.29	3	7																											POS	HSV1_GB_PREF	647	652	YVYFEE	9.8	1	4	9.98	10.06	0.184	4.59			0.8515	Medium
POS	HSV1_GB_PREF	506	520	LQFTYNHIQRPVNDM	10.57	2	12	10.88	11.17	0.477	3.977	2.36	19.664	0.8367	Medium	10.8	11.17	1.116	9.298	4.018	33.48	0.7347	Medium	10.86	11.13	2.418	20.15	5.809	48.406	0.8272	Medium			POS	HSV1_GB_PREF	647	652	YVYFEE	9.8	2	4	9.8	10.15	0.16	4.001			0.8312	Medium
POS	HSV1_GB_PREF	506	520	LQFTYNHIQRPVNDM	10.57	3	12	10.83	11	0.498	4.153	3.232	26.934	0.8575	High	10.83	11.01	1.325	11.044	5.843	48.695	0.8897	High	10.83	11.01	3.18	26.504	7.347	61.229	0.7519	Medium			POS	HSV1_GB_PREF	648	653	VYFEEY	9.9	1	4	9.98	10.06	0.184	4.601			0.8515	Medium
POS	HSV1_GB_PREF	507	511	QFTYN	7.21	1	3	7.66	7.87	0.675	22.501			0.8821	High	7.48	7.65	1.464	48.798			0.8724	Medium	7.58	7.77	2.024	67.455			0.8243	Medium			POS	HSV1_GB_PREF	648	653	VYFEEY	9.9	2	4	9.8	10.15	0.16	4.001			0.8312	Medium
POS	HSV1_GB_PREF	507	511	QFTYN	7.21	2	3	7.65	7.85	0.392	13.069			0.8335	Medium	7.45	7.61	1.208	40.256			0.897	Medium	7.58	7.73	1.719	57.302			0.8424	Medium			POS	HSV1_GB_PREF	648	657	VYFEEYAYSH	4.78	2	8	4.77	5.19	5.831	72.89			0.8455	Medium
POS	HSV1_GB_PREF	507	512	QFTYNH	5.85	1	4	6.22	6.37	0.749	18.722			0.8581	High	5.94	6.07	1.386	34.654			0.7854	Medium	6.17	6.27	2.25	56.259			0.7841	Medium			POS	HSV1_GB_PREF	648	657	VYFEEYAYSH	4.78	3	8	4.93	5.02	5.905	73.811			0.7072	Medium
POS	HSV1_GB_PREF	507	512	QFTYNH	5.85	2	4	6.21	6.34	0.955	23.887			0.9051	High	5.94	6.06	1.56	39.005			0.9086	High	6.15	6.27	2.35	58.74			0.8111	Medium			POS	HSV1_GB_PREF	651	662	EEYAYSHQLSRA	5.75	2	10	5.84	5.99	2.766	27.656			0.8667	Medium
POS	HSV1_GB_PREF	507	520	QFTYNHIQRPVNDM	9.07	2	11																											POS	HSV1_GB_PREF	651	662	EEYAYSHQLSRA	5.75	3	10	5.89	6.16	2.682	26.824			0.9423	Medium
POS	HSV1_GB_PREF	507	520	QFTYNHIQRPVNDM	9.07	3	11																											POS	HSV1_GB_PREF	653	662	YAYSHQLSRA	4.1	1	8
POS	HSV1_GB_PREF	507	521	QFTYNHIQRPVNDML	10.58	2	12	10.88	11.17	0.477	3.977	2.36	19.664	0.8367	Medium	10.8	11.17	1.116	9.298	4.018	33.48	0.7347	Medium	10.86	11.13	2.418	20.15	5.809	48.406	0.8272	Medium			POS	HSV1_GB_PREF	653	662	YAYSHQLSRA	4.1	2	8	3.98	4.48	2.624	32.806			0.8782	High
POS	HSV1_GB_PREF	507	521	QFTYNHIQRPVNDML	10.58	3	12	10.83	11	0.498	4.153	3.232	26.934	0.8575	High	10.83	11.01	1.325	11.044	5.843	48.695	0.8897	High	10.83	11.01	3.18	26.504	7.347	61.229	0.7519	Medium			POS	HSV1_GB_PREF	653	662	YAYSHQLSRA	4.1	3	8	3.95	4.45	2.637	32.966			0.9461	High
POS	HSV1_GB_PREF	509	520	TYNHIQRPVNDM	6.85	2	9									7.18	7.35	1.699	18.88			0.5913	Medium											POS	HSV1_GB_PREF	653	666	YAYSHQLSRADITT	6.89	2	12	6.96	7.2	4.249	35.405			0.7807	Medium
POS	HSV1_GB_PREF	509	521	TYNHIQRPVNDML	9.33	2	10																											POS	HSV1_GB_PREF	653	666	YAYSHQLSRADITT	6.89	3	12	7.1	7.18	4.145	34.538			0.837	Medium
POS	HSV1_GB_PREF	509	521	TYNHIQRPVNDML	9.33	3	10									9.66	9.83	0.378	3.776	3.632	36.321	0.8503	Medium											POS	HSV1_GB_PREF	654	661	AYSHQLSR	1.94	1	6
POS	HSV1_GB_PREF	511	521	NHIQRPVNDML	8.71	2	8																											POS	HSV1_GB_PREF	654	661	AYSHQLSR	1.94	2	6	1.87	2.12	2.802	46.694			0.772	Medium
POS	HSV1_GB_PREF	511	521	NHIQRPVNDML	8.71	3	8																											POS	HSV1_GB_PREF	654	661	AYSHQLSR	1.94	3	6	1.85	2.1	2.55	42.503			0.9343	High
POS	HSV1_GB_PREF	512	520	HIQRPVNDM	5.34	1	6																											POS	HSV1_GB_PREF	654	666	AYSHQLSRADITT	5.61	2	11
POS	HSV1_GB_PREF	512	520	HIQRPVNDM	5.34	2	6	5.38	5.8	0.509	8.484	2.678	44.626	0.6932	Medium	5.39	5.8	0.122	2.035	2.629	43.818	0.7693	Medium	5.38	5.8	0.688	11.474	2.999	49.98	0.7603	Medium			POS	HSV1_GB_PREF	654	666	AYSHQLSRADITT	5.61	3	11	5.79	5.82	3.836	34.869			0.7226	Medium
POS	HSV1_GB_PREF	512	520	HIQRPVNDM	5.34	3	6	5.79	5.94	0.321	5.354	2.544	42.399	0.8589	Medium	5.45	5.62	0.293	4.882	2.782	46.367	0.8907	Medium	5.77	5.88	1.038	17.293	4.241	70.69	0.8338	Medium			POS	HSV1_GB_PREF	655	662	YSHQLSRA	1.94	1	6
POS	HSV1_GB_PREF	512	521	HIQRPVNDML	8.54	1	7																											POS	HSV1_GB_PREF	655	662	YSHQLSRA	1.94	2	6	1.87	2.12	2.802	46.694			0.772	Medium
POS	HSV1_GB_PREF	512	521	HIQRPVNDML	8.54	2	7																											POS	HSV1_GB_PREF	655	662	YSHQLSRA	1.94	3	6	1.85	2.1	2.55	42.503			0.9343	High
POS	HSV1_GB_PREF	512	521	HIQRPVNDML	8.54	3	7									8.92	9.32	0.099	1.409	1.744	24.91	0.8644	Medium											POS	HSV1_GB_PREF	655	666	YSHQLSRADITT	5.18	1	10
POS	HSV1_GB_PREF	512	522	HIQRPVNDMLG	7.87	2	8	8.62	8.64	0.553	6.909			0.77	Medium	8.49	8.52	0.8	10.003			0.7638	Medium											POS	HSV1_GB_PREF	655	666	YSHQLSRADITT	5.18	2	10	5.29	5.47	4.315	43.147			0.7782	Medium
POS	HSV1_GB_PREF	512	522	HIQRPVNDMLG	7.87	3	8	8.6	8.62	0.614	7.672			0.6931	Medium	8.45	8.5	1.051	13.14			0.737	Medium											POS	HSV1_GB_PREF	655	666	YSHQLSRADITT	5.18	3	10	5.39	5.64	4.037	40.366			0.8687	Medium
POS	HSV1_GB_PREF	513	520	IQRPVNDM	6.11	1	5	6.57	6.73	0.296	5.912	2.046	40.927	0.8179	Medium	6.36	6.42	0.288	5.752	2.274	45.471	0.7612	Medium	6.52	6.64	0.673	13.457	3.209	64.188	0.7425	Medium			POS	HSV1_GB_PREF	658	666	QLSRADITT	4.47	2	7	4.33	4.83	3.729	53.266			0.7034	Medium
POS	HSV1_GB_PREF	513	520	IQRPVNDM	6.11	2	5	6.61	6.84	0.293	5.861	2.731	54.611	0.9073	High	6.37	6.54	0.353	7.066	2.906	58.123	0.8863	Medium	6.59	6.81	0.923	18.46	3.509	70.186	0.8831	High			POS	HSV1_GB_PREF	659	666	LSRADITT	3.48	1	6
POS	HSV1_GB_PREF	513	521	IQRPVNDML	9.33	1	6	9.68	9.98	0.22	3.675	1.973	32.891	0.8829	Medium	9.61	9.91	0.25	4.159	2.01	33.501	0.864	Medium	9.65	9.95	0.523	8.719	3.245	54.091	0.8423	Medium			POS	HSV1_GB_PREF	659	669	LSRADITTVST	2.29	2	9	2.15	2.24	3.941	43.784			0.8284	Medium
POS	HSV1_GB_PREF	513	521	IQRPVNDML	9.33	2	6	9.78	9.89	0.254	4.241	3.027	50.453	0.8999	High	9.69	9.84	0.173	2.884	2.977	49.617	0.8925	High	9.65	9.95	0.738	12.305	4.516	75.273	0.8951	Medium			POS	HSV1_GB_PREF	659	669	LSRADITTVST	2.29	3	9	2.18	2.25	3.902	43.358			0.7986	Medium
POS	HSV1_GB_PREF	513	521	IQRPVNDML	9.33	3	6																											POS	HSV1_GB_PREF	663	669	DITTVST	3.63	1	5	3.39	3.74	2.939	58.773			0.8156	Medium
POS	HSV1_GB_PREF	513	522	IQRPVNDMLG	8.81	1	7																											POS	HSV1_GB_PREF	663	669	DITTVST	3.63	2	5	3.48	3.98	2.855	57.098			0.7021	Medium
POS	HSV1_GB_PREF	513	522	IQRPVNDMLG	8.81	2	7	9.19	9.37	0.161	2.301			0.6765	Medium	9.07	9.24	0.277	3.963			0.76	Medium	9.2	9.36	0.803	11.474			0.5692	Medium			POS	HSV1_GB_PREF	663	670	DITTVSTF	9.19	1	6	9.24	9.33	3.354	55.899			0.6867	Medium
POS	HSV1_GB_PREF	514	518	QRPVN	8.23	1	2	8.38	8.54	0.041	2.07			0.9071	High	8.23	8.44	0.033	1.663			0.9032	High	8.32	8.47	0.042	2.076			0.9084	High			POS	HSV1_GB_PREF	663	670	DITTVSTF	9.19	2	6	9.29	9.56	3.244	54.063			0.7971	Medium
POS	HSV1_GB_PREF	514	518	QRPVN	8.23	2	2	8.42	8.54	-0.033	-1.672			0.8775	High	8.2	8.5	-0.044	-2.218			0.8383	Medium	8.3	8.57	-0.03	-1.507			0.8819	High			POS	HSV1_GB_PREF	663	671	DITTVSTFI	7.47	1	7
POS	HSV1_GB_PREF	514	521	QRPVNDML	6.16	1	5	6.57	6.73	0.296	5.912	2.046	40.927	0.8179	Medium	6.22	6.58	0.362	7.242	2.438	48.769	0.8093	Medium	6.52	6.71	0.915	18.291	3.62	72.392	0.799	Medium			POS	HSV1_GB_PREF	663	671	DITTVSTFI	7.47	2	7	7.5	7.67	1.473	21.044			0.8843	Medium
POS	HSV1_GB_PREF	514	521	QRPVNDML	6.16	2	5	6.61	6.84	0.293	5.861	2.731	54.611	0.9073	High	6.37	6.46	0.377	7.55	2.97	59.396	0.8807	Medium	6.59	6.81	0.923	18.46	3.509	70.186	0.8831	High			POS	HSV1_GB_PREF	663	671	DITTVSTFI	7.47	3	7	7.47	7.65	1.47	20.994			0.9102	High
POS	HSV1_GB_PREF	532	538	QNHELTL	12.59	1	5	12.79	12.94	1.456	29.129			0.8904	Medium	12.79	12.96	1.924	38.489			0.8854	Medium	12.81	13.01	2.937	58.736			0.602	Medium			POS	HSV1_GB_PREF	664	672	ITTVSTFID	7.47	1	7
POS	HSV1_GB_PREF	532	538	QNHELTL	12.59	2	5	12.79	12.98	1.465	29.294			0.9173	High	12.79	12.96	1.936	38.712			0.9217	High	12.84	12.94	2.926	58.529			0.8977	Medium			POS	HSV1_GB_PREF	664	672	ITTVSTFID	7.47	2	7	7.5	7.67	1.473	21.044			0.8843	Medium
POS	HSV1_GB_PREF	533	546	NHELTLWNEARKLN	11.76	2	12	11.99	12.19	2.788	23.234			0.8816	High	11.99	12.14	3.418	28.487			0.8537	High	11.8	12.3	4.623	38.527			0.8263	Medium			POS	HSV1_GB_PREF	664	672	ITTVSTFID	7.47	3	7	7.47	7.65	1.47	20.994			0.9102	High
POS	HSV1_GB_PREF	533	546	NHELTLWNEARKLN	11.76	3	12	12.04	12.07	2.916	24.297			0.8697	Medium	12.04	12.07	3.585	29.879			0.8621	Medium	12.07	12.12	5.065	42.21			0.7659	Medium			POS	HSV1_GB_PREF	678	685	LEDHEFVP	8.35	1	5
POS	HSV1_GB_PREF	535	540	ELTLWN	11.97	1	4	12.32	12.37	1.664	41.605			0.8421	Medium	12.29	12.39	1.975	49.386			0.8223	Medium	12.34	12.4	2.6	64.991			0.8467	Medium			POS	HSV1_GB_PREF	678	685	LEDHEFVP	8.35	2	5	8.44	8.67	1.37	27.392			0.9081	High
POS	HSV1_GB_PREF	535	540	ELTLWN	11.97	2	4	12.26	12.46	1.625	40.622			0.81	Medium	12.24	12.46	1.902	47.559			0.834	Medium	12.32	12.42	2.562	64.039			0.9037	Medium			POS	HSV1_GB_PREF	678	688	LEDHEFVPLEV	11.5	1	8
POS	HSV1_GB_PREF	536	541	LTLWNE	12.07	1	4	12.32	12.37	1.664	41.605			0.8421	Medium	12.29	12.39	1.975	49.386			0.8223	Medium	12.34	12.4	2.6	64.991			0.8467	Medium			POS	HSV1_GB_PREF	678	688	LEDHEFVPLEV	11.5	2	8	11.17	11.67	2.826	35.321			0.882	High
POS	HSV1_GB_PREF	536	541	LTLWNE	12.07	2	4	12.26	12.46	1.625	40.622			0.81	Medium	12.24	12.46	1.902	47.559			0.834	Medium	12.32	12.42	2.562	64.039			0.9037	Medium			POS	HSV1_GB_PREF	678	688	LEDHEFVPLEV	11.5	3	8	11.32	11.47	2.746	34.327			0.8966	High
POS	HSV1_GB_PREF	536	543	LTLWNEAR	10.72	1	6	11.07	11.17	1.859	30.991			0.7689	Medium	10.98	11.1	2.554	42.572			0.7136	Medium	11.03	11.16	3.841	64.016			0.7606	Medium			POS	HSV1_GB_PREF	679	686	EDHEFVPL	8.4	1	5	8.51	8.79	1.408	28.153			0.7923	Medium
POS	HSV1_GB_PREF	536	543	LTLWNEAR	10.72	2	6	11.02	11.13	2.21	36.829			0.8059	Medium	11.01	11.12	2.64	44.003			0.7724	Medium	11.06	11.16	3.427	57.109			0.8375	Medium			POS	HSV1_GB_PREF	679	686	EDHEFVPL	8.4	2	5	8.44	8.67	1.37	27.392			0.9081	High
POS	HSV1_GB_PREF	536	543	LTLWNEAR	10.72	3	6																											POS	HSV1_GB_PREF	679	688	EDHEFVPLEV	11.04	1	7	10.8	11.15	2.602	37.174			0.7867	Medium
POS	HSV1_GB_PREF	536	549	LTLWNEARKLNPNA	11.51	2	11																											POS	HSV1_GB_PREF	679	688	EDHEFVPLEV	11.04	2	7	10.79	11.1	2.604	37.205			0.9	High
POS	HSV1_GB_PREF	536	549	LTLWNEARKLNPNA	11.51	3	11									11.6	11.87	0.618	5.615			0.6436	Medium											POS	HSV1_GB_PREF	679	688	EDHEFVPLEV	11.04	3	7	10.67	11.04	2.622	37.461			0.8457	Medium
POS	HSV1_GB_PREF	537	550	TLWNEARKLNPNAI	11.41	3	11									11.6	11.87	0.618	5.615			0.6436	Medium											POS	HSV1_GB_PREF	680	687	DHEFVPLE	8.35	1	5
POS	HSV1_GB_PREF	539	543	WNEAR	4.97	1	3	5.18	5.3	1.646	54.864			0.8531	Medium	4.98	5.08	2.089	69.618			0.7627	Medium	5.16	5.28	2.279	75.954			0.7268	Medium			POS	HSV1_GB_PREF	680	687	DHEFVPLE	8.35	2	5	8.44	8.67	1.37	27.392			0.9081	High
POS	HSV1_GB_PREF	539	543	WNEAR	4.97	2	3	5.18	5.28	1.717	57.249			0.8819	Medium	5	5.08	2.042	68.077			0.8412	Medium	5.15	5.26	2.4	79.989			0.7696	Medium			POS	HSV1_GB_PREF	680	690	DHEFVPLEVYT	11.31	2	8	11.14	11.61	3.028	37.849			0.7118	Medium
POS	HSV1_GB_PREF	539	551	WNEARKLNPNAIA	8.35	2	10																											POS	HSV1_GB_PREF	681	685	HEFVP	6.24	1	2	7.11	7.38	1.062	53.125			0.7905	Medium
POS	HSV1_GB_PREF	539	551	WNEARKLNPNAIA	8.35	3	10																											POS	HSV1_GB_PREF	681	685	HEFVP	6.24	2	2
POS	HSV1_GB_PREF	542	549	ARKLNPNA	4.51	1	5																											POS	HSV1_GB_PREF	681	688	HEFVPLEV	10.21	1	5	10.38	10.57	2.235	44.696			0.846	Medium
POS	HSV1_GB_PREF	542	549	ARKLNPNA	4.51	2	5	4.5	4.61	2.556	51.121			0.8236	Medium	4.48	4.56	2.78	55.609			0.7878	Medium	4.49	4.57	3.71	74.199			0.7248	Medium			POS	HSV1_GB_PREF	681	688	HEFVPLEV	10.21	2	5	10.4	10.5	2.28	45.596			0.8441	Medium
POS	HSV1_GB_PREF	542	549	ARKLNPNA	4.51	3	5																											POS	HSV1_GB_PREF	684	693	VPLEVYTRHE	5.3	1	8
POS	HSV1_GB_PREF	542	551	ARKLNPNAIA	5.34	1	7																											POS	HSV1_GB_PREF	684	693	VPLEVYTRHE	5.3	2	8
POS	HSV1_GB_PREF	542	551	ARKLNPNAIA	5.34	2	7	5.77	6.26	3.808	54.397			0.7011	Medium	5.45	5.54	4.385	62.641			0.7809	Medium	5.77	5.87	5.39	77.005			0.7983	Medium			POS	HSV1_GB_PREF	686	698	LEVYTRHEIKDSG	5.86	2	11	6.17	6.43	3.351	30.466			0.8154	Medium
POS	HSV1_GB_PREF	542	551	ARKLNPNAIA	5.34	3	7	5.62	6.11	3.93	56.145			0.6393	Medium	5.47	5.54	4.369	62.414			0.7699	Medium	5.85	5.92	5.428	77.545			0.7649	Medium			POS	HSV1_GB_PREF	686	698	LEVYTRHEIKDSG	5.86	3	11	6.34	6.46	3.388	30.8			0.8859	Medium
POS	HSV1_GB_PREF	542	552	ARKLNPNAIAS	5.03	2	8	5.32	5.62	4.206	52.58			0.7427	Medium	5.08	5.2	4.805	60.063			0.7023	Medium	5.31	5.41	6.486	81.074			0.7242	Medium			POS	HSV1_GB_PREF	686	698	LEVYTRHEIKDSG	5.86	4	11	6.23	6.49	3.403	30.932			0.8757	High
POS	HSV1_GB_PREF	542	552	ARKLNPNAIAS	5.03	3	8									5.03	5.1	4.307	53.833			0.5839	Medium											POS	HSV1_GB_PREF	687	699	EVYTRHEIKDSGL	6.22	2	11	6.17	6.43	3.348	30.437			0.8154	Medium
POS	HSV1_GB_PREF	542	554	ARKLNPNAIASVT	7.37	2	10									7.66	7.97	7.219	72.191			0.7641	Medium	7.58	8.07	8.528	85.279			0.6243	Medium			POS	HSV1_GB_PREF	687	699	EVYTRHEIKDSGL	6.22	3	11	6.34	6.46	3.39	30.817			0.8859	Medium
POS	HSV1_GB_PREF	542	554	ARKLNPNAIASVT	7.37	3	10	7.95	7.95	6.628	66.281			0.654	Medium	7.88	7.92	7.092	70.919			0.708	Medium											POS	HSV1_GB_PREF	687	699	EVYTRHEIKDSGL	6.22	4	11	6.23	6.49	3.403	30.934			0.8757	High
POS	HSV1_GB_PREF	544	551	KLNPNAIA	6.11	1	5	6.56	6.84	2.836	56.711			0.8845	Medium	6.36	6.47	3.289	65.784			0.8155	Medium	6.62	6.66	3.93	78.59			0.8426	Medium			POS	HSV1_GB_PREF	688	699	VYTRHEIKDSGL	3.91	2	10
POS	HSV1_GB_PREF	544	551	KLNPNAIA	6.11	2	5	6.63	6.74	2.795	55.903			0.9057	High	6.36	6.49	3.25	65.006			0.8499	Medium	6.42	6.72	3.918	78.362			0.8682	High			POS	HSV1_GB_PREF	688	699	VYTRHEIKDSGL	3.91	3	10	3.78	4.26	3.635	36.351			0.8463	Medium
POS	HSV1_GB_PREF	544	552	KLNPNAIAS	5.5	1	6	5.99	6.21	3.261	54.35			0.7801	Medium									5.97	6.14	4.727	78.79			0.7871	Medium			POS	HSV1_GB_PREF	688	699	VYTRHEIKDSGL	3.91	4	10
POS	HSV1_GB_PREF	544	552	KLNPNAIAS	5.5	2	6	5.94	6.36	3.277	54.616			0.8922	High	5.67	5.79	3.791	63.177			0.8144	Medium	5.95	6.04	4.781	79.69			0.8291	Medium			POS	HSV1_GB_PREF	689	699	YTRHEIKDSGL	3.01	1	9
POS	HSV1_GB_PREF	544	554	KLNPNAIASVT	8.33	1	8																											POS	HSV1_GB_PREF	689	699	YTRHEIKDSGL	3.01	2	9	2.96	3.16	3.079	34.211			0.8628	Medium
POS	HSV1_GB_PREF	544	554	KLNPNAIASVT	8.33	2	8																											POS	HSV1_GB_PREF	689	699	YTRHEIKDSGL	3.01	3	9	2.96	3.36	3.067	34.075			0.9245	High
POS	HSV1_GB_PREF	550	558	IASVTVGRR	4.83	2	7	5.08	5.15	3.877	55.389			0.7547	Medium	4.82	4.92	4.194	59.909			0.7001	Medium	5.03	5.18	5.748	82.119			0.6563	Medium			POS	HSV1_GB_PREF	689	699	YTRHEIKDSGL	3.01	4	9	2.97	3.21	3.128	34.76			0.934	High
POS	HSV1_GB_PREF	550	562	IASVTVGRRVSAR	4.82	2	11																											POS	HSV1_GB_PREF	689	701	YTRHEIKDSGLLD	5.91	2	11	6.17	6.43	3.346	30.422			0.8154	Medium
POS	HSV1_GB_PREF	550	562	IASVTVGRRVSAR	4.82	3	11																	5.04	5.35	8.984	81.669			0.6438	Medium			POS	HSV1_GB_PREF	689	701	YTRHEIKDSGLLD	5.91	3	11	6.34	6.46	3.39	30.817			0.8859	Medium
POS	HSV1_GB_PREF	550	562	IASVTVGRRVSAR	4.82	4	11	5.17	5.2	6.065	55.14			0.7252	Medium									5.13	5.16	8.617	78.333			0.58	Medium			POS	HSV1_GB_PREF	689	701	YTRHEIKDSGLLD	5.91	4	11	6.23	6.49	3.403	30.934			0.8757	High
POS	HSV1_GB_PREF	552	558	SVTVGRR	4.52	1	5																											POS	HSV1_GB_PREF	690	701	TRHEIKDSGLLD	5.09	2	10
POS	HSV1_GB_PREF	552	558	SVTVGRR	4.52	2	5	4.53	4.7	3.368	67.353			0.6791	Medium	4.48	4.65	3.485	69.703			0.7576	Medium	4.51	4.76	4.121	82.423			0.6375	Medium			POS	HSV1_GB_PREF	690	701	TRHEIKDSGLLD	5.09	3	10	5.09	5.3	3.7	37.003			0.9079	Medium
POS	HSV1_GB_PREF	552	558	SVTVGRR	4.52	3	5	4.56	4.6	3.406	68.113			0.7533	Medium	4.5	4.56	3.49	69.803			0.6413	Medium	4.54	4.54	5.007	100.131			0.5541	Medium			POS	HSV1_GB_PREF	690	701	TRHEIKDSGLLD	5.09	4	10
POS	HSV1_GB_PREF	552	562	SVTVGRRVSAR	4.51	2	9																											POS	HSV1_GB_PREF	690	702	TRHEIKDSGLLDY	5.91	2	11	6.17	6.43	3.346	30.422			0.8154	Medium
POS	HSV1_GB_PREF	552	562	SVTVGRRVSAR	4.51	3	9	4.58	4.68	4.901	54.45			0.7637	Medium	4.5	4.78	5.082	56.47			0.684	Medium	4.56	4.62	6.418	71.311			0.6244	Medium			POS	HSV1_GB_PREF	690	702	TRHEIKDSGLLDY	5.91	3	11	6.34	6.46	3.39	30.817			0.8859	Medium
POS	HSV1_GB_PREF	552	562	SVTVGRRVSAR	4.51	4	9	4.61	4.65	5.222	58.027			0.7442	Medium	4.53	4.55	5.345	59.387			0.6716	Medium	4.51	4.64	7.261	80.682			0.6771	Medium			POS	HSV1_GB_PREF	690	702	TRHEIKDSGLLDY	5.91	4	11	6.23	6.49	3.403	30.934			0.8757	High
POS	HSV1_GB_PREF	554	560	TVGRRVS	4.52	1	5																											POS	HSV1_GB_PREF	691	703	RHEIKDSGLLDYT	6.17	2	11	6.17	6.43	3.348	30.437			0.8154	Medium
POS	HSV1_GB_PREF	554	560	TVGRRVS	4.52	2	5	4.53	4.7	3.368	67.353			0.6791	Medium	4.48	4.65	3.485	69.703			0.7576	Medium	4.51	4.76	4.121	82.423			0.6375	Medium			POS	HSV1_GB_PREF	691	703	RHEIKDSGLLDYT	6.17	3	11	6.34	6.46	3.39	30.817			0.8859	Medium
POS	HSV1_GB_PREF	554	560	TVGRRVS	4.52	3	5	4.56	4.6	3.406	68.113			0.7533	Medium	4.5	4.56	3.49	69.803			0.6413	Medium	4.54	4.54	5.007	100.131			0.5541	Medium			POS	HSV1_GB_PREF	691	703	RHEIKDSGLLDYT	6.17	4	11	6.23	6.49	3.403	30.934			0.8757	High
POS	HSV1_GB_PREF	559	563	VSARM	4.88	1	3	5.07	5.15	1.914	63.789			0.6616	Medium	4.88	4.95	1.713	57.102			0.54	Medium											POS	HSV1_GB_PREF	693	703	EIKDSGLLDYT	8.14	1	9	8.2	8.56	1.873	20.806			0.8054	Medium
POS	HSV1_GB_PREF	559	563	VSARM	4.88	2	3	5.08	5.13	1.937	64.551			0.7797	Medium	4.9	4.98	2.044	68.129			0.7489	Medium	5.04	5.13	2.393	79.783			0.7014	Medium			POS	HSV1_GB_PREF	693	703	EIKDSGLLDYT	8.14	2	9	8.3	8.49	1.946	21.621			0.8435	Medium
POS	HSV1_GB_PREF	559	565	VSARMLG	6.68	1	5	6	6.09	2.832	56.644			0.7951	Medium									5.99	6.05	3.704	74.084			0.7765	Medium			POS	HSV1_GB_PREF	693	703	EIKDSGLLDYT	8.14	3	9	8.1	8.57	1.957	21.744			0.8753	High
POS	HSV1_GB_PREF	559	565	VSARMLG	6.68	3	5	6.37	6.52	0.4	8.01			0.5272	Medium									6.35	6.51	0.382	7.645			0.5215	Medium			POS	HSV1_GB_PREF	694	704	IKDSGLLDYTE	8.36	1	9	8.2	8.56	1.873	20.806			0.8054	Medium
POS	HSV1_GB_PREF	559	568	VSARMLGDVM	10.67	1	8																											POS	HSV1_GB_PREF	694	704	IKDSGLLDYTE	8.36	2	9	8.3	8.49	1.946	21.621			0.8435	Medium
POS	HSV1_GB_PREF	559	568	VSARMLGDVM	10.67	2	8	10.8	10.92	3.99	49.876			0.5073	Medium	10.8	10.96	5.137	64.217			0.5301	Medium	10.89	11.01	5.747	71.842			0.5262	Medium			POS	HSV1_GB_PREF	694	704	IKDSGLLDYTE	8.36	3	9	8.1	8.57	1.957	21.744			0.8753	High
POS	HSV1_GB_PREF	559	569	VSARMLGDVMA	10.47	1	9																											POS	HSV1_GB_PREF	700	713	LDYTEVQRRNQLHD	5.71	2	12	5.71	6.04	5.872	48.931	7.372	61.435	0.6608	Medium
POS	HSV1_GB_PREF	559	569	VSARMLGDVMA	10.47	2	9																											POS	HSV1_GB_PREF	700	713	LDYTEVQRRNQLHD	5.71	3	12	5.74	5.97	1.231	10.257	6.315	52.621	0.7622	Medium
POS	HSV1_GB_PREF	560	570	SARMLGDVMAV	10.42	1	9																											POS	HSV1_GB_PREF	700	713	LDYTEVQRRNQLHD	5.71	4	12	6.07	6.14	5.965	49.712	7.477	62.305	0.6202	Medium
POS	HSV1_GB_PREF	560	570	SARMLGDVMAV	10.42	2	9																											POS	HSV1_GB_PREF	701	712	DYTEVQRRNQLH	1.99	2	10	1.83	2	1.339	13.388	5.598	55.983	0.8454	Medium
POS	HSV1_GB_PREF	561	568	ARMLGDVM	9.96	1	6																											POS	HSV1_GB_PREF	701	712	DYTEVQRRNQLH	1.99	3	10	1.8	1.95	0.622	6.219	5.174	51.741	0.9331	Medium
POS	HSV1_GB_PREF	561	568	ARMLGDVM	9.96	2	6																											POS	HSV1_GB_PREF	701	712	DYTEVQRRNQLH	1.99	4	10	1.85	2.03	0.659	6.593	5.2	51.995	0.9402	Medium
POS	HSV1_GB_PREF	562	568	RMLGDVM	9.69	1	5																											POS	HSV1_GB_PREF	701	714	DYTEVQRRNQLHDL	5.76	2	12
POS	HSV1_GB_PREF	562	568	RMLGDVM	9.69	2	5	10.06	10.21	1.748	34.952			0.6274	Medium	10.04	10.14	2.033	40.658			0.7477	Medium	10.05	10.19	2.843	56.859			0.5154	Medium			POS	HSV1_GB_PREF	701	714	DYTEVQRRNQLHDL	5.76	3	12	5.74	5.97	1.235	10.292	6.319	52.655	0.7622	Medium
POS	HSV1_GB_PREF	562	571	RMLGDVMAVS	10.62	1	8																											POS	HSV1_GB_PREF	701	714	DYTEVQRRNQLHDL	5.76	4	12	6.07	6.14	5.965	49.712	7.477	62.305	0.6202	Medium
POS	HSV1_GB_PREF	562	571	RMLGDVMAVS	10.62	2	8									10.9	10.93	5.322	66.529			0.5541	Medium	10.94	11.01	6.166	77.078			0.5759	Medium			POS	HSV1_GB_PREF	702	711	YTEVQRRNQL	2.82	2	8	2.79	2.86	0.475	5.931	5.032	62.895	0.8356	Medium
POS	HSV1_GB_PREF	563	568	MLGDVM	10.41	1	4	10.66	10.87	1.533	38.318			0.8804	High	10.65	10.73	1.86	46.489			0.842	Medium	10.64	10.93	2.158	53.95			0.8074	Medium			POS	HSV1_GB_PREF	702	711	YTEVQRRNQL	2.82	3	8	2.84	2.89	0.505	6.313	5.19	64.874	0.8665	Medium
POS	HSV1_GB_PREF	563	568	MLGDVM	10.41	2	4	10.66	10.83	1.45	36.26			0.9029	High	10.65	10.78	1.777	44.43			0.8462	Medium	10.69	10.79	2.122	53.049			0.8065	Medium			POS	HSV1_GB_PREF	702	713	YTEVQRRNQLHD	1.93	2	10	1.83	2	1.339	13.392	5.599	55.987	0.8454	Medium
POS	HSV1_GB_PREF	563	569	MLGDVMA	10.11	1	5	10.46	10.51	2.323	46.456			0.6878	Medium	10.41	10.5	2.596	51.927			0.667	Medium	10.46	10.52	2.96	59.195			0.6434	Medium			POS	HSV1_GB_PREF	702	713	YTEVQRRNQLHD	1.93	3	10	1.8	1.95	0.622	6.219	5.174	51.741	0.9331	Medium
POS	HSV1_GB_PREF	563	569	MLGDVMA	10.11	2	5									10.43	10.51	2.291	45.824			0.5085	Medium	10.47	10.56	2.437	48.738			0.5441	Medium			POS	HSV1_GB_PREF	702	713	YTEVQRRNQLHD	1.93	4	10	1.85	2.03	0.659	6.593	5.2	51.995	0.9402	Medium
POS	HSV1_GB_PREF	580	586	NVIVQNS	5.33	1	5	5.65	5.8	1.573	31.452			0.8685	Medium	5.37	5.49	2.313	46.253			0.8475	Medium	5.62	5.78	3.195	63.895			0.8379	Medium			POS	HSV1_GB_PREF	702	716	YTEVQRRNQLHDLRF	7.67	2	13	7.72	8.02	1.087	8.361	5.57	42.844	0.6411	Medium
POS	HSV1_GB_PREF	580	586	NVIVQNS	5.33	2	5	5.62	5.72	1.56	31.193			0.8853	Medium	5.39	5.47	1.996	39.916			0.8645	Medium	5.67	5.72	2.86	57.206			0.8417	Medium			POS	HSV1_GB_PREF	702	716	YTEVQRRNQLHDLRF	7.67	3	13	7.52	8.02	1.939	14.915	5.858	45.063	0.8229	Medium
POS	HSV1_GB_PREF	580	587	NVIVQNSM	7.97	1	6	8.43	8.62	1.776	29.607			0.9114	High	8.28	8.47	2.612	43.538			0.8563	Medium	8.39	8.54	3.589	59.809			0.8426	Medium			POS	HSV1_GB_PREF	702	716	YTEVQRRNQLHDLRF	7.67	4	13
POS	HSV1_GB_PREF	580	587	NVIVQNSM	7.97	2	6	8.43	8.67	1.804	30.061			0.9397	Medium	8.25	8.54	2.634	43.894			0.8792	Medium	8.37	8.62	3.589	59.819			0.8575	Medium			POS	HSV1_GB_PREF	705	716	VQRRNQLHDLRF	7.05	2	10	7.31	7.37	1.913	19.134	3.772	37.723	0.7275	Medium
POS	HSV1_GB_PREF	580	588	NVIVQNSMR	6.47	1	7	6.93	7.01	2.467	35.249			0.7027	Medium	6.69	6.71	4.005	57.217			0.6243	Medium	6.81	7.11	4.823	68.898			0.6359	Medium			POS	HSV1_GB_PREF	705	716	VQRRNQLHDLRF	7.05	3	10	7.21	7.33	0.829	8.291	3.588	35.876	0.8969	Medium
POS	HSV1_GB_PREF	580	588	NVIVQNSMR	6.47	2	7	6.91	7.06	2.078	29.682			0.7751	Medium	6.64	6.84	3.181	45.443			0.7356	Medium	6.86	6.98	3.856	55.09			0.6426	Medium			POS	HSV1_GB_PREF	705	716	VQRRNQLHDLRF	7.05	4	10	7.13	7.5	1.001	10.008	3.57	35.697	0.9047	High
POS	HSV1_GB_PREF	580	594	NVIVQNSMRISSRPG	6.78	2	12	7.18	7.26	6.652	55.436			0.6965	Medium	7.06	7.2	7.198	59.985			0.7965	Medium	7.16	7.4	8.091	67.425			0.7943	Medium			POS	HSV1_GB_PREF	707	718	RRNQLHDLRFAD	7.37	2	10	7.42	7.72	2.883	28.825			0.6256	Medium
POS	HSV1_GB_PREF	580	594	NVIVQNSMRISSRPG	6.78	3	12	7.25	7.46	5.591	46.589			0.9004	High	7.06	7.26	6.637	55.308			0.8641	High	7.21	7.43	7.768	64.729			0.882	High			POS	HSV1_GB_PREF	707	718	RRNQLHDLRFAD	7.37	3	10	7.45	7.67	2.881	28.814			0.9165	Medium
POS	HSV1_GB_PREF	580	594	NVIVQNSMRISSRPG	6.78	4	12	7.18	7.66	5.654	47.114			0.8084	Medium	7.13	7.21	6.521	54.339			0.8714	Medium	7.15	7.63	7.688	64.064			0.8942	Medium			POS	HSV1_GB_PREF	707	718	RRNQLHDLRFAD	7.37	4	10	7.42	7.67	2.919	29.191			0.9245	High
POS	HSV1_GB_PREF	581	587	VIVQNSM	6.89	1	5	7.31	7.51	1.73	34.607			0.8986	High	7.11	7.25	2.608	52.151			0.8417	Medium	7.28	7.45	3.384	67.685			0.8536	High			POS	HSV1_GB_PREF	710	715	QLHDLR	10.37	1	4	10.5	10.6	1.368	34.188			0.8677	Medium
POS	HSV1_GB_PREF	581	587	VIVQNSM	6.89	2	5	7.31	7.45	1.765	35.309			0.916	High	7.11	7.28	2.585	51.691			0.8591	Medium	7.3	7.48	3.373	67.457			0.7983	Medium			POS	HSV1_GB_PREF	710	715	QLHDLR	10.37	2	4	10.42	10.74	1.401	35.026			0.9334	High
POS	HSV1_GB_PREF	581	588	VIVQNSMR	5.39	1	6																											POS	HSV1_GB_PREF	712	716	HDLRF	6.54	1	3
POS	HSV1_GB_PREF	581	588	VIVQNSMR	5.39	2	6									5.49	5.54	3.356	55.938			0.8364	Medium											POS	HSV1_GB_PREF	712	716	HDLRF	6.54	2	3	6.78	6.93	0.526	17.536			0.7279	Medium
POS	HSV1_GB_PREF	584	592	QNSMRISSR	10.67	1	7																											POS	HSV1_GB_PREF	712	716	HDLRF	6.54	3	3
POS	HSV1_GB_PREF	584	592	QNSMRISSR	10.67	2	7																	10.94	11.05	6.236	89.089			0.55	Medium			POS	HSV1_GB_PREF	713	716	DLRF	7	1	2	7.03	7.38	0.025	1.226			0.8439	Medium
POS	HSV1_GB_PREF	588	597	RISSRPGACY	5.39	1	7																											POS	HSV1_GB_PREF	713	716	DLRF	7	2	2	7.03	7.53	0.022	1.104			0.9181	High
POS	HSV1_GB_PREF	588	597	RISSRPGACY	5.39	2	7	5.38	5.85	1.393	19.901			0.6438	Medium	5.37	5.85	1.719	24.551			0.645	Medium											POS	HSV1_GB_PREF	713	726	DLRFADIDTVIHAD	7.93	2	12
POS	HSV1_GB_PREF	588	597	RISSRPGACY	5.39	3	7	5.8	5.9	1.053	15.044			0.7768	Medium	5.45	5.62	1.269	18.123			0.7521	Medium	5.77	5.87	2.602	37.166			0.7903	Medium			POS	HSV1_GB_PREF	713	726	DLRFADIDTVIHAD	7.93	3	12	8.1	8.27	0.491	4.09			0.6258	Medium
POS	HSV1_GB_PREF	593	604	PGACYSRPLVSF	10.27	2	9	10.28	10.4	2.559	28.438			0.8443	Medium	10.24	10.45	3.934	43.715			0.829	Medium	10.34	10.51	5.328	59.196			0.81	Medium			POS	HSV1_GB_PREF	714	720	LRFADID	9.19	2	5	9.16	9.28	2.327	46.53			0.8964	Medium
POS	HSV1_GB_PREF	593	604	PGACYSRPLVSF	10.27	3	9	10.31	10.4	2.142	23.796			0.8099	Medium	10.31	10.35	4.068	45.205			0.8243	Medium											POS	HSV1_GB_PREF	721	731	TVIHADANGSG	6.43	1	9
POS	HSV1_GB_PREF	596	609	CYSRPLVSFRYEDQ	9.07	2	11																											POS	HSV1_GB_PREF	721	731	TVIHADANGSG	6.43	2	9
POS	HSV1_GB_PREF	596	609	CYSRPLVSFRYEDQ	9.07	3	11																											POS	HSV1_GB_PREF	721	731	TVIHADANGSG	6.43	3	9
POS	HSV1_GB_PREF	604	608	FRYED	6.59	1	3																											POS	HSV1_GB_PREF	728	741	NGSGYIPEAPRDGQ	10.88	1	10
POS	HSV1_GB_PREF	604	608	FRYED	6.59	2	3	7.01	7.13	1.549	51.629			0.8284	Medium	6.51	7.01	1.784	59.455			0.6755	Medium	6.72	7.13	1.93	64.324			0.6646	Medium			POS	HSV1_GB_PREF	728	741	NGSGYIPEAPRDGQ	10.88	2	10
POS	HSV1_GB_PREF	604	609	FRYEDQ	6.01	1	4	6.44	6.54	1.691	42.272			0.8172	Medium	6.14	6.29	1.958	48.959			0.8032	Medium	6.37	6.47	2.387	59.683			0.7282	Medium			POS	HSV1_GB_PREF	728	741	NGSGYIPEAPRDGQ	10.88	3	10
POS	HSV1_GB_PREF	604	609	FRYEDQ	6.01	2	4	6.44	6.51	1.833	45.837			0.9071	Medium	6.14	6.26	2.193	54.82			0.866	Medium	6.42	6.51	2.319	57.971			0.8068	Medium			POS	HSV1_GB_PREF	732	738	YIPEAPR	2.18	1	3
POS	HSV1_GB_PREF	604	614	FRYEDQGPLVE	9.69	1	8																											POS	HSV1_GB_PREF	732	738	YIPEAPR	2.18	2	3	2.15	2.27	0.838	27.933			0.7146	Medium
POS	HSV1_GB_PREF	604	614	FRYEDQGPLVE	9.69	2	8																											POS	HSV1_GB_PREF	742	756	AYVRKDGEWVLLSTF	8.05	2	13	8.09	8.24	7.028	54.059			0.7817	Medium
POS	HSV1_GB_PREF	604	614	FRYEDQGPLVE	9.69	3	8																											POS	HSV1_GB_PREF	742	756	AYVRKDGEWVLLSTF	8.05	3	13	8.14	8.3	7.275	55.965			0.8253	Medium
POS	HSV1_GB_PREF	605	612	RYEDQGPL	7.36	1	5																											POS	HSV1_GB_PREF	743	750	YVRKDGEW	5.25	2	6	5.57	5.72	1.436	23.94			0.6497	Medium
POS	HSV1_GB_PREF	605	612	RYEDQGPL	7.36	2	5	7.87	7.97	2.071	41.415			0.8847	High	7.66	7.87	2.318	46.366			0.8719	Medium	7.8	7.92	2.722	54.435			0.8835	Medium			POS	HSV1_GB_PREF	743	750	YVRKDGEW	5.25	3	6	5.39	5.64	1.005	16.756			0.8267	Medium
POS	HSV1_GB_PREF	605	614	RYEDQGPLVE	7.82	1	7																											POS	HSV1_GB_PREF	751	756	VLLSTF	11.05	1	4	11	11.24	1.518	37.941			0.8704	Medium
POS	HSV1_GB_PREF	605	614	RYEDQGPLVE	7.82	2	7									8.39	8.54	2.866	40.939			0.8355	Medium											POS	HSV1_GB_PREF	751	756	VLLSTF	11.05	2	4	11.12	11.19	1.307	32.672			0.8959	Medium
POS	HSV1_GB_PREF	605	614	RYEDQGPLVE	7.82	3	7																											POS	HSV1_GB_PREF	751	757	VLLSTFL	13.94	1	5	13.85	13.95	2.009	40.186			0.8387	Medium
POS	HSV1_GB_PREF	605	617	RYEDQGPLVEGQL	10.17	2	10																											POS	HSV1_GB_PREF	751	757	VLLSTFL	13.94	2	5	13.85	14	1.763	35.268			0.7752	Medium
POS	HSV1_GB_PREF	605	617	RYEDQGPLVEGQL	10.17	3	10																											POS	HSV1_GB_PREF	751	762	VLLSTFLGRSLE	13.27	1	10
POS	HSV1_GB_PREF	607	621	EDQGPLVEGQLGENN	8.91	2	12	9.24	9.36	3.041	25.34			0.8749	High	9.21	9.34	3.985	33.208			0.8219	Medium	9.31	9.41	5.373	44.777			0.7526	Medium			POS	HSV1_GB_PREF	751	762	VLLSTFLGRSLE	13.27	2	10	13.17	13.3	4.529	45.289			0.7827	Medium
POS	HSV1_GB_PREF	607	621	EDQGPLVEGQLGENN	8.91	3	12																											POS	HSV1_GB_PREF	751	762	VLLSTFLGRSLE	13.27	3	10
POS	HSV1_GB_PREF	608	614	DQGPLVE	6.9	1	4	7.28	7.46	1.479	36.978			0.8871	Medium	7.11	7.38	1.868	46.71			0.8454	Medium	7.23	7.52	2.449	61.236			0.8438	Medium			POS	HSV1_GB_PREF	752	760	LLSTFLGRS	10.89	1	7
POS	HSV1_GB_PREF	608	614	DQGPLVE	6.9	2	4	7.33	7.45	1.781	44.535			0.7578	Medium	7.11	7.43	1.946	48.651			0.753	Medium	7.3	7.43	2.529	63.213			0.7928	Medium			POS	HSV1_GB_PREF	752	760	LLSTFLGRS	10.89	2	7	10.94	11	3.018	43.11			0.8487	Medium
POS	HSV1_GB_PREF	608	620	DQGPLVEGQLGEN	8.56	1	10																											POS	HSV1_GB_PREF	752	763	LLSTFLGRSLEV	13.17	1	10
POS	HSV1_GB_PREF	608	620	DQGPLVEGQLGEN	8.56	2	10	9.84	9.94	1.494	14.938			0.8885	High	9.74	9.94	2.572	25.722			0.8685	High	9.77	10	3.382	33.817			0.8457	Medium			POS	HSV1_GB_PREF	752	763	LLSTFLGRSLEV	13.17	2	10	13.17	13.3	4.529	45.289			0.7827	Medium
POS	HSV1_GB_PREF	608	620	DQGPLVEGQLGEN	8.56	3	10																											POS	HSV1_GB_PREF	752	763	LLSTFLGRSLEV	13.17	3	10
POS	HSV1_GB_PREF	608	622	DQGPLVEGQLGENNE	8.86	2	12	9.29	9.37	3.03	25.254			0.8641	High	9.21	9.34	3.985	33.208			0.8219	Medium	9.31	9.41	5.373	44.777			0.7526	Medium			POS	HSV1_GB_PREF	753	761	LSTFLGRSL	10.89	1	7
POS	HSV1_GB_PREF	608	622	DQGPLVEGQLGENNE	8.86	3	12																											POS	HSV1_GB_PREF	753	761	LSTFLGRSL	10.89	2	7	10.94	11	3.018	43.11			0.8487	Medium
POS	HSV1_GB_PREF	609	620	QGPLVEGQLGEN	8.71	1	9																											POS	HSV1_GB_PREF	753	763	LSTFLGRSLEV	12.49	2	9	12.4	12.58	3.969	44.097			0.7648	Medium
POS	HSV1_GB_PREF	609	620	QGPLVEGQLGEN	8.71	2	9	9.22	9.37	1.399	15.54			0.9001	High	9.07	9.42	2.114	23.489			0.9074	High	9.06	9.48	2.728	30.309			0.8986	High			POS	HSV1_GB_PREF	753	763	LSTFLGRSLEV	12.49	3	9
POS	HSV1_GB_PREF	610	622	GPLVEGQLGENNE	8.56	1	11																											POS	HSV1_GB_PREF	753	764	LSTFLGRSLEVL	13.22	1	10
POS	HSV1_GB_PREF	610	622	GPLVEGQLGENNE	8.56	2	11	9.71	10.01	1.598	14.527			0.8555	Medium	9.74	9.94	2.572	23.381			0.8613	High	9.89	10.05	3.121	28.373			0.7975	Medium			POS	HSV1_GB_PREF	753	764	LSTFLGRSLEVL	13.22	2	10	13.17	13.3	4.529	45.289			0.7827	Medium
POS	HSV1_GB_PREF	610	622	GPLVEGQLGENNE	8.56	3	11																											POS	HSV1_GB_PREF	753	764	LSTFLGRSLEVL	13.22	3	10
POS	HSV1_GB_PREF	610	623	GPLVEGQLGENNEL	10.68	2	12	10.92	11.02	2.807	23.395			0.8252	Medium	10.93	10.98	3.199	26.66			0.8118	Medium	10.91	11.13	5.003	41.688			0.8221	Medium			POS	HSV1_GB_PREF	754	764	STFLGRSLEVL	12.49	2	9	12.4	12.58	3.969	44.097			0.7648	Medium
POS	HSV1_GB_PREF	612	622	LVEGQLGENNE	8.97	1	9	9.32	9.47	1.248	13.865			0.8489	Medium	9.24	9.41	1.559	17.322			0.7209	Medium	9.3	9.43	2.254	25.048			0.8141	Medium			POS	HSV1_GB_PREF	754	764	STFLGRSLEVL	12.49	3	9
POS	HSV1_GB_PREF	612	622	LVEGQLGENNE	8.97	2	9									9.26	9.34	2.175	24.163			0.7083	Medium											POS	HSV1_GB_PREF	756	764	FLGRSLEVL	11.1	2	7	11.04	11.34	3.081	44.009			0.7612	Medium
POS	HSV1_GB_PREF	613	622	VEGQLGENNE	5.34	1	8	5.67	5.87	1.642	20.521			0.858	Medium	5.44	5.5	1.948	24.355			0.8509	High	5.68	5.78	2.706	33.819			0.8515	High			POS	HSV1_GB_PREF	757	764	LGRSLEVL	9.12	1	6	9.23	9.31	2.686	44.77			0.7992	Medium
POS	HSV1_GB_PREF	613	622	VEGQLGENNE	5.34	2	8	5.65	5.79	1.723	21.532			0.8865	High	5.39	5.45	2.165	27.059			0.8664	Medium	5.55	5.85	2.921	36.512			0.8271	Medium			POS	HSV1_GB_PREF	757	764	LGRSLEVL	9.12	2	6	9.23	9.34	2.651	44.189			0.8569	Medium
POS	HSV1_GB_PREF	613	623	VEGQLGENNEL	8.97	1	9	9.32	9.47	1.248	13.865			0.8489	Medium	9.24	9.41	1.559	17.322			0.7209	Medium	9.3	9.43	2.254	25.048			0.8141	Medium			POS	HSV1_GB_PREF	765	773	FQGPGHHHH	13.69	1	6	13.74	13.77	0.784	13.067			0.5881	Medium
POS	HSV1_GB_PREF	613	623	VEGQLGENNEL	8.97	2	9									9.26	9.34	2.175	24.163			0.7083	Medium											POS	HSV1_GB_PREF	765	773	FQGPGHHHH	13.69	2	6
POS	HSV1_GB_PREF	613	625	VEGQLGENNELRL	10.78	3	11	11	11.17	1.48	13.456			0.8129	Medium	10.96	11.17	1.88	17.088			0.834	Medium	11.06	11.16	2.789	25.352			0.7639	Medium			POS	HSV1_GB_PREF	775	784	HHHSAWSHPQ	5.3	2	7	5.4	5.64	2.017	28.82			0.8842	High
POS	HSV1_GB_PREF	615	624	GQLGENNELR	6.18	2	8	6.66	6.83	2.002	25.03			0.8139	Medium	6.44	6.52	2.146	26.824			0.8261	Medium	6.54	6.84	3.288	41.099			0.7824	Medium			POS	HSV1_GB_PREF	791	805	SGGGGSGGSAWSHPQ	4.11	2	12	4.21	4.35	0.885	7.374			0.6786	Medium
POS	HSV1_GB_PREF	615	625	GQLGENNELRL	10.41	1	9
POS	HSV1_GB_PREF	615	625	GQLGENNELRL	10.41	2	9	11.28	11.48	2.53	28.108			0.8475	Medium	11.28	11.43	3.374	37.491			0.8714	Medium	11.35	11.48	4.639	51.545			0.8194	Medium
POS	HSV1_GB_PREF	618	629	GENNELRLTRDA	11.5	2	10	11.64	11.94	1.842	18.42			0.7827	Medium	11.74	11.8	2.989	29.886			0.7347	Medium	11.75	11.83	3.83	38.303			0.7852	Medium
POS	HSV1_GB_PREF	618	629	GENNELRLTRDA	11.5	3	10
POS	HSV1_GB_PREF	623	628	LRLTRD	5.04	1	4
POS	HSV1_GB_PREF	623	628	LRLTRD	5.04	2	4
POS	HSV1_GB_PREF	623	628	LRLTRD	5.04	3	4
POS	HSV1_GB_PREF	624	632	RLTRDAIEP	4.56	1	6
POS	HSV1_GB_PREF	624	632	RLTRDAIEP	4.56	2	6	4.55	4.81	3.479	57.979			0.8993	High	4.48	4.56	4.119	68.658			0.8387	Medium	4.54	4.64	5.027	83.787			0.7389	Medium
POS	HSV1_GB_PREF	624	632	RLTRDAIEP	4.56	3	6	4.56	4.73	3.458	57.642			0.9171	Medium	4.51	4.58	4.063	67.712			0.8236	Medium	4.54	4.69	4.964	82.74			0.7599	Medium
POS	HSV1_GB_PREF	634	638	TVGHR	7.78	1	3	8.18	8.33	0.007	0.234			0.9205	Medium	7.92	8.22	0.013	0.433			0.9274	Medium	8.07	8.37	0.003	0.105			0.9241	Medium
POS	HSV1_GB_PREF	634	638	TVGHR	7.78	2	3	8.22	8.3	-0.072	-2.413			0.9168	Medium
POS	HSV1_GB_PREF	640	649	YFTFGGGYVY	14.3	1	8	14.54	14.75	1.361	17.012			0.854	High	14.57	14.72	2.238	27.974			0.8494	Medium	14.53	14.67	3.286	41.075			0.8097	Medium
POS	HSV1_GB_PREF	640	649	YFTFGGGYVY	14.3	2	8	14.57	14.67	1.514	18.923			0.901	Medium	14.5	14.75	2.446	30.572			0.8192	Medium	14.55	14.65	3.623	45.287			0.8503	Medium
POS	HSV1_GB_PREF	640	650	YFTFGGGYVYF	16.49	1	9
POS	HSV1_GB_PREF	640	650	YFTFGGGYVYF	16.49	2	9	16.71	16.93	1.272	14.135			0.7669	Medium	16.68	16.86	2.073	23.034			0.8402	Medium	16.7	16.84	3.062	34.02			0.8352	Medium
POS	HSV1_GB_PREF	642	652	TFGGGYVYFEE	4.51	1	9
POS	HSV1_GB_PREF	642	652	TFGGGYVYFEE	4.51	2	9	4.51	4.63	6.51	72.333			0.7073	Medium	4.45	4.55	7.96	88.441			0.6059	Medium
POS	HSV1_GB_PREF	647	652	YVYFEE	10.98	1	4	11.28	11.45	0.149	3.737			0.884	High	11.25	11.43	0.492	12.303			0.873	High	11.28	11.53	1.089	27.225			0.8738	High
POS	HSV1_GB_PREF	647	652	YVYFEE	10.98	2	4	11.28	11.4	0.184	4.591			0.9119	High	11.25	11.42	0.489	12.231			0.9038	High	11.31	11.48	1.043	26.084			0.8759	High
POS	HSV1_GB_PREF	647	661	YVYFEEYAYSHQLSR	8.56	2	13									8.82	9.12	0.74	5.696			0.7963	Medium
POS	HSV1_GB_PREF	648	653	VYFEEY	10.98	1	4	11.28	11.45	0.149	3.737			0.884	High	11.25	11.43	0.492	12.303			0.873	High	11.28	11.53	1.089	27.225			0.8738	High
POS	HSV1_GB_PREF	648	653	VYFEEY	10.98	2	4	11.28	11.4	0.184	4.591			0.9119	High	11.25	11.42	0.489	12.231			0.9038	High	11.31	11.48	1.043	26.084			0.8759	High
POS	HSV1_GB_PREF	650	661	FEEYAYSHQLSR	12.91	2	10	13.16	13.26	2.538	25.381			0.8182	Medium	13.16	13.29	2.947	29.471			0.8163	Medium	13.19	13.24	3.855	38.549			0.7808	Medium
POS	HSV1_GB_PREF	651	662	EEYAYSHQLSRA	7.11	2	10	7.5	7.8	3.565	35.648			0.7485	Medium	7.35	7.65	4.402	44.024			0.7728	Medium
POS	HSV1_GB_PREF	651	662	EEYAYSHQLSRA	7.11	3	10	7.6	7.78	3.028	30.278			0.8473	Medium	7.4	7.65	4.099	40.989			0.8269	Medium	7.53	7.58	5.568	55.68			0.7745	Medium
POS	HSV1_GB_PREF	651	663	EEYAYSHQLSRAD	6.84	2	11	7.31	7.4	3.23	29.362			0.8137	Medium	7.14	7.23	4.627	42.06			0.7705	Medium	7.3	7.33	5.988	54.438			0.7757	Medium
POS	HSV1_GB_PREF	651	663	EEYAYSHQLSRAD	6.84	3	11	7.33	7.45	3.085	28.041			0.8681	High	7.16	7.25	4.398	39.979			0.8031	Medium	7.31	7.35	6.04	54.905			0.7951	Medium
POS	HSV1_GB_PREF	653	657	YAYSH	4.77	1	3	4.91	5	0.42	14.013			0.8896	Medium	4.75	4.88	0.771	25.71			0.8718	Medium	4.89	4.94	1.519	50.626			0.8432	Medium
POS	HSV1_GB_PREF	653	657	YAYSH	4.77	2	3	4.93	4.98	0.429	14.293			0.934	Medium	4.75	4.82	0.725	24.174			0.932	Medium	4.88	4.94	1.519	50.639			0.9198	Medium
POS	HSV1_GB_PREF	653	659	YAYSHQL	7.83	1	5
POS	HSV1_GB_PREF	653	659	YAYSHQL	7.83	2	5									8.18	8.33	2.079	41.577			0.6975	Medium	8.25	8.42	2.709	54.187			0.6561	Medium
POS	HSV1_GB_PREF	653	660	YAYSHQLS	6.43	2	6
POS	HSV1_GB_PREF	653	662	YAYSHQLSRA	6.23	2	8
POS	HSV1_GB_PREF	653	662	YAYSHQLSRA	6.23	3	8
POS	HSV1_GB_PREF	653	666	YAYSHQLSRADITT	8.34	2	12
POS	HSV1_GB_PREF	653	666	YAYSHQLSRADITT	8.34	3	12
POS	HSV1_GB_PREF	654	666	AYSHQLSRADITT	6.9	2	11
POS	HSV1_GB_PREF	654	666	AYSHQLSRADITT	6.9	3	11
POS	HSV1_GB_PREF	655	659	YSHQL	5.66	1	3
POS	HSV1_GB_PREF	655	659	YSHQL	5.66	2	3	6.04	6.14	0.984	32.815			0.9125	Medium	5.79	5.85	1.168	38.938			0.9019	Medium	6.04	6.1	1.336	44.545			0.9195	Medium
POS	HSV1_GB_PREF	655	666	YSHQLSRADITT	6.63	2	10	7.14	7.36	4.274	42.741			0.7681	Medium
POS	HSV1_GB_PREF	655	666	YSHQLSRADITT	6.63	3	10	7.06	7.35	4.376	43.763			0.7778	Medium	6.88	7.18	5.094	50.942			0.7568	Medium	7.1	7.21	6.628	66.28			0.5964	Medium
POS	HSV1_GB_PREF	655	669	YSHQLSRADITTVST	7.63	2	13	8.18	8.48	5.419	41.686			0.6854	Medium	8.08	8.35	6.767	52.056			0.7422	Medium
POS	HSV1_GB_PREF	655	669	YSHQLSRADITTVST	7.63	3	13	8.27	8.54	5.933	45.641			0.705	Medium	8.15	8.39	6.31	48.537			0.6852	Medium	8.17	8.27	9.495	73.035			0.5608	Medium
POS	HSV1_GB_PREF	656	669	SHQLSRADITTVST	6.9	3	12
POS	HSV1_GB_PREF	658	666	QLSRADITT	6.37	1	7
POS	HSV1_GB_PREF	658	666	QLSRADITT	6.37	2	7	6.83	6.89	3.239	46.267			0.7601	Medium	6.58	6.64	3.739	53.413			0.6455	Medium
POS	HSV1_GB_PREF	658	669	QLSRADITTVST	7.4	2	10	7.53	7.63	3.645	36.447			0.7612	Medium									7.41	7.53	5.442	54.417			0.6706	Medium
POS	HSV1_GB_PREF	658	669	QLSRADITTVST	7.4	3	10	7.5	7.63	3.664	36.644			0.7924	Medium									7.35	7.55	5.441	54.407			0.6672	Medium
POS	HSV1_GB_PREF	658	670	QLSRADITTVSTF	10.52	2	11
POS	HSV1_GB_PREF	659	666	LSRADITT	5.86	1	6	5.22	5.33	5.812	96.867			0.6538	Medium	4.87	5.17	6.306	105.095			0.534	Medium
POS	HSV1_GB_PREF	659	666	LSRADITT	5.86	2	6	5.22	5.35	4.918	81.969			0.7234	Medium	4.97	5.08	5.381	89.678			0.506	Medium
POS	HSV1_GB_PREF	659	669	LSRADITTVST	7.06	2	9
POS	HSV1_GB_PREF	660	669	SRADITTVST	5.49	1	8
POS	HSV1_GB_PREF	660	669	SRADITTVST	5.49	2	8
POS	HSV1_GB_PREF	663	669	DITTVST	5.91	1	5	6.27	6.54	2.704	54.083			0.8879	High	6.01	6.27	3.191	63.83			0.8286	Medium	6.24	6.52	3.783	75.658			0.8583	High
POS	HSV1_GB_PREF	663	669	DITTVST	5.91	2	5	6.32	6.42	2.496	49.925			0.689	Medium	6.01	6.17	3.241	64.817			0.7259	Medium	6.3	6.41	3.581	71.629			0.7006	Medium
POS	HSV1_GB_PREF	663	671	DITTVSTFI	8.8	1	7	9.12	9.42	1.136	16.232			0.8134	Medium	9.14	9.27	2.064	29.488			0.8288	Medium	8.71	9.2	2.641	37.722			0.6769	Medium
POS	HSV1_GB_PREF	663	671	DITTVSTFI	8.8	2	7	9.22	9.46	1.473	21.038			0.8982	High	9.14	9.29	2.183	31.181			0.9103	High	9.16	9.43	2.809	40.124			0.8985	High
POS	HSV1_GB_PREF	663	671	DITTVSTFI	8.8	3	7	9.11	9.61	1.355	19.35			0.9239	High	9.16	9.29	2.211	31.587			0.9172	High	9.2	9.36	2.799	39.989			0.8967	High
POS	HSV1_GB_PREF	663	672	DITTVSTFID	9.48	1	8	9.81	9.88	1.222	15.272			0.8886	Medium	9.76	9.81	2.394	29.92			0.8423	Medium	9.8	9.89	3.242	40.522			0.8071	Medium
POS	HSV1_GB_PREF	663	672	DITTVSTFID	9.48	3	8	9.79	10.04	1.38	17.254			0.9238	High	9.73	10.01	2.501	31.262			0.9073	High	9.78	10	3.325	41.562			0.8674	High
POS	HSV1_GB_PREF	664	669	ITTVST	4.98	1	4	5.23	5.45	2.35	58.762			0.866	High	4.98	5.32	2.776	69.399			0.8193	Medium	5.21	5.4	3.305	82.628			0.74	Medium
POS	HSV1_GB_PREF	664	669	ITTVST	4.98	2	4	5.27	5.33	2.121	53.021			0.9033	Medium	5.03	5.1	2.481	62.014			0.8404	Medium	5.25	5.31	2.975	74.378			0.8295	Medium
POS	HSV1_GB_PREF	664	672	ITTVSTFID	8.7	1	7	9.12	9.42	1.139	16.278			0.8134	Medium	9.14	9.27	2.067	29.534			0.8288	Medium	8.71	9.2	2.644	37.769			0.6769	Medium
POS	HSV1_GB_PREF	664	672	ITTVSTFID	8.7	2	7	9.22	9.46	1.473	21.038			0.8982	High	9.14	9.29	2.183	31.181			0.9103	High	9.16	9.43	2.809	40.124			0.8985	High
POS	HSV1_GB_PREF	664	672	ITTVSTFID	8.7	3	7	9.11	9.61	1.355	19.35			0.9239	High	9.16	9.29	2.211	31.587			0.9172	High	9.2	9.36	2.799	39.989			0.8967	High
POS	HSV1_GB_PREF	665	673	TTVSTFIDL	8.75	1	7	9.12	9.42	1.136	16.232			0.8134	Medium	9.14	9.27	2.064	29.488			0.8288	Medium	8.71	9.2	2.641	37.722			0.6769	Medium
POS	HSV1_GB_PREF	665	673	TTVSTFIDL	8.75	2	7	9.22	9.46	1.473	21.038			0.8982	High	9.14	9.29	2.183	31.181			0.9103	High	9.16	9.43	2.809	40.124			0.8985	High
POS	HSV1_GB_PREF	665	673	TTVSTFIDL	8.75	3	7	9.11	9.61	1.355	19.35			0.9239	High	9.16	9.29	2.211	31.587			0.9172	High	9.2	9.36	2.799	39.989			0.8967	High
POS	HSV1_GB_PREF	666	673	TVSTFIDL	5.18	1	6	5.43	5.69	2.175	36.247			0.8751	Medium	5.15	5.28	2.543	42.379			0.8255	Medium	5.4	5.78	2.736	45.593			0.845	Medium
POS	HSV1_GB_PREF	666	673	TVSTFIDL	5.18	2	6	5.43	5.6	1.931	32.182			0.9045	Medium	5.15	5.22	2.554	42.573			0.7903	Medium	5.38	5.55	2.461	41.02			0.9011	Medium
POS	HSV1_GB_PREF	666	673	TVSTFIDL	5.18	3	6	5.35	5.65	2.26	37.667			0.9327	High	5.12	5.32	2.411	40.189			0.899	High	5.38	5.53	2.846	47.429			0.9196	High
POS	HSV1_GB_PREF	678	683	LEDHEF	7.77	1	4																	8.14	8.44	0.915	22.884			0.5977	Medium
POS	HSV1_GB_PREF	678	683	LEDHEF	7.77	2	4	8.27	8.54	0.968	24.198			0.8062	Medium	8.15	8.22	0.937	23.415			0.9198	High	8.12	8.42	1.075	26.882			0.8696	Medium
POS	HSV1_GB_PREF	678	686	LEDHEFVPL	11.36	1	6
POS	HSV1_GB_PREF	678	686	LEDHEFVPL	11.36	2	6	11.59	11.69	1.491	24.857			0.7726	Medium	11.6	11.69	1.866	31.099			0.7545	Medium	11.62	11.83	1.603	26.711			0.7838	Medium
POS	HSV1_GB_PREF	678	687	LEDHEFVPLE	10.63	1	7
POS	HSV1_GB_PREF	678	687	LEDHEFVPLE	10.63	2	7	10.95	11	2.203	31.479			0.7173	Medium	10.91	11	2.584	36.908			0.72	Medium	10.99	11.08	2.506	35.795			0.6884	Medium
POS	HSV1_GB_PREF	678	687	LEDHEFVPLE	10.63	3	7
POS	HSV1_GB_PREF	678	688	LEDHEFVPLEV	12.22	1	8
POS	HSV1_GB_PREF	678	688	LEDHEFVPLEV	12.22	2	8	12.51	12.76	2.644	33.054			0.8996	High	12.49	12.76	2.858	35.724			0.903	High	12.55	12.71	3.516	43.955			0.8609	Medium
POS	HSV1_GB_PREF	678	688	LEDHEFVPLEV	12.22	3	8
POS	HSV1_GB_PREF	679	683	EDHEF	6.37	1	3
POS	HSV1_GB_PREF	679	683	EDHEF	6.37	2	3	6.74	6.79	0.518	17.272			0.807	Medium	6.54	6.56	0.534	17.813			0.7906	Medium	6.72	6.78	0.822	27.385			0.7651	Medium
POS	HSV1_GB_PREF	679	686	EDHEFVPL	10.73	1	5	11	11.17	2.163	43.25			0.6398	Medium	10.95	11.2	2.218	44.358			0.6461	Medium	11.06	11.15	2.637	52.742			0.6319	Medium
POS	HSV1_GB_PREF	679	686	EDHEFVPL	10.73	2	5	11.08	11.48	1.527	30.532			0.758	Medium	10.95	11.2	2.206	44.13			0.677	Medium
POS	HSV1_GB_PREF	679	688	EDHEFVPLEV	11.86	1	7	12.09	12.16	2.254	32.203			0.5943	Medium	12.1	12.25	2.63	37.567			0.7577	Medium	12.12	12.2	3.276	46.8			0.5947	Medium
POS	HSV1_GB_PREF	679	688	EDHEFVPLEV	11.86	2	7	12.09	12.24	2.416	34.517			0.9096	Medium	12.1	12.17	2.694	38.486			0.9059	High	12.15	12.2	3.255	46.507			0.8832	Medium
POS	HSV1_GB_PREF	679	688	EDHEFVPLEV	11.86	3	7
POS	HSV1_GB_PREF	680	687	DHEFVPLE	10.73	1	5	11	11.17	2.163	43.25			0.6398	Medium	10.95	11.42	2.361	47.228			0.616	Medium	11.06	11.15	2.637	52.742			0.6319	Medium
POS	HSV1_GB_PREF	680	687	DHEFVPLE	10.73	2	5	11.08	11.48	1.527	30.532			0.758	Medium	10.95	11.42	2.171	43.422			0.6951	Medium	10.99	11.5	2.865	57.299			0.5573	Medium
POS	HSV1_GB_PREF	680	688	DHEFVPLEV	11.77	1	6	12	12.1	2.675	44.591			0.7028	Medium	12	12.05	3.275	54.583			0.7137	Medium
POS	HSV1_GB_PREF	680	688	DHEFVPLEV	11.77	2	6	12	12.12	2.802	46.697			0.835	Medium									12.03	12.1	3.862	64.359			0.8338	Medium
POS	HSV1_GB_PREF	680	690	DHEFVPLEVYT	12.28	2	8	12.57	12.67	2.504	31.295			0.828	Medium	12.54	12.64	2.852	35.648			0.8432	Medium	12.6	12.69	3.24	40.5			0.7998	Medium
POS	HSV1_GB_PREF	681	686	HEFVPL	10.05	1	3	10.38	10.68	1.177	39.217			0.7039	Medium	10.33	10.55	1.309	43.628			0.6356	Medium	10.41	10.59	1.587	52.911			0.6755	Medium
POS	HSV1_GB_PREF	681	686	HEFVPL	10.05	2	3	10.33	10.83	1.252	41.718			0.9323	High	10.29	10.78	1.458	48.603			0.9267	High	10.29	10.79	1.809	60.294			0.9306	High
POS	HSV1_GB_PREF	681	687	HEFVPLE	9.33	1	4	9.71	9.86	1.585	39.637			0.7563	Medium	9.61	9.69	1.454	36.342			0.7764	Medium	9.68	9.77	1.876	46.911			0.8293	Medium
POS	HSV1_GB_PREF	681	687	HEFVPLE	9.33	2	4									9.64	9.73	1.496	37.4			0.7478	Medium
POS	HSV1_GB_PREF	681	688	HEFVPLEV	11.39	1	5	11.5	11.87	2.053	41.056			0.8897	High	11.62	11.87	2.254	45.081			0.8844	Medium	11.67	11.78	2.92	58.396			0.8556	Medium
POS	HSV1_GB_PREF	681	688	HEFVPLEV	11.39	2	5	11.67	11.74	2.059	41.178			0.9189	Medium	11.65	11.72	2.303	46.067			0.9204	Medium	11.7	11.77	2.881	57.614			0.8934	Medium
POS	HSV1_GB_PREF	686	698	LEVYTRHEIKDSG	7.62	2	11	7.97	8.2	3.508	31.892			0.8727	High	7.92	8.12	3.574	32.488			0.8262	Medium	7.97	8.22	4.251	38.644			0.8151	Medium
POS	HSV1_GB_PREF	686	698	LEVYTRHEIKDSG	7.62	3	11	7.98	8.47	3.229	29.356			0.6523	Medium	7.92	8	3.499	31.806			0.7851	Medium	8.1	8.12	4.007	36.426			0.761	Medium
POS	HSV1_GB_PREF	686	698	LEVYTRHEIKDSG	7.62	4	11	8.12	8.54	3.67	33.367			0.8789	High	7.87	8.18	3.686	33.505			0.8528	High	8.07	8.47	4.59	41.732			0.7813	Medium
POS	HSV1_GB_PREF	687	699	EVYTRHEIKDSGL	7.51	2	11	7.97	8.2	3.502	31.834			0.8727	High	7.92	8.12	3.567	32.43			0.8262	Medium	7.97	8.46	4.217	38.341			0.8115	Medium
POS	HSV1_GB_PREF	687	699	EVYTRHEIKDSGL	7.51	3	11	7.98	8.47	3.216	29.241			0.6523	Medium	7.92	8	3.486	31.691			0.7851	Medium	8.1	8.12	3.994	36.312			0.761	Medium
POS	HSV1_GB_PREF	687	699	EVYTRHEIKDSGL	7.51	4	11	8.12	8.54	3.667	33.338			0.8789	High	7.87	8.18	3.682	33.476			0.8528	High	8.07	8.47	4.587	41.703			0.7813	Medium
POS	HSV1_GB_PREF	689	696	YTRHEIKD	4.51	1	6
POS	HSV1_GB_PREF	689	696	YTRHEIKD	4.51	2	6	4.55	4.58	2.431	40.509			0.5938	Medium	4.5	4.56	3.12	51.999			0.5813	Medium
POS	HSV1_GB_PREF	689	696	YTRHEIKD	4.51	3	6	4.55	4.66	2.151	35.856			0.5061	Medium	4.5	4.63	2.15	35.83			0.5277	Medium
POS	HSV1_GB_PREF	689	696	YTRHEIKD	4.51	4	6	4.16	4.66	2.304	38.4			0.7156	Medium	4.53	4.55	2.199	36.652			0.7546	Medium
POS	HSV1_GB_PREF	689	699	YTRHEIKDSGL	5.6	2	9	6	6.31	3.026	33.626			0.8689	Medium	5.74	5.92	3.151	35.017			0.8114	Medium	6.09	6.2	3.843	42.704			0.8248	Medium
POS	HSV1_GB_PREF	689	699	YTRHEIKDSGL	5.6	3	9	6.07	6.44	2.953	32.811			0.8829	High	5.79	5.9	3.172	35.242			0.8177	Medium	6.05	6.37	3.778	41.974			0.8257	Medium
POS	HSV1_GB_PREF	689	699	YTRHEIKDSGL	5.6	4	9									5.74	5.9	3.516	39.063			0.7999	Medium
POS	HSV1_GB_PREF	689	701	YTRHEIKDSGLLD	7.25	2	11	7.97	8.2	3.493	31.753			0.8727	High	7.83	8.03	3.724	33.851			0.8346	Medium	7.9	8.2	4.277	38.883			0.8015	Medium
POS	HSV1_GB_PREF	689	701	YTRHEIKDSGLLD	7.25	3	11	8.13	8.3	3.159	28.722			0.8358	Medium	7.98	8.47	3.215	29.228			0.811	Medium	8.1	8.12	4.009	36.446			0.761	Medium
POS	HSV1_GB_PREF	689	701	YTRHEIKDSGLLD	7.25	4	11	8.12	8.54	3.664	33.307			0.8789	High	7.87	8.37	3.653	33.207			0.8468	Medium	8.07	8.47	4.584	41.672			0.7813	Medium
POS	HSV1_GB_PREF	690	702	TRHEIKDSGLLDY	7.25	2	11	7.97	8.2	3.493	31.753			0.8727	High	7.83	8.03	3.724	33.851			0.8346	Medium	7.9	8.2	4.277	38.883			0.8015	Medium
POS	HSV1_GB_PREF	690	702	TRHEIKDSGLLDY	7.25	3	11	8.13	8.3	3.159	28.722			0.8358	Medium	7.98	8.47	3.215	29.228			0.811	Medium	8.1	8.12	4.009	36.446			0.761	Medium
POS	HSV1_GB_PREF	690	702	TRHEIKDSGLLDY	7.25	4	11	8.12	8.54	3.664	33.307			0.8789	High	7.87	8.37	3.653	33.207			0.8468	Medium	8.07	8.47	4.584	41.672			0.7813	Medium
POS	HSV1_GB_PREF	691	703	RHEIKDSGLLDYT	7.25	2	11	7.97	8.2	3.493	31.753			0.8727	High	7.83	8.03	3.724	33.851			0.8346	Medium	7.9	8.2	4.277	38.883			0.8015	Medium
POS	HSV1_GB_PREF	691	703	RHEIKDSGLLDYT	7.25	3	11	8.13	8.3	3.159	28.722			0.8358	Medium	7.98	8.47	3.215	29.228			0.811	Medium	8.1	8.12	4.009	36.446			0.761	Medium
POS	HSV1_GB_PREF	691	703	RHEIKDSGLLDYT	7.25	4	11	8.12	8.54	3.664	33.307			0.8789	High	7.87	8.37	3.653	33.207			0.8468	Medium	8.07	8.47	4.584	41.672			0.7813	Medium
POS	HSV1_GB_PREF	692	699	HEIKDSGL	5.45	1	6	5.79	5.87	2.612	43.541			0.6078	Medium	5.5	5.62	3.087	51.457			0.7143	Medium	5.82	5.9	3.411	56.844			0.6528	Medium
POS	HSV1_GB_PREF	692	699	HEIKDSGL	5.45	2	6									5.54	5.6	2.192	36.535			0.7169	Medium	5.68	5.99	2.486	41.431			0.5314	Medium
POS	HSV1_GB_PREF	692	699	HEIKDSGL	5.45	3	6									5.44	5.6	2.579	42.988			0.529	Medium
POS	HSV1_GB_PREF	692	701	HEIKDSGLLD	7.36	2	8
POS	HSV1_GB_PREF	692	701	HEIKDSGLLD	7.36	3	8	7.93	8.23	3.341	41.765			0.8918	Medium	7.75	7.93	3.73	46.626			0.8668	Medium	7.89	8.2	4.225	52.809			0.8851	Medium
POS	HSV1_GB_PREF	693	697	EIKDS	7.77	2	3	8.17	8.32	0.013	0.441			0.9226	High	8.05	8.12	0.011	0.36			0.8976	High	8.1	8.19	0.01	0.345			0.9395	High
POS	HSV1_GB_PREF	693	699	EIKDSGL	6.47	1	5	6.88	7.08	2.18	43.608			0.8613	High	6.66	6.76	2.392	47.847			0.8331	Medium	6.88	7.01	2.715	54.309			0.8015	Medium
POS	HSV1_GB_PREF	693	699	EIKDSGL	6.47	2	5	6.76	7.14	2.203	44.053			0.9124	High	6.63	6.74	2.461	49.21			0.8707	Medium	6.83	7.11	2.727	54.535			0.8729	High
POS	HSV1_GB_PREF	693	701	EIKDSGLLD	8.61	1	7	9.09	9.12	2.595	37.066			0.7743	Medium	8.85	9.16	2.962	42.313			0.6335	Medium
POS	HSV1_GB_PREF	693	701	EIKDSGLLD	8.61	2	7
POS	HSV1_GB_PREF	693	703	EIKDSGLLDYT	9.53	1	9									9.73	9.98	3.601	40.007			0.6474	Medium
POS	HSV1_GB_PREF	693	703	EIKDSGLLDYT	9.53	2	9	9.74	10.13	2.288	25.425			0.7124	Medium	9.71	10.03	3.401	37.787			0.8007	Medium	9.73	10.09	4.496	49.961			0.7103	Medium
POS	HSV1_GB_PREF	693	703	EIKDSGLLDYT	9.53	3	9	9.84	9.98	2.01	22.329			0.9054	High	9.73	9.94	3.162	35.129			0.9016	High	9.87	9.97	4.09	45.44			0.8472	Medium
POS	HSV1_GB_PREF	694	704	IKDSGLLDYTE	9.53	1	9									9.73	9.98	3.601	40.007			0.6474	Medium
POS	HSV1_GB_PREF	694	704	IKDSGLLDYTE	9.53	2	9	9.74	10.13	2.288	25.425			0.7124	Medium	9.71	10.03	3.401	37.787			0.8007	Medium	9.73	10.09	4.496	49.961			0.7103	Medium
POS	HSV1_GB_PREF	694	704	IKDSGLLDYTE	9.53	3	9	9.42	9.93	1.982	22.018			0.9066	High	9.73	9.94	3.162	35.129			0.9016	High	9.87	9.97	4.09	45.44			0.8472	Medium
POS	HSV1_GB_PREF	697	710	SGLLDYTEVQRRNQ	7.67	2	12	8.18	8.48	5.419	45.16			0.684	Medium	8.08	8.35	6.645	55.378			0.7435	Medium	7.55	7.82	8.93	74.416			0.5266	Medium
POS	HSV1_GB_PREF	697	710	SGLLDYTEVQRRNQ	7.67	3	12	8.27	8.54	5.943	49.522			0.702	Medium	8.15	8.39	6.262	52.187			0.6825	Medium
POS	HSV1_GB_PREF	700	707	LDYTEVQR	6.69	2	6	7.14	7.3	3.339	55.652			0.6462	Medium	6.96	7.06	4.154	69.237			0.8436	Medium	7.08	7.25	4.642	77.374			0.7805	Medium
POS	HSV1_GB_PREF	700	708	LDYTEVQRR	5.96	2	7	6.37	6.54	4.514	64.491			0.8498	Medium	6.17	6.32	4.628	66.114			0.8132	Medium	6.44	6.67	5.232	74.749			0.7473	Medium
POS	HSV1_GB_PREF	700	712	LDYTEVQRRNQLH	6.54	2	11
POS	HSV1_GB_PREF	700	712	LDYTEVQRRNQLH	6.54	3	11	7.03	7.14	6.288	57.164			0.8171	Medium	6.86	6.96	7.604	69.132			0.7943	Medium	7.03	7.13	8.303	75.482			0.7931	Medium
POS	HSV1_GB_PREF	700	712	LDYTEVQRRNQLH	6.54	4	11	7.03	7.16	6.198	56.344			0.7933	Medium	6.83	6.99	7.521	68.372			0.8484	Medium	6.99	7.13	8.055	73.23			0.8484	Medium
POS	HSV1_GB_PREF	700	713	LDYTEVQRRNQLHD	6.95	2	12
POS	HSV1_GB_PREF	700	713	LDYTEVQRRNQLHD	6.95	3	12									7.23	7.48	0.059	0.494	8.553	71.276	0.5736	Medium
POS	HSV1_GB_PREF	700	713	LDYTEVQRRNQLHD	6.95	4	12
POS	HSV1_GB_PREF	702	715	YTEVQRRNQLHDLR	5.14	2	12
POS	HSV1_GB_PREF	702	715	YTEVQRRNQLHDLR	5.14	3	12	5.65	5.8	5.214	43.45	6.858	57.151	0.7948	Medium	5.25	5.34	2.093	17.442	7.05	58.753	0.782	Medium	5.63	5.78	7.004	58.363	8.433	70.273	0.7317	Medium
POS	HSV1_GB_PREF	702	715	YTEVQRRNQLHDLR	5.14	4	12	5.7	5.77	4.857	40.471	6.446	53.717	0.8015	Medium	5.23	5.3	0.909	7.575	6.768	56.399	0.8379	Medium	5.52	5.82	6.99	58.249	9.358	77.984	0.688	Medium
POS	HSV1_GB_PREF	702	716	YTEVQRRNQLHDLRF	9.13	2	13
POS	HSV1_GB_PREF	702	716	YTEVQRRNQLHDLRF	9.13	4	13									9.44	9.94	1.89	14.538	5.754	44.265	0.827	Medium
POS	HSV1_GB_PREF	705	715	VQRRNQLHDLR	4.68	2	9	4.7	4.9	2.426	26.958	4.759	52.873	0.6723	Medium	4.61	4.63	2.046	22.732	5.094	56.595	0.7259	Medium	4.57	4.83	5.541	61.565	7.426	82.506	0.5238	Medium
POS	HSV1_GB_PREF	705	715	VQRRNQLHDLR	4.68	3	9	4.55	5.03	3.332	37.023	4.775	53.061	0.6496	Medium	4.58	4.7	0.877	9.741	4.621	51.346	0.8486	Medium
POS	HSV1_GB_PREF	705	715	VQRRNQLHDLR	4.68	4	9	4.76	4.83	1.938	21.528	4.063	45.141	0.562	Medium
POS	HSV1_GB_PREF	708	714	RNQLHDL	5.18	1	5	5.43	5.57	2.118	42.363			0.8842	Medium	5.15	5.28	2.543	50.863			0.8262	Medium	5.41	5.48	2.767	55.345			0.8701	Medium
POS	HSV1_GB_PREF	708	714	RNQLHDL	5.18	2	5	5.42	5.59	1.917	38.349			0.9121	Medium	5.15	5.22	2.551	51.03			0.7999	Medium	5.38	5.55	2.465	49.299			0.9029	Medium
POS	HSV1_GB_PREF	708	714	RNQLHDL	5.18	3	5	5.4	5.59	2.102	42.039			0.9373	High	5.12	5.32	2.225	44.507			0.9031	High	5.38	5.53	2.66	53.196			0.916	High
POS	HSV1_GB_PREF	709	715	NQLHDLR	5.18	1	5	5.43	5.57	2.118	42.363			0.8842	Medium	5.15	5.28	2.543	50.863			0.8262	Medium	5.41	5.48	2.767	55.345			0.8701	Medium
POS	HSV1_GB_PREF	709	715	NQLHDLR	5.18	2	5	5.42	5.59	1.917	38.349			0.9121	Medium	5.15	5.22	2.551	51.03			0.7999	Medium	5.38	5.55	2.465	49.299			0.9029	Medium
POS	HSV1_GB_PREF	709	715	NQLHDLR	5.18	3	5	5.4	5.59	2.102	42.039			0.9373	High	5.12	5.32	2.225	44.507			0.9031	High	5.38	5.53	2.66	53.196			0.916	High
POS	HSV1_GB_PREF	709	716	NQLHDLRF	10	1	6	10.4	10.46	2.15	35.83			0.8222	Medium	10.36	10.41	2.446	40.774			0.8276	Medium	10.41	10.59	2.946	49.095			0.7985	Medium
POS	HSV1_GB_PREF	709	716	NQLHDLRF	10	2	6	10.41	10.5	2.283	38.042			0.8964	Medium	10.29	10.78	2.458	40.968			0.8463	Medium	10.44	10.49	2.972	49.537			0.8461	Medium
POS	HSV1_GB_PREF	709	716	NQLHDLRF	10	3	6	10.35	10.85	2.257	37.621			0.9168	High	10.31	10.8	2.405	40.092			0.8766	High	10.31	10.81	2.95	49.174			0.8959	High
POS	HSV1_GB_PREF	710	715	QLHDLR	11.55	1	4	11.8	11.94	1.412	35.291			0.8023	Medium	11.79	11.87	2.529	63.221			0.8495	Medium	11.87	12.02	3.228	80.699			0.7718	Medium
POS	HSV1_GB_PREF	710	715	QLHDLR	11.55	2	4	11.59	12.07	1.502	37.558			0.9298	High	11.7	12	2.575	64.369			0.9141	High	11.82	12.05	3.252	81.309			0.8606	High
POS	HSV1_GB_PREF	710	716	QLHDLRF	9.8	1	5
POS	HSV1_GB_PREF	710	716	QLHDLRF	9.8	2	5	10.21	10.35	0.988	19.754			0.678	Medium	10.14	10.36	1.113	22.255			0.7458	Medium	10.22	10.27	1.552	31.032			0.7652	Medium
POS	HSV1_GB_PREF	710	716	QLHDLRF	9.8	3	5
POS	HSV1_GB_PREF	712	716	HDLRF	8.03	2	3
POS	HSV1_GB_PREF	713	716	DLRF	9.95	1	2	10.31	10.41	0.958	47.875			0.8632	Medium	10.28	10.33	1.06	53.012			0.8478	Medium	10.26	10.44	1.27	63.49			0.8195	Medium
POS	HSV1_GB_PREF	713	716	DLRF	9.95	2	2	10.28	10.46	1.07	53.494			0.9278	High	10.23	10.46	1.217	60.83			0.9316	High	10.26	10.51	1.443	72.172			0.9289	High
POS	HSV1_GB_PREF	714	720	LRFADID	10.27	1	5	10.5	10.66	2.021	40.428			0.8661	Medium	10.5	10.66	2.275	45.494			0.8436	Medium	10.58	10.64	2.933	58.66			0.8134	Medium
POS	HSV1_GB_PREF	714	720	LRFADID	10.27	2	5	10.51	10.68	2.063	41.256			0.7242	Medium	10.5	10.66	2.397	47.931			0.8424	Medium	10.54	10.71	3.083	61.656			0.7897	Medium
POS	HSV1_GB_PREF	714	721	LRFADIDT	10.63	1	6
POS	HSV1_GB_PREF	714	721	LRFADIDT	10.63	2	6
POS	HSV1_GB_PREF	717	724	ADIDTVIH	8.18	1	6	8.65	8.72	3.543	59.053			0.8335	Medium	8.45	8.59	4.24	70.669			0.8261	Medium	8.57	8.66	4.544	75.735			0.8864	High
POS	HSV1_GB_PREF	717	724	ADIDTVIH	8.18	2	6
POS	HSV1_GB_PREF	717	725	ADIDTVIHA	9.44	1	7	9.71	9.83	2.751	39.299			0.521	Medium									9.57	9.87	4.1	58.578			0.6595	Medium
POS	HSV1_GB_PREF	717	725	ADIDTVIHA	9.44	2	7
POS	HSV1_GB_PREF	718	725	DIDTVIHA	8.18	1	6	8.65	8.72	3.543	59.053			0.8335	Medium	8.45	8.59	4.24	70.669			0.8261	Medium	8.57	8.66	4.544	75.735			0.8864	High
POS	HSV1_GB_PREF	718	725	DIDTVIHA	8.18	2	6
POS	HSV1_GB_PREF	719	726	IDTVIHAD	8.18	1	6	8.65	8.72	3.543	59.053			0.8335	Medium	8.45	8.59	4.24	70.669			0.8261	Medium	8.57	8.66	4.544	75.735			0.8864	High
POS	HSV1_GB_PREF	719	726	IDTVIHAD	8.18	2	6
POS	HSV1_GB_PREF	719	727	IDTVIHADA	9.44	1	7
POS	HSV1_GB_PREF	719	727	IDTVIHADA	9.44	2	7
POS	HSV1_GB_PREF	733	740	IPEAPRDG	12.48	1	5	12.79	12.94	1.456	29.129			0.8904	Medium	12.79	12.96	1.924	38.489			0.8854	Medium	12.81	13.01	2.937	58.736			0.602	Medium
POS	HSV1_GB_PREF	733	740	IPEAPRDG	12.48	2	5	12.79	12.98	1.465	29.294			0.9173	High	12.79	12.96	1.936	38.712			0.9217	High	12.84	12.94	2.926	58.529			0.8977	Medium
POS	HSV1_GB_PREF	739	749	DGQAYVRKDGE	8.13	1	9	8.55	8.62	4.076	45.294			0.8447	Medium	8.42	8.49	4.951	55.013			0.6921	Medium	8.42	8.72	5.918	65.757			0.7931	Medium
POS	HSV1_GB_PREF	739	749	DGQAYVRKDGE	8.13	2	9	8.45	8.75	3.908	43.418			0.7793	Medium	8.4	8.47	4.815	53.496			0.7697	Medium
POS	HSV1_GB_PREF	739	749	DGQAYVRKDGE	8.13	3	9
POS	HSV1_GB_PREF	743	750	YVRKDGEW	7.1	1	6	7.6	7.75	0.602	10.033			0.7914	Medium	7.3	7.58	1.49	24.832			0.8845	Medium	7.48	7.77	2.104	35.064			0.7756	Medium
POS	HSV1_GB_PREF	743	750	YVRKDGEW	7.1	2	6	7.61	7.7	0.716	11.93			0.7568	Medium	7.45	7.5	1.395	23.255			0.8659	Medium	7.57	7.63	2.521	42.019			0.7231	Medium
POS	HSV1_GB_PREF	743	750	YVRKDGEW	7.1	3	6	7.6	8.1	0.46	7.659			0.9359	High	7.38	7.88	1.288	21.464			0.9439	High	7.57	7.73	1.985	33.076			0.8825	High
POS	HSV1_GB_PREF	743	751	YVRKDGEWV	8.25	3	7
POS	HSV1_GB_PREF	743	752	YVRKDGEWVL	10.57	1	8									10.96	11.05	1.79	22.373			0.554	Medium
POS	HSV1_GB_PREF	743	752	YVRKDGEWVL	10.57	2	8	10.95	11.32	0.916	11.45			0.9032	High	10.93	11.27	1.875	23.437			0.9087	High	11.03	11.3	2.547	31.835			0.8607	High
POS	HSV1_GB_PREF	743	752	YVRKDGEWVL	10.57	3	8	10.9	11.12	0.878	10.98			0.9311	High	10.9	11.1	1.827	22.841			0.9435	High	10.96	11.11	2.568	32.098			0.8893	High
POS	HSV1_GB_PREF	745	752	RKDGEWVL	10.72	1	6	11.07	11.17	1.859	30.991			0.7689	Medium	10.98	11.1	2.554	42.572			0.7136	Medium	11.03	11.16	3.841	64.016			0.7606	Medium
POS	HSV1_GB_PREF	745	752	RKDGEWVL	10.72	2	6	11.02	11.13	2.21	36.829			0.8059	Medium	11.01	11.12	2.64	44.003			0.7724	Medium	11.06	11.16	3.427	57.109			0.8375	Medium
POS	HSV1_GB_PREF	745	752	RKDGEWVL	10.72	3	6
POS	HSV1_GB_PREF	750	756	WVLLSTF	15.76	1	5	15.99	16.03	1.949	38.973			0.8047	Medium	15.96	16.06	2.674	53.476			0.8069	Medium	15.96	16.03	3.441	68.814			0.7949	Medium
POS	HSV1_GB_PREF	750	756	WVLLSTF	15.76	2	5	15.94	16.11	1.749	34.983			0.8063	Medium	15.91	16.09	2.603	52.066			0.8792	Medium	15.93	15.98	3.265	65.301			0.844	Medium
POS	HSV1_GB_PREF	750	757	WVLLSTFL	17.78	1	6	17.92	18.07	2.331	38.857			0.7774	Medium	17.93	18	3.408	56.792			0.8253	Medium	17.93	18.01	4.219	70.321			0.7765	Medium
POS	HSV1_GB_PREF	750	757	WVLLSTFL	17.78	2	6	17.9	18.12	2.128	35.474			0.7448	Medium	17.92	18.02	3.346	55.763			0.8387	Medium	17.91	18.03	4.084	68.062			0.791	Medium
POS	HSV1_GB_PREF	750	759	WVLLSTFLGR	15.51	1	8
POS	HSV1_GB_PREF	750	759	WVLLSTFLGR	15.51	2	8	15.77	15.89	3.195	39.939			0.8857	Medium	15.7	15.94	4.482	56.02			0.8486	Medium	15.76	15.8	5.663	70.784			0.825	Medium
POS	HSV1_GB_PREF	750	760	WVLLSTFLGRS	15.39	3	9
POS	HSV1_GB_PREF	750	761	WVLLSTFLGRSL	16.54	2	10																	16.77	16.82	6.965	69.65			0.7397	Medium
POS	HSV1_GB_PREF	750	761	WVLLSTFLGRSL	16.54	3	10
POS	HSV1_GB_PREF	750	762	WVLLSTFLGRSLE	16.28	2	11	16.48	16.68	4.872	44.287			0.7033	Medium	16.46	16.54	6.094	55.396			0.7551	Medium	16.35	16.65	7.959	72.356			0.6025	Medium
POS	HSV1_GB_PREF	750	762	WVLLSTFLGRSLE	16.28	3	11
POS	HSV1_GB_PREF	750	764	WVLLSTFLGRSLEVL	17.98	2	13	18.21	18.31	5.651	43.471			0.8036	Medium	18.22	18.27	7.006	53.893			0.8068	Medium	18.15	18.3	9.134	70.264			0.7548	Medium
POS	HSV1_GB_PREF	750	764	WVLLSTFLGRSLEVL	17.98	3	13	18.16	18.34	4.992	38.401			0.691	Medium	18.22	18.3	6.548	50.369			0.7496	Medium
POS	HSV1_GB_PREF	751	756	VLLSTF	11.97	1	4	12.21	12.42	1.34	33.491			0.8778	High	12.2	12.41	1.94	48.494			0.8758	High	12.15	12.49	2.49	62.238			0.8813	High
POS	HSV1_GB_PREF	751	756	VLLSTF	11.97	2	4	12.27	12.37	1.117	27.918			0.9326	High	12.24	12.37	1.571	39.267			0.913	High	12.29	12.4	2.101	52.53			0.9041	Medium
POS	HSV1_GB_PREF	751	757	VLLSTFL	14.72	1	5	14.92	15.02	1.799	35.971			0.8991	High	14.88	15.12	2.719	54.381			0.8679	Medium	14.89	15.04	3.412	68.243			0.8655	Medium
POS	HSV1_GB_PREF	751	757	VLLSTFL	14.72	2	5	14.97	15.05	1.626	32.511			0.9197	Medium	14.93	15.02	2.639	52.772			0.9211	Medium	14.94	15.07	3.23	64.601			0.911	Medium
POS	HSV1_GB_PREF	751	758	VLLSTFLG	13.95	1	6	14.17	14.22	2.303	38.384			0.8915	Medium	14.11	14.3	3.3	55			0.875	Medium	14.11	14.3	4.138	68.975			0.8047	Medium
POS	HSV1_GB_PREF	751	758	VLLSTFLG	13.95	2	6	14.08	14.37	2.077	34.617			0.835	Medium	14.13	14.32	2.998	49.965			0.8489	Medium	14.15	14.25	3.897	64.948			0.7941	Medium
POS	HSV1_GB_PREF	751	759	VLLSTFLGR	12.59	1	7	12.91	12.96	2.914	41.632			0.8833	Medium	12.84	13.08	4.107	58.665			0.8728	Medium	12.92	13.04	5.052	72.171			0.8466	Medium
POS	HSV1_GB_PREF	751	759	VLLSTFLGR	12.59	2	7	12.89	12.96	2.981	42.582			0.9335	Medium	12.86	12.99	4.08	58.291			0.9081	Medium	12.92	12.97	5.066	72.365			0.9078	Medium
POS	HSV1_GB_PREF	751	759	VLLSTFLGR	12.59	3	7
POS	HSV1_GB_PREF	751	760	VLLSTFLGRS	12.53	1	8
POS	HSV1_GB_PREF	751	760	VLLSTFLGRS	12.53	2	8	12.74	12.88	3.506	43.82			0.9169	High	12.74	12.84	4.667	58.338			0.8925	High	12.77	12.86	5.739	71.737			0.911	High
POS	HSV1_GB_PREF	751	760	VLLSTFLGRS	12.53	3	8
POS	HSV1_GB_PREF	751	761	VLLSTFLGRSL	14.35	1	9
POS	HSV1_GB_PREF	751	761	VLLSTFLGRSL	14.35	2	9	14.43	14.59	4.009	44.544			0.9002	Medium	14.4	14.68	5.081	56.461			0.8471	Medium	14.4	14.74	6.444	71.604			0.7646	Medium
POS	HSV1_GB_PREF	751	761	VLLSTFLGRSL	14.35	3	9
POS	HSV1_GB_PREF	751	762	VLLSTFLGRSLE	13.89	1	10
POS	HSV1_GB_PREF	751	762	VLLSTFLGRSLE	13.89	2	10	14.07	14.57	4.308	43.077			0.9135	High	14.05	14.53	5.427	54.27			0.87	High	14.32	14.58	6.831	68.315			0.9014	High
POS	HSV1_GB_PREF	751	763	VLLSTFLGRSLEV	14.87	2	11	15.04	15.1	4.922	44.743			0.8152	Medium	14.98	15.05	6.528	59.35			0.8197	Medium	14.99	15.06	8.045	73.133			0.8022	Medium
POS	HSV1_GB_PREF	751	763	VLLSTFLGRSLEV	14.87	3	11
POS	HSV1_GB_PREF	751	764	VLLSTFLGRSLEVL	16.22	2	12	16.36	16.81	5.419	45.159			0.8405	Medium	16.34	16.48	7.136	59.465			0.8465	Medium	16.37	16.47	8.672	72.264			0.8729	Medium
POS	HSV1_GB_PREF	751	764	VLLSTFLGRSLEVL	16.22	3	12	16.38	16.71	5.179	43.156			0.7877	Medium	16.38	16.43	7.333	61.108			0.8498	Medium	16.35	16.47	8.843	73.688			0.7997	Medium
POS	HSV1_GB_PREF	752	760	LLSTFLGRS	11.96	1	7	12.19	12.29	3.328	47.539			0.7748	Medium	12.15	12.36	4.471	63.869			0.8382	Medium	12.22	12.32	5.566	79.518			0.7439	Medium
POS	HSV1_GB_PREF	752	760	LLSTFLGRS	11.96	2	7	12.19	12.32	3.364	48.054			0.9245	Medium	12.17	12.29	4.505	64.358			0.9067	High	12.24	12.34	5.42	77.432			0.9108	Medium
POS	HSV1_GB_PREF	752	760	LLSTFLGRS	11.96	3	7
POS	HSV1_GB_PREF	752	763	LLSTFLGRSLEV	14.15	1	10
POS	HSV1_GB_PREF	752	763	LLSTFLGRSLEV	14.15	2	10	14.07	14.57	4.311	43.111			0.9135	High	14.05	14.53	5.43	54.304			0.87	High	14.32	14.58	6.835	68.349			0.9014	High
POS	HSV1_GB_PREF	753	759	LSTFLGR	9.32	1	5	9.68	9.79	2.312	46.235			0.8966	Medium	9.59	9.79	3.245	64.901			0.8498	Medium	9.67	9.77	3.877	77.542			0.8512	Medium
POS	HSV1_GB_PREF	753	759	LSTFLGR	9.32	2	5	9.68	9.83	2.289	45.777			0.9394	High	9.61	9.76	3.223	64.453			0.9119	High	9.65	9.84	3.838	76.758			0.8847	Medium
POS	HSV1_GB_PREF	753	760	LSTFLGRS	9.32	1	6	9.69	9.81	2.812	46.861			0.8801	Medium	9.61	9.93	3.693	61.545			0.8015	Medium	9.65	10.12	4.608	76.798			0.8755	Medium
POS	HSV1_GB_PREF	753	760	LSTFLGRS	9.32	2	6	9.68	9.78	2.855	47.582			0.9241	Medium	9.57	9.86	3.899	64.975			0.9186	Medium	9.63	9.94	4.665	77.757			0.8276	Medium
POS	HSV1_GB_PREF	753	761	LSTFLGRSL	11.96	1	7	12.19	12.29	3.328	47.539			0.7748	Medium	12.15	12.36	4.471	63.869			0.8382	Medium	12.22	12.32	5.566	79.518			0.7439	Medium
POS	HSV1_GB_PREF	753	761	LSTFLGRSL	11.96	2	7	12.19	12.32	3.364	48.054			0.9245	Medium	12.17	12.29	4.505	64.358			0.9067	High	12.24	12.34	5.42	77.432			0.9108	Medium
POS	HSV1_GB_PREF	753	761	LSTFLGRSL	11.96	3	7
POS	HSV1_GB_PREF	753	762	LSTFLGRSLE	11.4	1	8	11.7	11.94	3.876	48.455			0.8412	Medium	11.69	12	5.139	64.236			0.8627	High	11.75	11.88	6.084	76.049			0.7721	Medium
POS	HSV1_GB_PREF	753	762	LSTFLGRSLE	11.4	2	8	11.69	11.87	3.834	47.93			0.9185	Medium	11.69	11.87	4.926	61.581			0.8988	Medium	11.72	11.87	5.977	74.715			0.9122	Medium
POS	HSV1_GB_PREF	753	762	LSTFLGRSLE	11.4	3	8
POS	HSV1_GB_PREF	753	763	LSTFLGRSLEV	12.69	1	9
POS	HSV1_GB_PREF	753	763	LSTFLGRSLEV	12.69	2	9	12.96	13.14	4.045	44.943			0.8469	Medium	12.91	13.23	5.263	58.479			0.8208	Medium	12.97	13.02	6.717	74.633			0.7897	Medium
POS	HSV1_GB_PREF	753	763	LSTFLGRSLEV	12.69	3	9
POS	HSV1_GB_PREF	753	764	LSTFLGRSLEVL	14.15	1	10
POS	HSV1_GB_PREF	753	764	LSTFLGRSLEVL	14.15	2	10	14.07	14.57	4.311	43.111			0.9135	High	14.05	14.53	5.43	54.304			0.87	High	14.32	14.58	6.835	68.349			0.9014	High
POS	HSV1_GB_PREF	754	759	STFLGR	7.52	1	4	8.05	8.08	1.857	46.435			0.7802	Medium	7.88	8.05	2.747	68.68			0.8753	Medium	7.99	8.15	3.216	80.403			0.8037	Medium
POS	HSV1_GB_PREF	754	759	STFLGR	7.52	2	4	8.05	8.22	1.869	46.73			0.9312	High	7.88	8.1	2.698	67.445			0.9276	High	8.04	8.12	3.236	80.904			0.869	Medium
POS	HSV1_GB_PREF	754	760	STFLGRS	7.31	2	5	7.83	8.05	2.384	47.671			0.6608	Medium	7.66	7.78	3.368	67.356			0.8486	Medium	7.75	8.05	3.93	78.595			0.7744	Medium
POS	HSV1_GB_PREF	754	761	STFLGRSL	9.38	1	6	9.69	9.81	2.81	46.829			0.8801	Medium	9.61	9.93	3.699	61.652			0.8041	Medium	9.65	10.12	4.606	76.766			0.8755	Medium
POS	HSV1_GB_PREF	754	761	STFLGRSL	9.38	2	6	9.68	9.78	2.855	47.582			0.9241	Medium	9.57	9.86	3.899	64.975			0.9186	Medium	9.63	9.94	4.665	77.757			0.8276	Medium
POS	HSV1_GB_PREF	754	764	STFLGRSLEVL	13.42	1	9
POS	HSV1_GB_PREF	754	764	STFLGRSLEVL	13.42	2	9	13.63	13.85	3.575	39.726			0.7958	Medium	13.6	14.03	4.602	51.138			0.7687	Medium	13.66	13.78	5.948	66.094			0.7313	Medium
POS	HSV1_GB_PREF	754	764	STFLGRSLEVL	13.42	3	9
POS	HSV1_GB_PREF	755	761	TFLGRSL	9.32	1	5	9.68	9.79	2.312	46.235			0.8966	Medium	9.59	9.79	3.245	64.901			0.8498	Medium	9.67	9.77	3.877	77.542			0.8512	Medium
POS	HSV1_GB_PREF	755	761	TFLGRSL	9.32	2	5	9.68	9.83	2.289	45.777			0.9394	High	9.61	9.76	3.223	64.453			0.9119	High	9.65	9.84	3.838	76.758			0.8847	Medium
POS	HSV1_GB_PREF	756	759	FLGR	6.17	1	2	6.24	6.61	1.359	67.938			0.8326	Medium	6.27	6.47	1.43	71.509			0.7964	Medium	6.51	6.56	1.789	89.471			0.7856	Medium
POS	HSV1_GB_PREF	756	759	FLGR	6.17	2	2
POS	HSV1_GB_PREF	756	760	FLGRS	5.86	1	3
POS	HSV1_GB_PREF	756	760	FLGRS	5.86	2	3	6.14	6.44	1.879	62.625			0.8039	Medium	6.01	6.11	2.121	70.708			0.8203	Medium	6.2	6.29	2.371	79.042			0.7337	Medium
POS	HSV1_GB_PREF	756	764	FLGRSLEVL	12.13	1	7
POS	HSV1_GB_PREF	756	764	FLGRSLEVL	12.13	2	7									12.29	12.59	3.764	53.767			0.702	Medium
POS	HSV1_GB_PREF	757	761	LGRSL	5.75	1	3	5.94	6.32	1.835	61.16			0.6007	Medium	5.77	5.99	2.075	69.153			0.7989	Medium	6.07	6.32	2.407	80.23			0.6982	Medium
POS	HSV1_GB_PREF	757	761	LGRSL	5.75	2	3	6.11	6.14	1.99	66.336			0.8381	Medium	5.82	6.09	2.066	68.867			0.8417	Medium	6.07	6.39	2.489	82.951			0.79	Medium
POS	HSV1_GB_PREF	757	762	LGRSLE	5.28	1	4	5.6	5.67	2.37	59.241			0.8133	Medium	5.3	5.42	2.518	62.951			0.7822	Medium	5.62	5.62	3.458	86.446			0.6454	Medium
POS	HSV1_GB_PREF	757	762	LGRSLE	5.28	2	4	5.5	5.8	2.452	61.306			0.8687	Medium	5.27	5.75	2.698	67.453			0.8462	Medium
POS	HSV1_GB_PREF	757	763	LGRSLEV	9.33	1	5
POS	HSV1_GB_PREF	757	763	LGRSLEV	9.33	2	5
POS	HSV1_GB_PREF	757	764	LGRSLEVL	10.25	1	6	10.56	10.66	2.677	44.609			0.7974	Medium	10.51	10.6	3.331	55.519			0.8496	Medium	10.59	10.63	4.072	67.867			0.6824	Medium
POS	HSV1_GB_PREF	757	764	LGRSLEVL	10.25	2	6	10.58	10.66	2.649	44.154			0.9165	Medium	10.48	10.78	3.138	52.3			0.8994	Medium	10.56	10.78	4.07	67.838			0.8024	Medium
POS	HSV1_GB_PREF	757	765	LGRSLEVLF	12.13	1	7
POS	HSV1_GB_PREF	757	765	LGRSLEVLF	12.13	2	7									12.29	12.59	3.764	53.767			0.702	Medium
POS	HSV1_GB_PREF	758	764	GRSLEVL	9.38	1	5
POS	HSV1_GB_PREF	758	764	GRSLEVL	9.38	2	5
POS	HSV1_GB_PREF	765	768	FQGP	6.32	1	1
POS	HSV1_GB_PREF	766	773	QGPGHHHH	12.85	1	5	13.06	13.24	0.231	4.623			0.7903	Medium	13.09	13.26	0.445	8.91			0.776	Medium	12.99	13.33	1.362	27.243			0.8646	Medium
POS	HSV1_GB_PREF	766	773	QGPGHHHH	12.85	2	5	13.13	13.24	0.219	4.386			0.8238	Medium	13.18	13.26	0.391	7.827			0.821	Medium	13.02	13.28	1.616	32.329			0.7977	Medium
POS	HSV1_GB_PREF	785	799	FEKGGGSGGGGSGGS	11.31	1	13									11.58	11.69	2.206	16.973			0.7724	Medium
POS	HSV1_GB_PREF	785	799	FEKGGGSGGGGSGGS	11.31	2	13	11.65	11.74	0.904	6.951			0.8433	Medium	11.62	11.7	1.768	13.597			0.8202	Medium	11.62	11.7	2.521	19.395			0.669	Medium
POS	HSV1_GB_PREF	786	796	EKGGGSGGGGS	11.03	1	9	11.3	11.4	0.155	1.724			0.8282	Medium	11.28	11.38	0.5	5.555			0.873	Medium	11.3	11.53	1.09	12.108			0.8713	Medium
POS	HSV1_GB_PREF	786	796	EKGGGSGGGGS	11.03	2	9	11.3	11.4	0.193	2.148			0.8487	Medium	11.25	11.42	0.49	5.447			0.8949	Medium	11.31	11.48	1.044	11.6			0.8797	Medium
[truncated: 32 more columns]

## Sheet: ED Fig 6
11-residue sliding window RMSD for prefusion and postfusion RSV F
Residue number	RMSD (Å)
17	0.612939
18	0.693111
19	1.12003
20	1.22431
21	1.20458
22	1.18992
23	1.13795
24	1.09784
25	1.06281
26	1.1099
27	1.09704
28	0.742617
29	0.660525
30	0.602426
31	0.572795
32	0.554937
33	0.506969
34	0.534929
35	0.639332
36	0.707106
37	0.668181
38	0.699337
39	0.824984
40	0.897313
41	0.920238
42	0.938581
43	0.932209
44	0.907955
45	0.783724
46	0.805325
47	0.781652
48	0.841061
49	0.886353
50	0.901263
51	1.03287
52	1.30862
53	1.46797
54	1.87347
55	2.11962
56	1.93091
57	2.11595
58	2.39258
59	2.72915
60	2.89843
61	2.67063
62	2.2668
63	1.97042
64	2.05334
65	2.52971
66	2.54911
67	2.32879
68	2.88287
69	3.28206
70	3.30856
71	3.47781
72	3.57301
73	3.39937
74	3.02582
75	2.66518
76	2.35597
77	1.71895
78	0.931175
79	0.776333
80	0.720529
81	0.622237
82	0.628654
83	0.57991
84	0.50013
85	0.507058
86	0.512641
87	0.581255
88	0.619348
89	0.611734
90	0.527359
91	0.524917
92	0.554532
93	0.562597
94	0.552942
95	0.545867
96	0.573985
97	0.391037
98	0.0533679
99	n/a
100	n/a
101	n/a
102	n/a
103	n/a
104	n/a
105	n/a
106	n/a
107	n/a
108	n/a
109	n/a
110	n/a
111	n/a
112	n/a
113	n/a
114	n/a
115	n/a
116	n/a
117	n/a
118	n/a
119	n/a
120	n/a
121	n/a
122	n/a
123	n/a
124	n/a
125	n/a
126	n/a
127	n/a
128	n/a
129	n/a
130	n/a
131	n/a
132	n/a
133	n/a
134	n/a
135	n/a
136	n/a
137	n/a
138	0.635508
139	0.766222
140	0.973501
141	1.6169
142	2.52027
143	2.62769
144	2.95755
145	3.86958
146	4.52757
147	4.61667
148	5.15244
149	4.29343
150	3.12012
151	2.86165
152	3.15241
153	2.81936
154	2.75318
155	3.27469
156	3.05047
157	2.90929
158	3.11314
159	2.68097
160	1.84454
161	1.25491
162	1.21832
163	0.712756
164	1.01704
165	1.13075
166	2.09873
167	2.99843
168	3.56235
169	4.30475
170	4.79638
171	4.5843
172	4.35464
173	4.70641
174	4.55186
175	4.23878
176	4.37292
177	4.73152
178	5.69862
179	6.10479
180	5.32315
181	4.77505
182	4.71691
183	5.09792
184	5.28734
185	5.25233
186	5.13456
187	4.74893
188	4.3521
189	3.8352
190	3.25196
191	2.83331
192	2.5621
193	2.22142
194	1.51454
195	0.717687
196	0.640938
197	0.653491
198	0.769432
199	0.836149
200	0.832235
201	0.812779
202	0.970284
203	2.25606
204	2.60106
205	2.88668
206	3.59864
207	3.8926
208	3.55442
209	3.46659
210	3.6477
211	3.47478
212	3.45926
213	3.11589
214	2.66468
215	2.38914
216	1.62458
217	0.981198
218	0.99892
219	0.974801
220	0.963128
221	1.11773
222	1.26268
223	1.36864
224	1.41033
225	1.29142
226	1.13114
227	0.948449
228	0.640283
229	0.566731
230	0.58567
231	0.581953
232	0.600171
233	0.604811
234	0.634513
235	0.614121
236	0.624035
237	0.621421
238	0.622398
239	0.62211
240	0.625039
241	0.650662
242	0.670951
243	0.669062
244	0.845245
245	0.847167
246	0.80463
247	0.796665
248	0.775445
249	0.768606
250	0.753215
251	0.70437
252	0.680325
253	0.673758
254	0.67082
255	0.405479
256	0.375072
257	0.494419
258	0.501721
259	0.511753
260	0.643618
261	0.685344
262	0.696094
263	0.685182
264	0.603373
265	0.524883
266	0.474739
267	0.468696
268	0.430269
269	0.458591
270	0.460315
271	0.433875
272	0.401949
273	0.382079
274	0.388853
275	0.397734
276	0.388997
277	0.413238
278	0.378357
279	0.41047
280	0.389132
281	0.589395
282	0.665416
283	0.833845
284	1.21682
285	1.2774
286	1.62795
287	1.69648
288	1.71119
289	1.57137
290	1.46581
291	1.56034
292	1.52536
293	1.55843
294	1.53213
295	1.52184
296	0.872708
297	0.81281
298	0.944553
299	0.97995
300	0.999442
301	0.989536
302	0.935068
303	0.886323
304	0.867632
305	0.877386
306	0.857041
307	0.806252
308	0.701002
309	0.875957
310	1.03492
311	1.12986
312	1.05947
313	1.23444
314	1.13603
315	0.948531
316	0.837698
317	0.859007
318	0.875331
319	0.88641
320	0.943432
321	1.04601
322	0.745603
323	0.571108
324	0.137873
325	0.421757
326	0.551691
327	0.552802
328	0.77557
329	0.88375
330	1.09661
331	1.18137
332	1.24384
333	1.29897
334	1.34577
335	1.20513
336	1.11332
337	1.1978
338	1.11955
339	1.11682
340	0.966627
341	0.962008
342	0.939454
343	0.950628
344	0.933674
345	0.954254
346	0.993256
347	0.926454
348	0.774987
349	0.880111
350	0.957004
351	1.08134
352	1.19866
353	1.30264
354	1.35599
355	1.34497
356	1.31073
357	1.26204
358	1.2117
359	1.22729
360	1.23898
361	1.2678
362	1.04589
363	1.00336
364	0.748376
365	0.728951
366	0.650298
367	0.729896
368	0.859904
369	0.942013
370	0.977486
371	0.878936
372	0.762865
373	0.636529
374	0.458867
375	0.56243
376	0.583262
377	0.613006
378	0.656691
379	0.681319
380	0.694134
381	0.742006
382	0.779475
383	0.8829
384	0.898155
385	0.963157
386	1.07903
387	1.08804
388	1.1016
389	1.11785
390	1.48853
391	1.76873
392	1.86092
393	1.84962
394	1.76851
395	1.73172
396	1.70447
397	1.69581
398	1.68606
399	1.60766
400	1.44266
401	1.36539
402	0.769852
403	0.519641
404	0.478363
405	0.408274
406	0.432194
407	0.546771
408	0.579855
409	0.574939
410	0.617864
411	0.532049
412	0.474997
413	0.475398
414	0.492983
415	0.514069
416	0.52604
417	0.488374
418	0.604517
419	0.646359
420	0.769151
421	0.74568
422	0.685831
423	0.619138
424	0.572004
425	0.619515
426	0.65993
427	0.747614
428	0.810433
429	0.827338
430	0.810997
431	0.777506
432	0.766512
433	0.719801
434	0.746355
435	0.748462
436	0.736688
437	0.637859
438	0.605899
439	0.487812
440	0.474056
441	0.463701
442	0.530832
[truncated: 680 more rows]

## Sheet: ED Fig 7
gB Ectodomain ELISA
[truncated: 55 more rows]
